# Supplementary material for: Identification of differentially expressed genes between sorghum genotypes with contrasting nitrogen stress tolerance by genome-wide transcriptional profiling
Source: BMC Genomics. 2014 Mar 5;15:179. doi: 10.1186/1471-2164-15-179 (PMC4029069; doi:10.1186/1471-2164-15-179)
Supplement: Additional file 1 — Oligonucleotide sequences used for Real-Time RT-PCR (qRT-PCR). [file 1471-2164-15-179-S1.XLS]

## Sheet: Additional file 1
Oligonucleotide sequences used for Real-Time RT-PCR.
GENE ID	Annotation	Sence primer	Anti-sensce primer	Length (bp)
Sb05g008910	Disease resistance	ATTATGGCACTTAAAATAACAAAGCA	CTAAATAAAGAGGGTCTGCCTTAGAG	189
Sb08g022420	thaumatin	AGGTGACCTGGTAGTTGCTGTT	ACTTCTACGACATCTCGGTCATC	171
Sb10g007610	aquaporin	CCCGAGAAGACCTTATTTTTGAG	ATCACAACAGTACCTTCCGTGTAA	254
Sb05g023710	chitinase	AACTGATCATAAACCGGGTAGAGA	CAGAAGGACCTGTATTACAACGTG	158
Sb05g026670	Bowman-Birk type bran trypsin inhibitor	TTTCTTTCTCACACGAAGCTCGA	GCGATGACATCCTCACTAACTTCT	160
Sb08g016370	2OG-Fe oxygenase	GTACAAGACCAGCAAAAGGTTGTA	TCTGGTCTTCATCGAAATAGTCAG	180
