# Supplementary material for: Identification of differentially expressed genes between sorghum genotypes with contrasting nitrogen stress tolerance by genome-wide transcriptional profiling
Source: BMC Genomics. 2014 Mar 5;15:179. doi: 10.1186/1471-2164-15-179 (PMC4029069; doi:10.1186/1471-2164-15-179)
Supplement: Additional file 2 — List of all DEGs among 12 pair-wise comparisons (1/3, 1/4, 1/5, 1/6, 2/3, 2/4, 2/5, 2/6, 7/3, 7/4, 7/5, and 7/6) made between three sensitive [CK60 (1), BTx623 (2), and low-NUE RIL bulk (7)] and four tolerant [San Chi San (3), China17 (4), KS78 (5) and high-NUE RIL bulk (6)] genotypes of sorghum. [file 1471-2164-15-179-S2.XLS]

## Sheet: 1 VS 3
List of DEGs between 1 vs 3 comparison
LogFC=log2 (sample1 / samle3); positive values of logFC indicates the gene transcript had higher expression in sensitive genotypes
Gene	logFC	FDR	Best TAIR10 hit	Annotation
Sb01g044810	3.666	2.170e-07	AT2G22540.1	K-box region and MADS-box transcription factor family protein
Sb01g040030	-2.472	2.174e-04	AT1G53540.1	HSP20-like chaperones superfamily protein
Sb01g008350	-3.939	4.105e-09	AT1G03070.2	Bax inhibitor-1 family protein
Sb01g032610	-5.062	3.071e-04	AT5G23960.1	terpene synthase 21
Sb03g028410	4.537	2.114e-09	AT2G38010.1	Neutral/alkaline non-lysosomal ceramidase
Sb07g000550	11.772	3.561e-20	AT3G48280.1	cytochrome P450, family 71, subfamily A, polypeptide 25
Sb02g003580	2.798	6.016e-04	AT5G06570.2	alpha/beta-Hydrolases superfamily protein
Sb02g028540	-3.065	1.557e-05	AT5G42820.2	Zinc finger C-x8-C-x5-C-x3-H type family protein
Sb02g038810	-3.014	2.021e-05
Sb09g018750	3.255	4.497e-04	AT4G16260.1	Glycosyl hydrolase superfamily protein
Sb05g025827	-3.036	7.210e-05	AT2G29360.1	NAD(P)-binding Rossmann-fold superfamily protein
Sb05g008240	4.692	5.909e-06	AT3G16030.1	lectin protein kinase family protein
Sb09g027470	5.286	6.296e-05	AT5G45060.1	Disease resistance protein (TIR-NBS-LRR class) family
Sb02g001090	-4.555	1.944e-04	AT1G69120.1	K-box region and MADS-box transcription factor family protein
Sb08g001770	2.762	2.219e-04
Sb04g022847	7.071	3.635e-04	AT1G19260.1	TTF-type zinc finger protein with HAT dimerisation domain
Sb04g003850	9.291	6.287e-11	AT5G41220.1	glutathione S-transferase THETA 3
Sb05g004900	7.624	8.343e-13	AT1G12740.1	cytochrome P450, family 87, subfamily A, polypeptide 2
Sb07g023750	11.18	1.288e-18
Sb01g029340	5.408	5.311e-10	AT1G65680.1	expansin B2
Sb06g032280	-5.171	2.034e-04	AT3G26744.2	basic helix-loop-helix (bHLH) DNA-binding superfamily protein
Sb09g030670	8.5	9.102e-18
Sb10g010350	-6.727	6.937e-09	AT1G09310.1	Protein of unknown function, DUF538
Sb10g008130	-4.027	2.790e-05	AT5G15250.1	FTSH protease 6
Sb02g024420	-5.308	5.855e-08	AT2G47910.1	chlororespiratory reduction 6
Sb02g038800	-3.495	3.188e-05
Sb04g011090	-2.937	1.670e-04	AT4G35160.1	O-methyltransferase family protein
Sb06g001645	-7.911	3.143e-06	AT5G51630.1	Disease resistance protein (TIR-NBS-LRR class) family
Sb07g000490	-2.553	4.703e-04	AT4G20820.1	FAD-binding Berberine family protein
Sb01g023010	8.865	1.214e-10
Sb05g003170	6.155	2.253e-06	AT1G08280.1	Glycosyltransferase family 29 (sialyltransferase) family protein
Sb10g021250	10.068	1.367e-22	AT4G18550.1	alpha/beta-Hydrolases superfamily protein
Sb10g002880	-5.485	3.045e-14	AT5G25940.1	early nodulin-related
Sb01g010460	-3.754	1.522e-06	AT5G28540.1	heat shock protein 70 (Hsp 70) family protein
Sb02g007350	9.073	4.611e-10	AT1G09310.1	Protein of unknown function, DUF538
Sb01g006000	-3.998	1.449e-08	AT1G17180.1	glutathione S-transferase TAU 25
Sb05g006510	-4.429	2.074e-05
Sb01g037940	7.803	2.746e-21	AT2G40330.1	PYR1-like 6
Sb03g005070	-7.807	4.538e-06	AT2G15080.1	receptor like protein 19
Sb04g003840	-2.749	5.781e-05	AT1G72300.1	Leucine-rich receptor-like protein kinase family protein
Sb02g008430	-7.749	2.961e-13	AT4G23690.1	Disease resistance-responsive (dirigent-like protein) family protein
Sb01g033360	-5.005	1.673e-09	AT5G48230.2	acetoacetyl-CoA thiolase 2
Sb03g043410	3.704	6.771e-04
Sb02g035510	2.734	4.611e-04	AT4G23180.1	cysteine-rich RLK (RECEPTOR-like protein kinase) 10
Sb05g026490	-3.568	1.135e-05	AT1G10360.1	glutathione S-transferase TAU 18
Sb04g032650	2.714	9.570e-04	AT4G12520.1	Bifunctional inhibitor/lipid-transfer protein/seed storage 2S albumin superfamily protein
Sb07g006600	7.071	1.699e-04	AT5G19000.1	BTB-POZ and MATH domain 1
Sb05g004560	8.69	6.532e-09	AT3G47570.1	Leucine-rich repeat protein kinase family protein
Sb02g040220	-2.77	5.912e-05	AT3G19950.1	RING/U-box superfamily protein
Sb08g005620	7.431	3.506e-05	AT5G35450.1	Disease resistance protein (CC-NBS-LRR class) family
Sb05g001140	8.742	1.385e-09
Sb01g033010	9.153	1.214e-10	AT3G06910.1	UB-like protease 1A
Sb01g041910	3.207	6.257e-04	AT4G34500.1	Protein kinase superfamily protein
Sb06g017850	-6.161	1.089e-14	AT4G10250.1	HSP20-like chaperones superfamily protein
Sb10g028700	4.97	2.238e-11	AT4G29890.1	choline monooxygenase, putative (CMO-like)
Sb01g015870	3.472	1.801e-04	AT1G71250.1	GDSL-like Lipase/Acylhydrolase superfamily protein
Sb01g028960	9.368	1.447e-12	AT1G08880.1	Histone superfamily protein
Sb05g004040	-3.716	6.486e-08	AT1G21230.1	wall associated kinase 5
Sb02g040570	-4.23	6.614e-09	AT4G23690.1	Disease resistance-responsive (dirigent-like protein) family protein
Sb06g018620	9.172	3.488e-10	AT1G34580.1	Major facilitator superfamily protein
Sb04g036340	-7.366	6.633e-05	AT4G28530.1	NAC domain containing protein 74
Sb02g039600	-3.419	3.723e-06	AT1G22440.1	Zinc-binding alcohol dehydrogenase family protein
Sb01g012710	3.998	3.257e-07	AT4G11650.1	osmotin 34
Sb01g045600	3.815	1.607e-04
Sb10g019360	-7.342	2.670e-19	AT3G16240.1	delta tonoplast integral protein
Sb05g026890	5.612	9.406e-12	AT3G13510.1	Protein of Unknown Function (DUF239)
Sb04g031060	-4.129	1.123e-09	AT4G05320.4	polyubiquitin 10
Sb06g030490	-3.582	1.078e-06	AT2G10940.2	Bifunctional inhibitor/lipid-transfer protein/seed storage 2S albumin superfamily protein
Sb04g022990	8.311	3.649e-08	AT4G21192.1	Cytochrome c oxidase biogenesis protein Cmc1-like
Sb02g038850	7.071	3.635e-04	AT3G45070.1	P-loop containing nucleoside triphosphate hydrolases superfamily protein
Sb01g033510	-3.366	4.920e-05	AT3G05200.1	RING/U-box superfamily protein
Sb02g028220	3.625	1.108e-04	AT3G57670.1	C2H2-type zinc finger family protein
Sb01g004140	7.554	1.829e-05	AT5G15810.1	N2,N2-dimethylguanosine tRNA methyltransferase
Sb05g026670	3.5	4.585e-07
Sb02g007750	8.36	4.194e-22	AT1G19715.2	Mannose-binding lectin superfamily protein
Sb04g012680	-7.572	2.242e-05	AT1G19260.1	TTF-type zinc finger protein with HAT dimerisation domain
Sb01g038720	-7.037	2.173e-04	AT5G40780.1	lysine histidine transporter 1
Sb07g026825	-4.463	5.373e-04	AT1G51560.1	Pyridoxamine 5\'-phosphate oxidase family protein
Sb01g011000	-3.362	4.449e-06	AT1G03140.1	splicing factor Prp18 family protein
Sb05g024880	-8.552	4.593e-09	AT3G46530.1	NB-ARC domain-containing disease resistance protein
Sb05g022480	2.524	8.490e-04	AT5G09360.1	laccase 14
Sb04g023570	5.656	7.986e-12	AT1G02070.1
Sb10g006625	-8.486	3.181e-08
Sb03g039410	7.524	2.242e-05
Sb10g021935	7.333	6.633e-05	AT1G52950.1	Nucleic acid-binding, OB-fold-like protein
Sb09g001200	-3.335	4.287e-06
Sb04g028960	-2.905	4.107e-05	AT3G57230.1	AGAMOUS-like 16
Sb03g008180	2.587	2.114e-04	AT1G66930.1	Protein kinase superfamily protein
Sb08g002210	7.189	1.699e-04	AT2G38640.1	Protein of unknown function (DUF567)
Sb08g022420	2.814	3.502e-05	AT4G11650.1	osmotin 34
Sb01g029910	2.598	4.135e-04	AT2G01860.1	Tetratricopeptide repeat (TPR)-like superfamily protein
Sb05g022050	-4.978	1.230e-06	AT3G26300.1	cytochrome P450, family 71, subfamily B, polypeptide 34
Sb10g023110	-10.083	6.784e-22	AT1G01420.1	UDP-glucosyl transferase 72B3
Sb01g037730	-2.938	2.636e-05	AT4G02170.1
Sb03g012350	5.019	3.759e-04	AT1G17020.1	senescence-related gene 1
Sb10g007320	-4.721	5.867e-11	AT1G76690.1	12-oxophytodienoate reductase 2
Sb03g043940	2.741	8.919e-05	AT4G05320.2	polyubiquitin 10
Sb04g003900	2.983	2.698e-05	AT3G10950.1	Zinc-binding ribosomal protein family protein
Sb01g017220	-9.075	4.611e-10	AT4G00690.1	UB-like protease 1B
Sb04g028145	10.077	9.395e-14	AT2G33840.1	Tyrosyl-tRNA synthetase, class Ib, bacterial/mitochondrial
Sb08g016610	4.494	4.740e-06	AT3G57650.1	lysophosphatidyl acyltransferase 2
Sb09g003980	-7.037	1.699e-04
Sb04g006880	-2.997	5.902e-05	AT4G35160.1	O-methyltransferase family protein
Sb04g013790	-3.812	1.046e-07	AT3G06760.1	Drought-responsive family protein
Sb10g028070	2.751	4.196e-04	AT4G30380.1	Barwin-related endoglucanase
Sb02g021020	6.943	8.075e-04	AT1G21230.1	wall associated kinase 5
Sb05g022290	4.611	1.756e-06	AT4G02780.1	Terpenoid cyclases/Protein prenyltransferases superfamily protein
Sb03g029380	3.312	3.667e-04	AT3G18560.1
Sb01g037560	3.978	6.644e-04	AT4G16160.2	Mitochondrial import inner membrane translocase subunit Tim17/Tim22/Tim23 family protein
Sb07g005780	3.902	8.785e-08	AT5G13700.1	polyamine oxidase 1
Sb07g029150	-3.593	1.719e-05	AT4G40060.1	homeobox protein 16
Sb09g005690	-3.582	7.132e-06	AT1G25350.1	glutamine-tRNA ligase, putative / glutaminyl-tRNA synthetase, putative / GlnRS, putative
Sb04g020640	2.925	4.769e-05	AT3G48660.1	Protein of unknown function (DUF 3339)
Sb10g025830	2.743	3.737e-04	AT5G13210.1	Uncharacterised conserved protein UCP015417, vWA
Sb05g023873	5.004	5.731e-12	AT5G55150.1	Protein of unknown function (DUF295)
Sb03g003410	-2.671	1.479e-04	AT1G06800.1	alpha/beta-Hydrolases superfamily protein
Sb03g040590	5.031	3.234e-11	AT5G24090.1	chitinase A
Sb08g004070	4.768	2.897e-07	AT1G76770.1	HSP20-like chaperones superfamily protein
Sb09g028960	4.341	4.111e-09	AT3G49010.1	breast basic conserved 1
Sb05g025450	5.286	3.330e-04	AT1G69550.1	disease resistance protein (TIR-NBS-LRR class)
Sb01g002670	-6.99	3.635e-04	AT1G20960.1	U5 small nuclear ribonucleoprotein helicase, putative
Sb10g030175	-3.658	2.096e-04	AT2G17990.1
Sb08g001320	3.023	5.610e-05	AT3G56630.1	cytochrome P450, family 94, subfamily D, polypeptide 2
Sb06g016160	2.547	3.772e-04	AT5G05960.1	Bifunctional inhibitor/lipid-transfer protein/seed storage 2S albumin superfamily protein
Sb01g041180	-5.295	9.794e-14	AT4G27670.1	heat shock protein 21
Sb03g005760	-4.482	6.287e-11	AT2G47710.1	Adenine nucleotide alpha hydrolases-like superfamily protein
Sb05g026380	-7.807	9.513e-07	AT4G09160.1	SEC14 cytosolic factor family protein / phosphoglyceride transfer family protein
Sb09g001040	5.128	5.109e-12	AT2G38870.1	Serine protease inhibitor, potato inhibitor I-type family protein
Sb02g003505	3.391	1.296e-04	AT3G18360.1	VQ motif-containing protein
Sb03g047120	3.563	8.091e-05	AT3G19430.1	late embryogenesis abundant protein-related / LEA protein-related
Sb02g007166	-4.724	1.099e-05	AT1G18070.2	Translation elongation factor EF1A/initiation factor IF2gamma family protein
Sb02g010790	5.916	3.363e-11	AT2G37170.1	plasma membrane intrinsic protein 2
Sb03g006890	-5.396	2.359e-13	AT5G59720.1	heat shock protein 18.2
Sb05g027010	-4.052	5.217e-06	AT1G64940.1	cytochrome P450, family 87, subfamily A, polypeptide 6
Sb09g021720	-2.887	5.759e-05	AT1G08460.1	histone deacetylase 8
Sb06g016570	10.547	3.949e-17	AT3G45600.1	tetraspanin3
Sb07g003040	-3.344	2.610e-06	AT2G20340.1	Pyridoxal phosphate (PLP)-dependent transferases superfamily protein
Sb09g001940	-2.769	2.264e-04	AT2G39350.1	ABC-2 type transporter family protein
Sb06g029625	6.305	2.793e-12
Sb04g036850	-2.955	6.128e-05	AT2G02360.1	phloem protein 2-B10
Sb03g033210	4.628	1.225e-06	AT1G56070.1	Ribosomal protein S5/Elongation factor G/III/V family protein
Sb09g025840	-3.058	2.110e-05	AT4G32480.1	Protein of unknown function (DUF506)
Sb04g000690	-7.694	8.098e-06
Sb02g031170	-6.72	6.905e-12	AT1G14220.1	Ribonuclease T2 family protein
Sb07g007710	6.184	7.891e-08	AT2G25010.1	Aminotransferase-like, plant mobile domain family protein
Sb01g026660	-3.111	3.703e-04
Sb05g014050	-7.037	4.658e-04
Sb01g026780	-7.603	1.221e-05
Sb02g005940	6.982	2.274e-15	AT5G49690.1	UDP-Glycosyltransferase superfamily protein
Sb06g016020	2.668	4.826e-04
Sb01g020380	-6	6.565e-07
Sb04g007600	-4.241	6.853e-09	AT5G12030.1	heat shock protein 17.6A
Sb05g005910	7.639	8.098e-06	AT3G07040.1	NB-ARC domain-containing disease resistance protein
Sb07g019120	7.333	8.354e-05	AT3G22220.2	hAT transposon superfamily
Sb06g000380	-3.357	3.906e-06	AT5G64460.6	Phosphoglycerate mutase family protein
Sb04g006480	-3.124	2.350e-05	AT3G45140.1	lipoxygenase 2
Sb03g039360	-2.379	3.130e-04	AT3G12580.1	heat shock protein 70
Sb05g008140	5.86	3.089e-06	AT3G07040.1	NB-ARC domain-containing disease resistance protein
Sb02g011050	-4.17	7.995e-07	AT2G40740.1	WRKY DNA-binding protein 55
Sb06g016043	7.298	5.440e-05	AT2G03070.1	mediator subunit 8
Sb01g039990	-3.414	4.929e-07	AT1G53540.1	HSP20-like chaperones superfamily protein
Sb03g028650	9.668	1.548e-13	AT3G14680.1	cytochrome P450, family 72, subfamily A, polypeptide 14
Sb05g027785	2.973	9.942e-06	AT2G37650.1	GRAS family transcription factor
Sb08g004920	7.892	1.119e-06
Sb03g046650	2.835	3.124e-04	AT5G45310.1
Sb06g018780	-4.67	6.990e-05	AT5G15140.1	Galactose mutarotase-like superfamily protein
Sb01g040490	10.44	5.680e-16	AT1G60500.1	Dynamin related protein 4C
Sb05g022670	-7.252	5.440e-05	AT2G04230.1	FBD, F-box and Leucine Rich Repeat domains containing protein
Sb05g026920	-3.025	9.350e-05	AT3G14470.1	NB-ARC domain-containing disease resistance protein
Sb02g038860	6.817	7.585e-12	AT5G17050.1	UDP-glucosyl transferase 78D2
Sb10g007670	-5.336	9.123e-05	AT4G08950.1	Phosphate-responsive 1 family protein
Sb08g003850	7.366	1.499e-05	AT1G43770.2	RING/FYVE/PHD zinc finger superfamily protein
Sb10g026890	7.151	1.058e-04	AT2G27110.2	FAR1-related sequence 3
Sb10g007010	3.855	1.521e-07	AT5G14040.1	phosphate transporter 3;1
Sb05g003920	-6.317	9.719e-08	AT3G07040.1	NB-ARC domain-containing disease resistance protein
Sb06g033940	5.896	9.691e-07	AT4G36090.3	oxidoreductase, 2OG-Fe(II) oxygenase family protein
Sb03g042400	-10.074	5.413e-14	AT3G09410.1	Pectinacetylesterase family protein
Sb02g004390	-7.603	1.119e-06	AT3G22840.1	Chlorophyll A-B binding family protein
Sb09g005270	2.672	3.881e-05	AT1G80160.1	Lactoylglutathione lyase / glyoxalase I family protein
Sb10g006550	3.934	1.255e-04
Sb01g016100	-3.817	1.291e-07	AT3G21690.1	MATE efflux family protein
Sb02g040910	-5.597	1.123e-08	AT3G07040.1	NB-ARC domain-containing disease resistance protein
Sb06g017430	7.298	1.699e-04	AT1G78750.1	F-box/RNI-like superfamily protein
Sb05g015800	-5.024	5.786e-04	AT1G13950.1	eukaryotic elongation factor 5A-1
Sb04g010720	6.987	2.173e-04
Sb04g030135	-6.442	5.842e-16	AT1G07400.1	HSP20-like chaperones superfamily protein
Sb06g014250	4.936	2.624e-06	AT3G60160.1	multidrug resistance-associated protein 9
Sb10g004050	2.758	5.523e-05
Sb0125s002020	6.7	8.075e-04	AT4G34750.1	SAUR-like auxin-responsive protein family
Sb05g026040	-8.676	1.333e-08	AT3G47570.1	Leucine-rich repeat protein kinase family protein
Sb02g042790	-2.244	9.661e-04	AT1G02700.1
Sb07g002190	-7.506	1.499e-05	AT2G01680.1	Ankyrin repeat family protein
Sb05g025990	9.021	2.255e-10	AT4G16070.1	Mono-/di-acylglycerol lipase, N-terminal;Lipase, class 3
Sb03g006900	-3.61	1.046e-07	AT1G53540.1	HSP20-like chaperones superfamily protein
Sb03g008110	7.03	4.658e-04	AT1G66920.2	Protein kinase superfamily protein
Sb02g001370	-7.86	2.206e-06	AT1G09310.1	Protein of unknown function, DUF538
Sb05g007210	3.797	9.391e-05	AT4G36220.1	ferulic acid 5-hydroxylase 1
Sb07g022320	5.982	6.565e-07	AT5G07990.1	Cytochrome P450 superfamily protein
Sb02g028950	-10.499	2.742e-15
Sb10g022340	-2.927	9.545e-05	AT3G51910.1	heat shock transcription factor A7A
Sb10g003700	5.781	2.488e-09	AT3G50980.1	dehydrin xero 1
Sb10g006350	-3.278	1.631e-06	AT3G14200.1	Chaperone DnaJ-domain superfamily protein
Sb10g021940	8.49	7.181e-08	AT1G73840.1	hydroxyproline-rich glycoprotein family protein
Sb07g028370	-3.559	7.026e-05	AT4G27670.1	heat shock protein 21
Sb0067s002240	-9.052	1.916e-10	AT3G52600.1	cell wall invertase 2
Sb05g018970	7.844	4.538e-06	AT2G34930.1	disease resistance family protein / LRR family protein
Sb01g014400	4.433	2.308e-07	AT3G18990.1	AP2/B3-like transcriptional factor family protein
Sb04g012541	-9.075	2.461e-10
Sb02g002150	5.097	1.884e-11	AT2G14610.1	pathogenesis-related gene 1
Sb06g018490	12.356	1.367e-22	AT1G22360.1	UDP-glucosyl transferase 85A2
Sb02g007540	3.685	4.022e-06	AT4G31500.1	cytochrome P450, family 83, subfamily B, polypeptide 1
Sb09g026440	-2.639	5.169e-04	AT5G45710.1	winged-helix DNA-binding transcription factor family protein
Sb05g008250	8.045	1.554e-06	AT3G07040.1	NB-ARC domain-containing disease resistance protein
Sb02g025555	6.52	5.366e-08
Sb10g008220	7.712	2.958e-13	AT5G15290.1	Uncharacterised protein family (UPF0497)
Sb02g011990	8.184	1.046e-07	AT3G53390.1	Transducin/WD40 repeat-like superfamily protein
Sb05g027465	7.263	2.173e-04	AT5G04370.2	S-adenosyl-L-methionine-dependent methyltransferases superfamily protein
Sb09g002985	7.844	1.326e-06
Sb07g006840	7.494	2.798e-05
Sb01g013290	3.522	1.111e-05	AT1G22150.1	sulfate transporter 1;3
Sb03g004360	-4.169	2.808e-04	AT1G05650.1	Pectin lyase-like superfamily protein
Sb05g008830	6.697	2.708e-19	AT4G35160.1	O-methyltransferase family protein
Sb07g008850	6.752	4.658e-04	AT5G47520.1	RAB GTPase homolog A5A
Sb03g006920	-5.105	1.690e-09	AT1G07400.1	HSP20-like chaperones superfamily protein
Sb06g031805	-7.037	2.808e-04	AT5G27660.1	Trypsin family protein with PDZ domain
Sb07g005100	-4.808	2.436e-09	AT1G59740.1	Major facilitator superfamily protein
Sb05g024890	2.774	4.961e-05	AT3G53160.1	UDP-glucosyl transferase 73C7
Sb09g002310	-5.024	7.241e-04
Sb01g040000	-3.377	5.998e-07	AT1G53540.1	HSP20-like chaperones superfamily protein
Sb05g026840	9.385	8.788e-11	AT5G45470.1	Protein of unknown function (DUF594)
Sb01g033090	4.505	6.078e-08	AT1G73040.1	Mannose-binding lectin superfamily protein
Sb01g000500	3.406	6.936e-05	AT2G37210.2	lysine decarboxylase family protein
Sb10g009820	7.693	9.942e-06
Sb05g024565	-8.519	9.239e-09	AT5G20850.1	RAS associated with diabetes protein 51
Sb03g045210	4.969	1.383e-06	AT3G21460.1	Glutaredoxin family protein
Sb04g026010	-7.17	1.699e-04	AT3G47570.1	Leucine-rich repeat protein kinase family protein
Sb04g009870	6.184	2.966e-07	AT1G07780.5	phosphoribosylanthranilate isomerase 1
Sb06g005420	6.943	3.635e-04
Sb01g039390	-6.508	1.612e-17	AT5G02500.1	heat shock cognate protein 70-1
Sb04g022360	-9.659	2.261e-12	AT2G41370.1	Ankyrin repeat family protein / BTB/POZ domain-containing protein
Sb08g005630	8.564	1.946e-08	AT3G46530.1	NB-ARC domain-containing disease resistance protein
Sb09g019880	7.333	4.357e-05	AT5G51600.1	Microtubule associated protein (MAP65/ASE1) family protein
Sb03g008930	6.449	7.891e-08	AT1G20050.1	C-8,7 sterol isomerase
Sb02g025830	-5.718	1.819e-05	AT5G07990.1	Cytochrome P450 superfamily protein
Sb07g024200	-7.596	4.492e-22	AT1G08360.1	Ribosomal protein L1p/L10e family
Sb01g032720	4.48	1.088e-05	AT1G17020.1	senescence-related gene 1
Sb05g004663	-6.99	2.808e-04	AT4G31480.2	Coatomer, beta subunit
Sb09g016160	7.915	4.932e-07	AT5G28780.1	PIF1 helicase
Sb10g027640	7.557	4.255e-15	AT4G35160.1	O-methyltransferase family protein
Sb01g050080	6.857	4.968e-10	AT5G03450.1	Transducin/WD40 repeat-like superfamily protein
Sb10g024280	8.716	1.127e-09
Sb02g009720	-4.625	7.241e-04	AT1G10740.1	alpha/beta-Hydrolases superfamily protein
Sb02g000370	5.842	4.315e-06	AT5G54900.1	RNA-binding protein 45A
Sb06g014550	3.344	7.859e-06	AT1G17020.1	senescence-related gene 1
Sb08g015916	-4.302	5.217e-06	AT5G27660.1	Trypsin family protein with PDZ domain
Sb01g014270	7.959	1.326e-06	AT4G38180.1	FAR1-related sequence 5
Sb08g016370	8.858	1.139e-24	AT4G10500.1	2-oxoglutarate (2OG) and Fe(II)-dependent oxygenase superfamily protein
Sb05g022300	3.625	1.597e-04
Sb05g023870	5.114	1.643e-04	AT3G56860.4	UBP1-associated protein 2A
Sb02g039590	-8.451	2.155e-08	AT1G22450.1	cytochrome C oxidase 6B
Sb01g017360	-7.329	2.242e-05	AT1G76240.1	Arabidopsis protein of unknown function (DUF241)
Sb03g037450	-4.182	8.505e-04	AT2G30140.1	UDP-Glycosyltransferase superfamily protein
Sb02g003510	-4.88	1.832e-10	AT5G16010.1	3-oxo-5-alpha-steroid 4-dehydrogenase family protein
Sb02g005380	2.724	2.521e-04	AT4G15560.1	Deoxyxylulose-5-phosphate synthase
Sb04g009860	3.696	5.760e-04
Sb03g006550	-3.156	2.676e-04	AT5G58760.1	damaged DNA binding 2
Sb06g017410	7.745	1.554e-06	AT3G18150.1	RNI-like superfamily protein
Sb01g023481	-7.603	9.942e-06
Sb02g030040	-2.763	1.469e-04	AT1G05680.1	Uridine diphosphate glycosyltransferase 74E2
Sb01g031080	4.212	4.988e-10	AT2G45510.1	cytochrome P450, family 704, subfamily A, polypeptide 2
Sb03g041620	-2.934	6.307e-05	AT4G15093.1	catalytic LigB subunit of aromatic ring-opening dioxygenase family
Sb05g018443	3.737	1.429e-05	AT3G48770.1	DNA binding;ATP binding
Sb10g030710	3.922	2.015e-05	AT5G50380.1	exocyst subunit exo70 family protein F1
Sb06g000810	3.612	8.299e-07
Sb04g000640	2.605	3.253e-04	AT5G47610.1	RING/U-box superfamily protein
Sb06g032450	3.23	1.545e-06	AT2G43020.1	polyamine oxidase 2
Sb10g019380	8.003	4.228e-07	AT4G16780.1	homeobox protein 2
Sb07g021940	2.996	1.627e-05	AT1G73080.1	PEP1 receptor 1
Sb10g019720	8.594	4.933e-22	AT4G11220.1	VIRB2-interacting protein 2
Sb0010s009900	7.807	5.450e-19	AT5G54160.1	O-methyltransferase 1
Sb10g012970	-3.138	2.206e-06	AT5G48570.1	FKBP-type peptidyl-prolyl cis-trans isomerase family protein
Sb04g008360	3.725	5.846e-07	AT4G18910.1	NOD26-like intrinsic protein 1;2
Sb01g042680	-3.589	4.005e-08	AT2G32120.2	heat-shock protein 70T-2
Sb02g025150	3.489	2.954e-06
Sb05g005560	2.385	3.635e-04
Sb10g025286	7.693	6.721e-06	AT3G25510.1	disease resistance protein (TIR-NBS-LRR class), putative
Sb05g019035	-4.642	1.819e-05	AT3G16640.1	translationally controlled tumor protein
Sb03g047510	-4.9	7.927e-06	AT5G57300.2	S-adenosyl-L-methionine-dependent methyltransferases superfamily protein
Sb05g008850	9.759	3.596e-12	AT5G13930.1	Chalcone and stilbene synthase family protein
Sb03g026790	9.273	6.078e-12	AT5G15140.1	Galactose mutarotase-like superfamily protein
Sb01g047780	-8.343	5.450e-08	AT3G58970.1	magnesium transporter 6
Sb09g021000	3.753	4.209e-07	AT5G06730.1	Peroxidase superfamily protein
Sb03g008970	-10.983	9.382e-18	AT1G20050.1	C-8,7 sterol isomerase
Sb03g046337	10.281	5.921e-15
Sb09g004850	-3.452	1.379e-04	AT4G37830.1	cytochrome c oxidase-related
Sb09g004210	-7.634	1.499e-05	AT3G16830.1	TOPLESS-related 2
Sb04g035465	-7.665	1.737e-18
Sb02g003550	-4.491	4.346e-08	AT5G10010.1
Sb04g000950	6.943	2.173e-04	AT5G08110.1	nucleic acid binding;ATP-dependent helicases;ATP binding;helicases;ATP-dependent helicases
Sb01g009040	6.885	3.406e-10
Sb07g023140	5.213	1.080e-07	AT1G47480.1	alpha/beta-Hydrolases superfamily protein
Sb08g002590	-2.692	8.974e-05	AT2G40740.1	WRKY DNA-binding protein 55
Sb03g006765	-5.611	1.121e-07	AT1G67000.1	Protein kinase superfamily protein
Sb09g020980	9.791	8.265e-13	AT5G06730.1	Peroxidase superfamily protein
Sb01g019680	-7.961	2.206e-06	AT2G34930.1	disease resistance family protein / LRR family protein
Sb08g018980	7.305	1.535e-13	AT3G07040.1	NB-ARC domain-containing disease resistance protein
Sb05g024900	8.676	8.176e-09	AT1G50180.1	NB-ARC domain-containing disease resistance protein
Sb03g027670	-8.247	1.200e-07	AT5G03610.1	GDSL-like Lipase/Acylhydrolase superfamily protein
Sb02g022750	3.479	6.286e-05	AT2G36170.1	Ubiquitin supergroup;Ribosomal protein L40e
Sb03g038930	2.443	4.343e-04	AT4G08330.1
Sb01g018395	-4.214	2.022e-08	AT1G52950.1	Nucleic acid-binding, OB-fold-like protein
Sb02g015330	4.812	1.356e-06	AT3G53850.1	Uncharacterised protein family (UPF0497)
Sb05g027340	2.687	8.254e-04	AT4G35150.1	O-methyltransferase family protein
Sb02g026630	-2.874	1.208e-04	AT4G34410.1	redox responsive transcription factor 1
Sb02g032080	7.632	2.284e-17
Sb02g002050	8.411	4.792e-08
Sb06g000660	-6.426	3.143e-18	AT5G52640.1	heat shock protein 90.1
Sb08g015850	-7.86	3.143e-06	AT3G18640.1	Zinc finger C-x8-C-x5-C-x3-H type family protein
Sb06g001820	4.953	7.241e-04	AT3G62870.1	Ribosomal protein L7Ae/L30e/S12e/Gadd45 family protein
Sb02g035090	-5.205	5.375e-05	AT5G24220.1	Lipase class 3-related protein
Sb03g046927	-6.942	8.075e-04
Sb07g005230	4.66	2.954e-06	AT5G39110.1	RmlC-like cupins superfamily protein
Sb01g035910	9.334	3.094e-11	AT5G41220.1	glutathione S-transferase THETA 3
Sb04g031392	-7.366	4.357e-05	AT1G09620.1	ATP binding;leucine-tRNA ligases;aminoacyl-tRNA ligases;nucleotide binding;ATP binding;aminoacyl-tRNA ligases
Sb05g001525	3.549	1.636e-04	AT2G29420.1	glutathione S-transferase tau 7
Sb09g001010	-8.776	2.917e-20	AT2G38870.1	Serine protease inhibitor, potato inhibitor I-type family protein
Sb07g006100	-4.006	1.935e-05	AT4G24510.1	HXXXD-type acyl-transferase family protein
Sb01g031120	-2.966	3.836e-05	AT4G25433.1	peptidoglycan-binding LysM domain-containing protein
Sb01g002100	5.108	4.501e-10	AT5G22280.1
Sb03g045460	4.204	8.780e-08	AT3G57240.1	beta-1,3-glucanase 3
Sb02g040080	8.972	4.063e-25	AT5G39850.1	Ribosomal protein S4
Sb02g042120	-2.939	2.173e-04	AT4G03140.1	NAD(P)-binding Rossmann-fold superfamily protein
Sb04g006270	-4.397	4.572e-04	AT3G52960.1	Thioredoxin superfamily protein
Sb07g023770	11.151	8.675e-19	AT4G34870.1	rotamase cyclophilin 5
Sb01g032990	-6.489	1.690e-09	AT2G26260.1	3beta-hydroxysteroid-dehydrogenase/decarboxylase isoform 2
Sb02g008850	7.189	8.098e-06	AT1G06570.1	phytoene desaturation 1
Sb01g035710	8.66	1.029e-15	AT3G51530.1	F-box/RNI-like/FBD-like domains-containing protein
Sb02g007990	7.494	8.098e-06	AT4G33625.1
Sb05g003930	-5.239	1.357e-04	AT3G07040.1	NB-ARC domain-containing disease resistance protein
Sb03g012360	3.602	3.241e-05	AT1G17020.1	senescence-related gene 1
Sb10g002210	6.898	6.072e-04	AT3G54780.1	Zinc finger (C3HC4-type RING finger) family protein
Sb04g031950	-2.853	4.637e-04	AT4G25470.1	C-repeat/DRE binding factor 2
Sb07g026735	-5.099	1.665e-04	AT5G19000.1	BTB-POZ and MATH domain 1
Sb08g007340	-7.438	3.506e-05	AT3G62760.1	Glutathione S-transferase family protein
Sb03g005190	2.891	1.778e-04	AT5G20890.1	TCP-1/cpn60 chaperonin family protein
Sb10g006300	3.069	4.231e-05	AT1G72680.1	cinnamyl-alcohol dehydrogenase
Sb09g030390	2.925	4.508e-05	AT5G47390.1	myb-like transcription factor family protein
Sb04g000450	3.847	5.743e-04	AT4G01440.1	nodulin MtN21 /EamA-like transporter family protein
Sb01g019830	-3.499	1.077e-04	AT4G10300.1	RmlC-like cupins superfamily protein
Sb08g003156	5.293	5.415e-09
Sb02g005410	-8.451	1.709e-08	AT4G15560.1	Deoxyxylulose-5-phosphate synthase
Sb10g024220	3.137	4.064e-05
Sb06g025710	-2.548	5.749e-04	AT5G62020.1	heat shock transcription factor B2A
Sb05g027300	6.868	3.668e-11	AT3G07040.1	NB-ARC domain-containing disease resistance protein
Sb01g016460	-4.131	1.139e-08	AT2G22330.1	cytochrome P450, family 79, subfamily B, polypeptide 3
Sb02g000670	7.586	1.853e-12	AT5G42510.1	Disease resistance-responsive (dirigent-like protein) family protein
Sb03g026960	9.503	5.731e-12	AT1G21240.1	wall associated kinase 3
Sb05g020750	-7.037	3.635e-04	AT3G47680.1	DNA binding
Sb10g023060	-8.87	7.411e-11	AT4G15550.1	indole-3-acetate beta-D-glucosyltransferase
Sb07g028320	3.735	1.935e-05
Sb01g023100	5.859	9.534e-10	AT4G20330.1	Transcription initiation factor TFIIE, beta subunit
Sb05g004910	3.132	1.244e-04
Sb02g002010	5.539	1.137e-09
Sb08g017540	7.341	9.174e-11	AT5G36110.1	cytochrome P450, family 716, subfamily A, polypeptide 1
Sb10g001550	3.068	1.213e-04	AT3G63530.2	RING/U-box superfamily protein
Sb09g005975	8.49	2.155e-08	AT4G25150.1	HAD superfamily, subfamily IIIB acid phosphatase
Sb01g048100	-4.378	9.787e-11	AT2G17120.1	lysm domain GPI-anchored protein 2 precursor
Sb04g000990	3.269	1.617e-06	AT5G60770.1	nitrate transporter 2.4
Sb07g023220	-3.462	3.976e-06	AT2G26560.1	phospholipase A 2A
Sb09g001050	6.641	6.571e-16	AT2G38870.1	Serine protease inhibitor, potato inhibitor I-type family protein
Sb07g020430	4.866	2.223e-07
Sb05g024940	9	4.988e-10	AT5G42510.1	Disease resistance-responsive (dirigent-like protein) family protein
Sb09g027380	-3.153	4.196e-04	AT1G68830.1	STT7 homolog STN7
Sb06g028760	3.027	1.731e-05	AT5G46330.1	Leucine-rich receptor-like protein kinase family protein
Sb03g043090	-4.012	5.781e-05	AT5G50380.1	exocyst subunit exo70 family protein F1
Sb10g010900	7.651	8.213e-12	AT3G07870.1	F-box and associated interaction domains-containing protein
Sb05g024570	3.866	5.440e-05	AT3G63390.1
Sb02g003230	5.567	2.676e-08	AT1G78390.1	nine-cis-epoxycarotenoid dioxygenase 9
Sb1306s002010	7.166	4.393e-19	AT4G18550.1	alpha/beta-Hydrolases superfamily protein
Sb08g006680	3.462	6.307e-05	AT2G02380.1	glutathione S-transferase (class zeta) 2
Sb04g007580	3.779	4.658e-04	AT5G26180.1	S-adenosyl-L-methionine-dependent methyltransferases superfamily protein
Sb05g008910	6.181	4.094e-15	AT5G42510.1	Disease resistance-responsive (dirigent-like protein) family protein
Sb10g007610	3.102	6.520e-06	AT4G00430.1	plasma membrane intrinsic protein 1;4
Sb08g017420	-7.127	1.699e-04
Sb01g028190	-3.415	5.975e-04	AT1G70140.1	formin 8
Sb04g008850	4.894	1.916e-10	AT1G53210.1	sodium/calcium exchanger family protein / calcium-binding EF hand family protein
Sb01g036330	-2.749	8.575e-05	AT1G14320.1	Ribosomal protein L16p/L10e family protein
Sb03g046300	5.036	8.356e-08
Sb03g025650	4.511	1.162e-04	AT2G34930.1	disease resistance family protein / LRR family protein
Sb05g023105	-7.083	1.347e-04	AT1G57790.1	F-box family protein
Sb07g027140	-3.038	4.196e-04
Sb01g030050	-3.987	1.529e-05	AT3G53130.1	Cytochrome P450 superfamily protein
Sb02g039470	3.835	1.489e-06	AT2G26560.1	phospholipase A 2A
Sb04g021650	3.321	4.557e-05	AT2G27550.1	centroradialis
Sb04g022100	-3.837	3.679e-04	AT5G53500.1	Transducin/WD40 repeat-like superfamily protein
Sb05g005650	-6.218	8.609e-07
Sb01g002590	2.886	5.781e-05	AT3G62040.1	Haloacid dehalogenase-like hydrolase (HAD) superfamily protein
Sb02g031650	-2.44	9.725e-04	AT5G11880.1	Pyridoxal-dependent decarboxylase family protein
Sb04g035440	-11.23	1.634e-18
Sb10g009090	-2.421	4.432e-04	AT5G37670.1	HSP20-like chaperones superfamily protein
Sb05g023140	-7.329	1.347e-04	AT5G61520.1	Major facilitator superfamily protein
Sb06g031920	2.595	8.956e-04	AT1G55120.1	beta-fructofuranosidase 5
Sb05g023710	2.733	6.755e-05	AT5G24090.1	chitinase A
Sb02g032085	8.045	8.113e-07	AT1G27090.1	glycine-rich protein
Sb01g049120	-4.035	3.530e-05	AT3G49470.1	nascent polypeptide-associated complex subunit alpha-like protein 2
Sb04g035130	-2.441	2.844e-04	AT1G54050.1	HSP20-like chaperones superfamily protein
Sb10g008213	7.82	1.119e-06
Sb06g014400	-4.419	3.316e-09	AT3G12580.1	heat shock protein 70
Sb10g010060	-10.359	5.077e-15	AT2G03590.1	ureide permease 1
Sb01g017190	-3.299	1.930e-06	AT1G64940.1	cytochrome P450, family 87, subfamily A, polypeptide 6
Sb04g034630	-2.647	6.023e-04	AT3G03270.2	Adenine nucleotide alpha hydrolases-like superfamily protein
Sb03g007230	2.663	3.495e-04	AT1G68560.1	alpha-xylosidase 1
Sb09g029640	-4.873	2.954e-06	AT5G05490.2	Rad21/Rec8-like family protein
Sb06g023890	2.664	5.516e-04	AT1G80160.1	Lactoylglutathione lyase / glyoxalase I family protein
Sb04g021540	-3.728	7.848e-04	AT5G03650.1	starch branching enzyme 2.2
Sb09g022390	8.362	1.709e-08	AT5G59850.1	Ribosomal protein S8 family protein
Sb10g021570	8.003	5.450e-08	AT4G18700.1	CBL-interacting protein kinase 12
Sb09g022400	-4.8	2.911e-10	AT4G21105.1	cytochrome-c oxidases;electron carriers
Sb01g009370	-3.792	6.026e-07	AT1G17870.1	ethylene-dependent gravitropism-deficient and yellow-green-like 3
Sb09g025900	-3.254	8.132e-07	AT1G74310.1	heat shock protein 101
Sb05g025820	-11.09	3.433e-18	AT2G29360.1	NAD(P)-binding Rossmann-fold superfamily protein
Sb03g005166	-7.751	2.646e-06	AT1G72280.1	endoplasmic reticulum oxidoreductins 1
Sb05g027380	2.81	2.367e-04	AT5G24090.1	chitinase A
Sb04g035800	4.517	3.122e-07	AT1G64980.1	Nucleotide-diphospho-sugar transferases superfamily protein
Sb10g002280	-8.519	2.816e-08
Sb04g019630	2.713	2.521e-04	AT5G39160.1	RmlC-like cupins superfamily protein
Sb10g024260	6.631	3.007e-08	AT2G18680.1
Sb02g003110	2.461	7.008e-04	AT3G07560.1	peroxin 13
Sb03g046890	5.512	1.779e-05	AT1G04560.1	AWPM-19-like family protein
Sb02g031220	-2.628	4.600e-04	AT2G20990.1	synaptotagmin A
Sb02g034050	4.175	9.438e-08	AT3G46710.1	NB-ARC domain-containing disease resistance protein
Sb01g042160	-7.634	9.942e-06	AT3G13160.1	Tetratricopeptide repeat (TPR)-like superfamily protein
Sb02g040490	-2.813	5.523e-05	AT2G46950.1	cytochrome P450, family 709, subfamily B, polypeptide 2
Sb01g035040	3.773	1.360e-05	AT2G38760.1	annexin 3
Sb04g012640	-8.325	1.046e-07
Sb02g023370	5.089	6.306e-10	AT5G10190.1	Major facilitator superfamily protein
Sb04g023260	4.593	2.061e-08	AT3G66654.1	Cyclophilin-like peptidyl-prolyl cis-trans isomerase family protein
Sb02g034930	9.084	2.689e-10	AT3G14470.1	NB-ARC domain-containing disease resistance protein
Sb05g001560	6.851	6.072e-04	AT3G04080.1	apyrase 1
Sb09g022580	-2.693	8.847e-05	AT3G12580.1	heat shock protein 70
Sb08g019670	3.858	7.891e-08	AT3G57260.1	beta-1,3-glucanase 2
Sb01g008380	-3.476	5.852e-07	AT3G22830.1	heat shock transcription factor A6B
Sb03g031810	-3.935	5.373e-04	AT1G66840.1	Plant protein of unknown function (DUF827)
Sb02g003820	6.802	2.173e-04	AT5G04370.2	S-adenosyl-L-methionine-dependent methyltransferases superfamily protein
Sb04g027330	-2.773	8.241e-05	AT5G51440.1	HSP20-like chaperones superfamily protein
Sb05g003830	2.669	2.477e-04	AT3G14470.1	NB-ARC domain-containing disease resistance protein
Sb05g018980	-8.325	9.294e-08	AT1G50180.1	NB-ARC domain-containing disease resistance protein
Sb04g001590	2.393	5.819e-04	AT4G35780.1	ACT-like protein tyrosine kinase family protein
Sb06g014450	3.695	3.446e-06	AT5G44410.1	FAD-binding Berberine family protein
Sb01g017180	5.902	3.110e-14	AT1G64940.1	cytochrome P450, family 87, subfamily A, polypeptide 6
Sb01g017380	9.291	2.649e-11	AT5G09810.1	actin 7
Sb03g006880	-3.525	8.402e-07	AT1G53540.1	HSP20-like chaperones superfamily protein
Sb07g023260	-8.646	2.155e-08	AT4G30430.1	tetraspanin9
Sb06g015520	8.328	1.046e-07	AT1G17450.2	B-block binding subunit of TFIIIC
Sb03g005180	-4.649	4.911e-06	AT5G28040.1	DNA-binding storekeeper protein-related transcriptional regulator
Sb09g000630	7.844	2.206e-06	AT4G23310.1	cysteine-rich RLK (RECEPTOR-like protein kinase) 23
Sb04g036150	8.133	4.414e-13	AT1G80570.2	RNI-like superfamily protein
Sb06g000780	4.692	3.261e-06	AT3G49340.1	Cysteine proteinases superfamily protein
Sb05g007030	-5.489	6.649e-14	AT4G10250.1	HSP20-like chaperones superfamily protein
Sb02g001640	-5.41	8.780e-08	AT4G03220.1	Protein with RNI-like/FBD-like domains
Sb05g003583	5.469	4.294e-07	AT1G75660.1	5\'-3\' exoribonuclease 3
Sb01g039370	5.557	5.707e-06	AT5G54700.1	Ankyrin repeat family protein
Sb06g001690	6.094	5.237e-16	AT3G05950.1	RmlC-like cupins superfamily protein
Sb01g012640	7.431	6.633e-05	AT3G22640.1	cupin family protein
Sb05g005630	3.416	1.741e-07
Sb01g022350	-7.86	2.206e-06	AT5G35910.1	Polynucleotidyl transferase, ribonuclease H fold protein with HRDC domain
Sb02g034940	8.535	3.181e-08	AT3G14470.1	NB-ARC domain-containing disease resistance protein
Sb04g009600	-2.978	2.114e-04
Sb08g000730	5.286	3.716e-05	AT5G37055.1	HIT-type Zinc finger family protein
Sb06g001780	5.204	2.524e-09	AT1G32010.1	myosin heavy chain-related
Sb04g022245	-4.364	8.289e-05	AT1G72360.3	Integrase-type DNA-binding superfamily protein
Sb10g028440	-4.368	1.186e-08	AT5G10530.1	Concanavalin A-like lectin protein kinase family protein
Sb01g004985	3.634	1.539e-07
Sb03g022990	4.359	1.314e-05	AT1G68530.1	3-ketoacyl-CoA synthase 6
Sb05g024126	5.977	2.255e-10	AT3G46710.1	NB-ARC domain-containing disease resistance protein
Sb06g028010	7.071	2.808e-04	AT1G78990.1	HXXXD-type acyl-transferase family protein
Sb09g000620	7.226	1.058e-04	AT5G38340.1	Disease resistance protein (TIR-NBS-LRR class) family
Sb03g002260	3.346	7.868e-06	AT3G14920.1	Peptide-N4-(N-acetyl-beta-glucosaminyl)asparagine amidase A protein
Sb07g000540	-3.419	5.440e-05	AT2G39020.1	Acyl-CoA N-acyltransferases (NAT) superfamily protein
Sb04g026170	6.704	1.466e-09
Sb07g004700	3.867	6.828e-05	AT5G13930.1	Chalcone and stilbene synthase family protein
Sb03g003530	-3.986	4.742e-09	AT5G12020.1	17.6 kDa class II heat shock protein
Sb09g001310	2.754	5.775e-04	AT2G28900.1	outer plastid envelope protein 16-1
Sb09g006360	6.971	2.911e-10	AT4G18960.1	K-box region and MADS-box transcription factor family protein
Sb06g001260	4.257	6.286e-05	AT3G51840.1	acyl-CoA oxidase 4
Sb02g001280	4.104	2.954e-06	AT5G41220.1	glutathione S-transferase THETA 3

## Sheet: 1 VS 4
List of DEGs between 1 vs 4 comparison
LogFC=log2 (sample1 / samle4); positive values of logFC indicates the gene transcript had higher expression in sensitive genotypes
Gene	logFC	FDR	Best TAIR10 hit	Annotation
Sb08g003170	3.001	9.886e-04	AT5G13930.1	Chalcone and stilbene synthase family protein
Sb03g029770	2.768	4.644e-04	AT4G19460.1	UDP-Glycosyltransferase superfamily protein
Sb06g027780	-8.184	3.971e-08	AT3G13580.3	Ribosomal protein L30/L7 family protein
Sb01g044810	3.04	5.647e-07	AT2G22540.1	K-box region and MADS-box transcription factor family protein
Sb02g010780	2.437	1.531e-04	AT2G37170.1	plasma membrane intrinsic protein 2
Sb06g031930	2.162	9.057e-04	AT1G55120.1	beta-fructofuranosidase 5
Sb05g026335	-3.159	9.514e-05	AT4G23150.1	cysteine-rich RLK (RECEPTOR-like protein kinase) 7
Sb01g008350	-2.565	2.121e-04	AT1G03070.2	Bax inhibitor-1 family protein
Sb07g026830	6.749	3.697e-04	AT3G06190.2	BTB-POZ and MATH domain 2
Sb03g025520	2.635	1.808e-04	AT5G54770.1	thiazole biosynthetic enzyme, chloroplast (ARA6) (THI1) (THI4)
Sb02g022520	3.876	2.502e-05	AT3G58720.2	RING/U-box superfamily protein
Sb03g028410	3.564	9.129e-09	AT2G38010.1	Neutral/alkaline non-lysosomal ceramidase
Sb08g016350	3.294	5.466e-07	AT4G10500.1	2-oxoglutarate (2OG) and Fe(II)-dependent oxygenase superfamily protein
Sb07g000550	7.504	2.661e-19	AT3G48280.1	cytochrome P450, family 71, subfamily A, polypeptide 25
Sb07g002880	7.173	6.789e-05
Sb06g019600	4.279	1.043e-06	AT3G50660.1	Cytochrome P450 superfamily protein
Sb08g019270	-3.693	2.383e-04
Sb05g026185	-7.878	3.795e-21	AT1G61480.1	S-locus lectin protein kinase family protein
Sb03g012990	2.944	3.697e-04	AT2G24580.1	FAD-dependent oxidoreductase family protein
Sb10g024130	3.218	3.580e-04	AT5G06900.1	cytochrome P450, family 93, subfamily D, polypeptide 1
Sb06g002180	-2.511	3.887e-04	AT2G43820.1	UDP-glucosyltransferase 74F2
Sb06g028210	2.252	1.450e-04	AT1G79460.1	Terpenoid cyclases/Protein prenyltransferases superfamily protein
Sb10g008910	-6.672	5.054e-04
Sb10g023150	5.927	4.491e-08	AT3G62160.1	HXXXD-type acyl-transferase family protein
Sb09g027470	7.612	2.531e-06	AT5G45060.1	Disease resistance protein (TIR-NBS-LRR class) family
Sb04g003850	9.237	2.151e-12	AT5G41220.1	glutathione S-transferase THETA 3
Sb05g019210	4.376	1.030e-04	AT1G70080.1	Terpenoid cyclases/Protein prenyltransferases superfamily protein
Sb07g023305	3.283	3.297e-07
Sb02g006920	2.561	4.346e-04	AT5G01750.2	Protein of unknown function (DUF567)
Sb07g023750	5.951	4.482e-15
Sb07g004720	-4.875	2.875e-04	AT3G29670.1	HXXXD-type acyl-transferase family protein
Sb02g003530	2.501	2.488e-04	AT5G36160.1	Tyrosine transaminase family protein
Sb01g029340	5.295	4.361e-11	AT1G65680.1	expansin B2
Sb03g027080	7.097	9.046e-05	AT2G34930.1	disease resistance family protein / LRR family protein
Sb06g032280	-5.644	3.919e-06	AT3G26744.2	basic helix-loop-helix (bHLH) DNA-binding superfamily protein
Sb09g030670	8.39	2.441e-21
Sb05g026630	4.628	7.887e-04	AT3G09220.1	laccase 7
Sb03g032795	-2.283	4.614e-04
Sb02g024420	-4.908	5.956e-08	AT2G47910.1	chlororespiratory reduction 6
Sb04g011090	-3.667	1.060e-08	AT4G35160.1	O-methyltransferase family protein
Sb06g001645	-7.601	5.063e-06	AT5G51630.1	Disease resistance protein (TIR-NBS-LRR class) family
Sb01g023010	8.811	4.999e-12
Sb05g003170	8.481	6.024e-09	AT1G08280.1	Glycosyltransferase family 29 (sialyltransferase) family protein
Sb01g032920	6.844	3.697e-04
Sb10g021250	9.964	1.489e-27	AT4G18550.1	alpha/beta-Hydrolases superfamily protein
Sb01g012440	5.523	7.557e-10	AT1G31260.1	zinc transporter 10 precursor
Sb10g002880	-5.763	3.861e-18	AT5G25940.1	early nodulin-related
Sb05g013160	3.321	1.938e-04	AT1G05800.1	alpha/beta-Hydrolases superfamily protein
Sb02g007350	6.589	1.811e-09	AT1G09310.1	Protein of unknown function, DUF538
Sb03g001040	-8.047	3.971e-08	AT3G48280.1	cytochrome P450, family 71, subfamily A, polypeptide 25
Sb04g019550	2.399	3.444e-04	AT5G42500.1	Disease resistance-responsive (dirigent-like protein) family protein
Sb01g006000	-2.397	8.415e-04	AT1G17180.1	glutathione S-transferase TAU 25
Sb05g006510	-4.212	4.136e-05
Sb04g003840	-2.581	4.499e-05	AT1G72300.1	Leucine-rich receptor-like protein kinase family protein
Sb09g000990	-2.874	3.636e-07	AT5G23960.1	terpene synthase 21
Sb02g008430	-6.599	9.121e-11	AT4G23690.1	Disease resistance-responsive (dirigent-like protein) family protein
Sb01g033360	-5.207	1.557e-12	AT5G48230.2	acetoacetyl-CoA thiolase 2
Sb02g039980	4.088	3.688e-04	AT1G16770.1
Sb07g021300	2.708	1.090e-05	AT5G03760.1	Nucleotide-diphospho-sugar transferases superfamily protein
Sb09g026990	2.95	1.638e-06	AT5G56980.1
Sb03g043410	4.286	3.070e-05
Sb05g026490	-4.526	2.439e-11	AT1G10360.1	glutathione S-transferase TAU 18
Sb01g027950	6.537	5.054e-04
Sb02g002270	-4.695	4.114e-13
Sb09g003640	2.318	3.641e-04	AT1G80570.2	RNI-like superfamily protein
Sb10g011210	4.457	2.040e-08	AT5G10770.1	Eukaryotic aspartyl protease family protein
Sb01g016450	2.968	5.733e-05	AT2G25680.1	molybdate transporter 1
Sb02g001460	3.14	1.268e-05
Sb04g032650	5.372	1.836e-08	AT4G12520.1	Bifunctional inhibitor/lipid-transfer protein/seed storage 2S albumin superfamily protein
Sb07g006600	7.018	9.046e-05	AT5G19000.1	BTB-POZ and MATH domain 1
Sb05g027230	2.828	9.463e-05	AT1G21210.1	wall associated kinase 4
Sb05g001140	5.398	3.445e-08
Sb01g033010	9.099	4.999e-12	AT3G06910.1	UB-like protease 1A
Sb05g026783	4.18	1.940e-04	AT1G60900.1	U2 snRNP auxilliary factor, large subunit, splicing factor
Sb01g001160	2.599	6.002e-04	AT3G26300.1	cytochrome P450, family 71, subfamily B, polypeptide 34
Sb05g001110	2.424	2.954e-04
Sb06g017850	-4.487	1.972e-08	AT4G10250.1	HSP20-like chaperones superfamily protein
Sb10g028700	5.974	5.610e-16	AT4G29890.1	choline monooxygenase, putative (CMO-like)
Sb10g028220	2.715	3.554e-04	AT5G36110.1	cytochrome P450, family 716, subfamily A, polypeptide 1
Sb02g024230	2.566	3.404e-04	AT1G48480.1	receptor-like kinase 1
Sb01g015870	5.556	4.843e-08	AT1G71250.1	GDSL-like Lipase/Acylhydrolase superfamily protein
Sb05g027760	5.321	1.721e-13	AT1G07520.1	GRAS family transcription factor
Sb01g028960	4.794	4.972e-10	AT1G08880.1	Histone superfamily protein
Sb05g004040	-2.02	6.404e-04	AT1G21230.1	wall associated kinase 5
Sb06g018620	9.118	1.586e-11	AT1G34580.1	Major facilitator superfamily protein
Sb08g019110	-2.855	1.261e-05	AT1G13750.1	Purple acid phosphatases superfamily protein
Sb01g031050	-2.619	5.784e-05	AT1G10360.1	glutathione S-transferase TAU 18
Sb02g039600	-3.338	2.882e-07	AT1G22440.1	Zinc-binding alcohol dehydrogenase family protein
Sb01g012710	2.982	1.411e-05	AT4G11650.1	osmotin 34
Sb01g045600	4.008	2.309e-06
Sb01g004560	-2.403	2.128e-04	AT5G49690.1	UDP-Glycosyltransferase superfamily protein
Sb04g031060	-2.693	8.079e-06	AT4G05320.4	polyubiquitin 10
Sb06g033846	-3.487	2.108e-04	AT1G71695.1	Peroxidase superfamily protein
Sb01g004140	7.5	6.460e-06	AT5G15810.1	N2,N2-dimethylguanosine tRNA methyltransferase
Sb05g026670	3.147	1.579e-08
Sb02g007750	8.432	5.130e-28	AT1G19715.2	Mannose-binding lectin superfamily protein
Sb04g012680	-7.099	9.046e-05	AT1G19260.1	TTF-type zinc finger protein with HAT dimerisation domain
Sb01g038720	-7.696	3.140e-06	AT5G40780.1	lysine histidine transporter 1
Sb02g008070	-7.145	6.789e-05
Sb05g024880	-6.791	3.697e-04	AT3G46530.1	NB-ARC domain-containing disease resistance protein
Sb03g025610	2.47	7.899e-04	AT1G70250.1	receptor serine/threonine kinase, putative
Sb07g005307	-2.901	6.404e-05	AT5G38960.1	RmlC-like cupins superfamily protein
Sb05g022480	2.773	3.625e-05	AT5G09360.1	laccase 14
Sb04g009670	-3.939	1.097e-10	AT2G46240.1	BCL-2-associated athanogene 6
Sb04g023570	2.395	3.697e-04	AT1G02070.1
Sb09g000800	3.246	1.302e-04	AT5G64700.1	nodulin MtN21 /EamA-like transporter family protein
Sb10g006625	-7.948	1.889e-07
Sb02g002760	-2.552	4.490e-04	AT2G20180.2	phytochrome interacting factor 3-like 5
Sb04g018290	6.219	9.255e-18	AT2G04400.1	Aldolase-type TIM barrel family protein
Sb10g021935	4.848	2.236e-04	AT1G52950.1	Nucleic acid-binding, OB-fold-like protein
Sb09g001200	-3.794	6.899e-10
Sb06g032300	-2.405	9.580e-04
Sb04g028960	-3.164	3.137e-06	AT3G57230.1	AGAMOUS-like 16
Sb07g001360	2.921	3.056e-05	AT1G64940.1	cytochrome P450, family 87, subfamily A, polypeptide 6
Sb04g022220	-4.127	5.740e-04
Sb08g022420	3.414	6.411e-09	AT4G11650.1	osmotin 34
Sb01g029910	2.516	1.540e-04	AT2G01860.1	Tetratricopeptide repeat (TPR)-like superfamily protein
Sb02g009600	2.938	8.955e-06	AT1G20160.1	Subtilisin-like serine endopeptidase family protein
Sb10g022470	3.089	2.647e-05	AT4G39950.1	cytochrome P450, family 79, subfamily B, polypeptide 2
Sb10g023110	-9.797	1.048e-26	AT1G01420.1	UDP-glucosyl transferase 72B3
Sb03g012350	4.915	1.746e-04	AT1G17020.1	senescence-related gene 1
Sb10g007320	-4.92	4.681e-14	AT1G76690.1	12-oxophytodienoate reductase 2
Sb10g002440	2.24	4.267e-04	AT2G27830.1
Sb10g030090	-2.551	1.246e-04	AT2G44670.1	Protein of unknown function (DUF581)
Sb04g003900	2.625	1.013e-05	AT3G10950.1	Zinc-binding ribosomal protein family protein
Sb02g043030	3.049	2.933e-04	AT2G46400.1	WRKY DNA-binding protein 46
Sb04g013790	-4.577	7.875e-13	AT3G06760.1	Drought-responsive family protein
Sb01g020300	-3.086	1.636e-06	AT4G13180.1	NAD(P)-binding Rossmann-fold superfamily protein
Sb10g028070	3.934	3.662e-07	AT4G30380.1	Barwin-related endoglucanase
Sb02g021020	6.889	3.697e-04	AT1G21230.1	wall associated kinase 5
Sb05g022290	3.15	2.933e-04	AT4G02780.1	Terpenoid cyclases/Protein prenyltransferases superfamily protein
Sb03g029380	4.896	1.126e-06	AT3G18560.1
Sb07g009340	4.947	1.079e-04	AT1G21250.1	cell wall-associated kinase
Sb02g005450	4.516	8.532e-07	AT1G59720.1	Tetratricopeptide repeat (TPR)-like superfamily protein
Sb07g005780	4.187	2.032e-12	AT5G13700.1	polyamine oxidase 1
Sb07g029150	-2.732	7.046e-04	AT4G40060.1	homeobox protein 16
Sb02g001300	2.264	5.051e-04	AT1G09310.1	Protein of unknown function, DUF538
Sb09g005690	-3.079	1.663e-05	AT1G25350.1	glutamine-tRNA ligase, putative / glutaminyl-tRNA synthetase, putative / GlnRS, putative
Sb04g020640	3.203	1.067e-07	AT3G48660.1	Protein of unknown function (DUF 3339)
Sb01g027418	-6.953	2.844e-04	AT5G41220.1	glutathione S-transferase THETA 3
Sb04g029900	3.368	1.043e-06	AT3G12120.2	fatty acid desaturase 2
Sb09g005340	-6.843	6.804e-15	AT3G15630.1
Sb01g018455	-2.91	4.445e-05	AT1G23410.1	Ribosomal protein S27a / Ubiquitin family protein
Sb01g008450	-2.221	6.307e-04	AT4G14680.1	Pseudouridine synthase/archaeosine transglycosylase-like family protein
Sb02g003520	2.629	9.805e-05	AT5G36160.1	Tyrosine transaminase family protein
Sb10g021080	2.162	8.893e-04	AT4G40070.1	RING/U-box superfamily protein
Sb09g028960	3.573	1.520e-08	AT3G49010.1	breast basic conserved 1
Sb05g025450	7.612	3.140e-06	AT1G69550.1	disease resistance protein (TIR-NBS-LRR class)
Sb09g020000	8.222	4.735e-08	AT5G18860.1	inosine-uridine preferring nucleoside hydrolase family protein
Sb10g030175	-4.432	2.105e-07	AT2G17990.1
Sb06g016160	2.202	3.653e-04	AT5G05960.1	Bifunctional inhibitor/lipid-transfer protein/seed storage 2S albumin superfamily protein
Sb01g041180	-3.325	4.059e-07	AT4G27670.1	heat shock protein 21
Sb03g005760	-2.985	5.729e-06	AT2G47710.1	Adenine nucleotide alpha hydrolases-like superfamily protein
Sb03g008460	5.127	8.673e-05	AT1G68740.1	EXS (ERD1/XPR1/SYG1) family protein
Sb02g043350	2.244	1.614e-04	AT2G27050.1	ETHYLENE-INSENSITIVE3-like 1
Sb09g001040	4.861	7.071e-14	AT2G38870.1	Serine protease inhibitor, potato inhibitor I-type family protein
Sb09g001985	3.378	2.388e-06
Sb01g027380	3.883	5.740e-04	AT5G17540.1	HXXXD-type acyl-transferase family protein
Sb02g003505	3.111	1.173e-04	AT3G18360.1	VQ motif-containing protein
Sb01g030300	8.053	3.428e-07	AT3G53810.1	Concanavalin A-like lectin protein kinase family protein
Sb02g038250	5.209	7.349e-06
Sb09g004660	2.344	5.865e-04	AT1G05260.1	Peroxidase superfamily protein
Sb02g007166	-4.604	1.114e-05	AT1G18070.2	Translation elongation factor EF1A/initiation factor IF2gamma family protein
Sb09g021490	4.533	9.579e-09	AT5G67360.1	Subtilase family protein
Sb05g026280	-2.85	3.966e-06	AT4G35920.2	PLAC8 family protein
Sb02g010790	6.75	9.187e-15	AT2G37170.1	plasma membrane intrinsic protein 2
Sb03g006890	-4.792	2.275e-12	AT5G59720.1	heat shock protein 18.2
Sb06g021520	3.994	1.148e-09	AT1G75620.1	glyoxal oxidase-related protein
Sb02g041310	3.639	3.137e-06	AT3G06260.1	galacturonosyltransferase-like 4
Sb04g009750	6.698	9.505e-04	AT3G14470.1	NB-ARC domain-containing disease resistance protein
Sb06g016570	10.493	4.546e-20	AT3G45600.1	tetraspanin3
Sb06g018480	2.869	3.623e-06
Sb06g011770	6.844	2.844e-04	AT5G52010.1	C2H2-like zinc finger protein
Sb04g009360	2.767	3.576e-04	AT1G68390.1	Core-2/I-branching beta-1,6-N-acetylglucosaminyltransferase family protein
Sb06g029625	6.728	2.186e-14
Sb10g011200	3.683	2.457e-05	AT1G68570.1	Major facilitator superfamily protein
Sb03g033210	4.127	5.786e-07	AT1G56070.1	Ribosomal protein S5/Elongation factor G/III/V family protein
Sb04g000690	-7.922	3.428e-07
Sb07g007710	5.221	5.201e-08	AT2G25010.1	Aminotransferase-like, plant mobile domain family protein
Sb10g030520	2.178	3.840e-04	AT4G35770.1	Rhodanese/Cell cycle control phosphatase superfamily protein
Sb01g026780	-7.813	4.133e-07
Sb02g005940	11.389	4.755e-22	AT5G49690.1	UDP-Glycosyltransferase superfamily protein
Sb06g016020	2.456	2.284e-04
Sb01g012430	3.336	1.392e-06	AT1G31260.1	zinc transporter 10 precursor
Sb10g007600	2.963	2.678e-05	AT5G51440.1	HSP20-like chaperones superfamily protein
Sb06g000380	-3.334	7.689e-07	AT5G64460.6	Phosphoglycerate mutase family protein
Sb09g029540	5.903	3.935e-11	AT4G05160.1	AMP-dependent synthetase and ligase family protein
Sb02g011050	-4.206	1.437e-08	AT2G40740.1	WRKY DNA-binding protein 55
Sb06g016043	7.244	3.014e-05	AT2G03070.1	mediator subunit 8
Sb09g001830	-3.301	1.995e-05
Sb10g030830	4.734	1.138e-07	AT5G44390.1	FAD-binding Berberine family protein
Sb03g028650	6.324	8.500e-13	AT3G14680.1	cytochrome P450, family 72, subfamily A, polypeptide 14
Sb01g032980	-3.658	1.115e-04	AT1G47290.2	3beta-hydroxysteroid-dehydrogenase/decarboxylase isoform 1
Sb01g040490	7.956	1.475e-16	AT1G60500.1	Dynamin related protein 4C
Sb09g025730	3.406	2.711e-07	AT2G16060.1	hemoglobin 1
Sb05g022670	-7.353	1.774e-05	AT2G04230.1	FBD, F-box and Leucine Rich Repeat domains containing protein
Sb02g038860	4.657	9.800e-10	AT5G17050.1	UDP-glucosyl transferase 78D2
Sb06g018080	6.797	2.844e-04	AT1G59960.1	NAD(P)-linked oxidoreductase superfamily protein
Sb10g007670	-4.318	6.923e-04	AT4G08950.1	Phosphate-responsive 1 family protein
Sb10g026890	7.097	5.145e-05	AT2G27110.2	FAR1-related sequence 3
Sb02g019410	4.789	1.795e-10	AT1G11680.1	CYTOCHROME P450 51G1
Sb05g003920	-7.261	8.910e-14	AT3G07040.1	NB-ARC domain-containing disease resistance protein
Sb06g033940	8.222	2.321e-09	AT4G36090.3	oxidoreductase, 2OG-Fe(II) oxygenase family protein
Sb03g042400	-8.496	6.099e-10	AT3G09410.1	Pectinacetylesterase family protein
Sb02g004390	-6.672	5.054e-04	AT3G22840.1	Chlorophyll A-B binding family protein
Sb09g005270	2.48	1.248e-05	AT1G80160.1	Lactoylglutathione lyase / glyoxalase I family protein
Sb07g004430	2.956	1.206e-06	AT3G50150.1	Plant protein of unknown function (DUF247)
Sb10g006550	4.127	8.309e-05
Sb01g016100	-3.498	7.315e-07	AT3G21690.1	MATE efflux family protein
Sb02g040910	-6.548	5.222e-14	AT3G07040.1	NB-ARC domain-containing disease resistance protein
Sb06g017430	7.244	9.046e-05	AT1G78750.1	F-box/RNI-like superfamily protein
Sb01g003260	-3.173	6.307e-07	AT5G59880.1	actin depolymerizing factor 3
Sb03g028680	3.301	1.045e-07	AT3G14690.1	cytochrome P450, family 72, subfamily A, polypeptide 15
Sb04g020240	2.246	3.477e-04	AT5G02610.1	Ribosomal L29 family protein
Sb04g010720	6.933	1.173e-04
Sb01g014300	7.378	2.322e-05	AT3G18950.1	Transducin/WD40 repeat-like superfamily protein
Sb04g030135	-4.571	6.099e-10	AT1G07400.1	HSP20-like chaperones superfamily protein
Sb06g014250	4.128	4.476e-06	AT3G60160.1	multidrug resistance-associated protein 9
Sb01g031850	3.787	1.774e-05	AT5G67370.1	Protein of unknown function (DUF1230)
Sb07g022220	-3.731	8.532e-07	AT3G14200.1	Chaperone DnaJ-domain superfamily protein
Sb0125s002020	6.647	5.054e-04	AT4G34750.1	SAUR-like auxin-responsive protein family
Sb05g026040	-7.534	5.063e-06	AT3G47570.1	Leucine-rich repeat protein kinase family protein
Sb07g002190	-8.387	3.154e-09	AT2G01680.1	Ankyrin repeat family protein
Sb05g025990	5.143	1.476e-08	AT4G16070.1	Mono-/di-acylglycerol lipase, N-terminal;Lipase, class 3
Sb03g006900	-3.187	1.067e-06	AT1G53540.1	HSP20-like chaperones superfamily protein
Sb02g001370	-6.791	2.844e-04	AT1G09310.1	Protein of unknown function, DUF538
Sb08g019720	3.141	8.076e-06	AT2G03500.1	Homeodomain-like superfamily protein
Sb04g002075	-6.791	5.054e-04	AT1G64720.1	Polyketide cyclase/dehydrase and lipid transport superfamily protein
Sb05g002820	6.749	5.054e-04	AT5G19090.3	Heavy metal transport/detoxification superfamily protein
Sb09g024840	-2.168	5.050e-04	AT5G04590.1	sulfite reductase
Sb05g007210	3.431	2.502e-05	AT4G36220.1	ferulic acid 5-hydroxylase 1
Sb10g006900	6.749	1.582e-04
Sb07g023300	2.495	1.173e-04
Sb07g022320	5.878	1.010e-07	AT5G07990.1	Cytochrome P450 superfamily protein
Sb02g007000	3.197	9.126e-04	AT2G28550.3	related to AP2.7
Sb05g008440	3.448	1.003e-06	AT5G16080.1	carboxyesterase 17
Sb02g001580	7.557	6.460e-06	AT4G03220.1	Protein with RNI-like/FBD-like domains
Sb10g022340	-2.88	9.601e-05	AT3G51910.1	heat shock transcription factor A7A
Sb2967s002010	2.661	9.126e-04	AT3G61880.2	cytochrome p450 78a9
Sb10g006350	-2.462	9.126e-04	AT3G14200.1	Chaperone DnaJ-domain superfamily protein
Sb01g039360	2.234	3.863e-04	AT5G48540.1	receptor-like protein kinase-related family protein
Sb05g003190	-2.769	4.428e-05	AT4G11000.1	Ankyrin repeat family protein
Sb10g021940	8.436	9.579e-09	AT1G73840.1	hydroxyproline-rich glycoprotein family protein
Sb0067s002240	-7.428	3.140e-06	AT3G52600.1	cell wall invertase 2
Sb10g030270	2.548	7.842e-04	AT1G75820.1	Leucine-rich receptor-like protein kinase family protein
Sb01g014400	4.154	5.969e-09	AT3G18990.1	AP2/B3-like transcriptional factor family protein
Sb07g026730	-7.004	9.046e-05	AT3G06190.1	BTB-POZ and MATH domain 2
Sb01g044230	2.259	9.427e-04	AT5G13700.1	polyamine oxidase 1
Sb02g002150	7.003	3.773e-19	AT2G14610.1	pathogenesis-related gene 1
Sb06g018490	7.529	1.032e-21	AT1G22360.1	UDP-glucosyl transferase 85A2
Sb02g007540	4.968	3.377e-11	AT4G31500.1	cytochrome P450, family 83, subfamily B, polypeptide 1
Sb06g016230	2.164	9.800e-04	AT3G44220.1	Late embryogenesis abundant (LEA) hydroxyproline-rich glycoprotein family
Sb05g008250	4.167	1.895e-04	AT3G07040.1	NB-ARC domain-containing disease resistance protein
Sb01g021850	6.647	6.923e-04	AT5G19000.1	BTB-POZ and MATH domain 1
Sb02g003090	-2.816	3.709e-05	AT1G78380.1	glutathione S-transferase TAU 19
Sb08g002660	2.726	8.624e-04	AT5G59320.1	lipid transfer protein 3
Sb01g039850	8.787	7.189e-11	AT2G37730.1	Protein of unknown function (DUF604)
Sb02g011990	8.13	1.579e-08	AT3G53390.1	Transducin/WD40 repeat-like superfamily protein
Sb09g002985	7.791	3.428e-07
Sb07g006840	7.44	1.063e-05
Sb02g002290	2.544	3.648e-04	AT3G53810.1	Concanavalin A-like lectin protein kinase family protein
Sb01g048030	3.126	2.819e-06	AT2G46660.1	cytochrome P450, family 78, subfamily A, polypeptide 6
Sb07g008850	6.698	2.844e-04	AT5G47520.1	RAB GTPase homolog A5A
Sb03g006920	-4.203	6.555e-07	AT1G07400.1	HSP20-like chaperones superfamily protein
Sb01g041810	3.756	1.895e-04	AT2G41970.1	Protein kinase superfamily protein
Sb01g047550	2.215	1.079e-04	AT5G20190.1	Tetratricopeptide repeat (TPR)-like superfamily protein
Sb04g033330	2.919	3.202e-05	AT5G53550.1	YELLOW STRIPE like 3
Sb07g005100	-2.791	1.368e-04	AT1G59740.1	Major facilitator superfamily protein
Sb05g024890	2.317	5.913e-05	AT3G53160.1	UDP-glucosyl transferase 73C7
Sb07g005330	-2.262	2.640e-04	AT5G39110.1	RmlC-like cupins superfamily protein
Sb05g026840	4.343	3.112e-07	AT5G45470.1	Protein of unknown function (DUF594)
Sb04g005490	4.013	2.546e-06
Sb01g033090	3.984	8.356e-09	AT1G73040.1	Mannose-binding lectin superfamily protein
Sb10g009820	7.639	3.140e-06
Sb04g009870	3.99	1.029e-05	AT1G07780.5	phosphoribosylanthranilate isomerase 1
Sb06g005420	6.889	2.109e-04
Sb07g002840	6.343	1.354e-17	AT5G38280.1	PR5-like receptor kinase
Sb01g039390	-5.265	4.199e-14	AT5G02500.1	heat shock cognate protein 70-1
Sb05g026175	-5.959	2.035e-07	AT1G79990.1	structural molecules
Sb07g024200	-7.492	2.871e-27	AT1G08360.1	Ribosomal protein L1p/L10e family
Sb01g032720	4.757	6.533e-07	AT1G17020.1	senescence-related gene 1
Sb09g006140	-2.443	2.102e-04	AT5G11930.1	Thioredoxin superfamily protein
Sb10g019680	2.338	5.740e-04	AT4G00910.1	Aluminium activated malate transporter family protein
Sb07g003510	3.332	7.662e-05	AT2G36910.1	ATP binding cassette subfamily B1
Sb09g016160	5.43	5.478e-06	AT5G28780.1	PIF1 helicase
Sb01g050080	4.969	2.694e-09	AT5G03450.1	Transducin/WD40 repeat-like superfamily protein
Sb02g001654	-3.287	2.722e-04
Sb10g024280	8.662	8.150e-11
Sb05g005480	2.613	6.636e-04	AT3G26300.1	cytochrome P450, family 71, subfamily B, polypeptide 34
Sb08g005680	2.719	1.647e-04	AT3G62160.1	HXXXD-type acyl-transferase family protein
Sb06g014550	3.007	1.094e-06	AT1G17020.1	senescence-related gene 1
Sb01g014270	7.906	3.428e-07	AT4G38180.1	FAR1-related sequence 5
Sb08g016370	3.246	8.051e-07	AT4G10500.1	2-oxoglutarate (2OG) and Fe(II)-dependent oxygenase superfamily protein
Sb05g022300	4.743	3.808e-06
Sb02g004300	2.597	2.427e-04	AT1G19250.1	flavin-dependent monooxygenase 1
Sb04g003710	-2.876	6.182e-04
Sb10g006050	-3.354	7.025e-05	AT2G46950.1	cytochrome P450, family 709, subfamily B, polypeptide 2
Sb02g039590	-8.531	7.880e-10	AT1G22450.1	cytochrome C oxidase 6B
Sb06g006920	-2.546	4.724e-05	AT5G50400.1	purple acid phosphatase 27
Sb02g003510	-4.491	4.784e-10	AT5G16010.1	3-oxo-5-alpha-steroid 4-dehydrogenase family protein
Sb06g025250	2.782	4.470e-05	AT1G76140.1	Prolyl oligopeptidase family protein
Sb02g005380	2.484	1.583e-04	AT4G15560.1	Deoxyxylulose-5-phosphate synthase
Sb04g003210	4.979	1.367e-04	AT2G07050.1	cycloartenol synthase 1
Sb01g042210	2	8.752e-04	AT2G23790.1	Protein of unknown function (DUF607)
Sb04g009860	3.584	9.604e-04
Sb03g006550	-2.798	7.417e-04	AT5G58760.1	damaged DNA binding 2
Sb06g017410	7.692	4.133e-07	AT3G18150.1	RNI-like superfamily protein
Sb02g042090	4.391	2.527e-09
Sb02g033880	-2.542	9.706e-04	AT2G36170.1	Ubiquitin supergroup;Ribosomal protein L40e
Sb01g023481	-6.953	2.109e-04
Sb01g018780	2.467	5.564e-04
Sb01g031080	2.634	2.819e-06	AT2G45510.1	cytochrome P450, family 704, subfamily A, polypeptide 2
Sb02g009270	2.687	2.581e-05	AT2G17500.4	Auxin efflux carrier family protein
Sb07g015581	-3.133	3.701e-06	AT3G50150.1	Plant protein of unknown function (DUF247)
Sb04g029690	-2.785	3.580e-04	AT1G12030.1	Protein of unknown function (DUF506)
Sb06g032450	2.385	3.547e-05	AT2G43020.1	polyamine oxidase 2
Sb07g021940	4.14	6.739e-11	AT1G73080.1	PEP1 receptor 1
Sb06g016610	2.533	2.127e-05	AT5G66390.1	Peroxidase superfamily protein
Sb04g005360	2.218	9.329e-04	AT4G30550.1	Class I glutamine amidotransferase-like superfamily protein
Sb03g002250	2.737	7.557e-04	AT3G14920.1	Peptide-N4-(N-acetyl-beta-glucosaminyl)asparagine amidase A protein
Sb01g034190	2.492	1.042e-04	AT3G13560.1	O-Glycosyl hydrolases family 17 protein
Sb10g012970	-3.486	8.266e-08	AT5G48570.1	FKBP-type peptidyl-prolyl cis-trans isomerase family protein
Sb01g014190	2.589	9.136e-05	AT2G30630.1	P-loop containing nucleoside triphosphate hydrolases superfamily protein
Sb02g025150	3.953	5.969e-09
Sb06g012290	4.708	1.477e-08	AT1G67480.2	Galactose oxidase/kelch repeat superfamily protein
Sb03g027040	3.065	3.138e-05	AT2G34420.1	photosystem II light harvesting complex gene B1B2
Sb10g025286	4.349	2.903e-04	AT3G25510.1	disease resistance protein (TIR-NBS-LRR class), putative
Sb05g019035	-4.252	1.746e-04	AT3G16640.1	translationally controlled tumor protein
Sb03g026790	9.219	1.364e-13	AT5G15140.1	Galactose mutarotase-like superfamily protein
Sb02g040720	3.073	1.374e-06	AT5G06720.1	peroxidase 2
Sb03g036510	4.414	3.641e-04
Sb01g047780	-8.348	6.917e-09	AT3G58970.1	magnesium transporter 6
Sb02g025210	2.668	6.575e-04	AT4G30420.1	nodulin MtN21 /EamA-like transporter family protein
Sb03g008970	-9.537	3.135e-14	AT1G20050.1	C-8,7 sterol isomerase
Sb05g027773	4.013	3.252e-04	AT4G03500.1	Ankyrin repeat family protein
Sb05g023920	3.524	2.105e-07	AT2G32300.1	uclacyanin 1
Sb09g004210	-7.189	5.145e-05	AT3G16830.1	TOPLESS-related 2
Sb04g035465	-6.129	2.594e-14
Sb02g003550	-4.653	1.698e-10	AT5G10010.1
Sb04g000950	6.889	1.173e-04	AT5G08110.1	nucleic acid binding;ATP-dependent helicases;ATP binding;helicases;ATP-dependent helicases
Sb07g023140	4.794	6.917e-09	AT1G47480.1	alpha/beta-Hydrolases superfamily protein
Sb05g000390	3.065	1.601e-05	AT5G05580.1	fatty acid desaturase 8
Sb02g010730	2.807	2.572e-06	AT2G45110.1	expansin B4
Sb03g006765	-4.886	7.960e-06	AT1G67000.1	Protein kinase superfamily protein
Sb09g025540	2.155	5.998e-05	AT4G35150.1	O-methyltransferase family protein
Sb09g003700	-2.638	2.626e-05	AT3G62760.1	Glutathione S-transferase family protein
Sb09g027590	2.783	2.037e-05	AT3G18280.1	Bifunctional inhibitor/lipid-transfer protein/seed storage 2S albumin superfamily protein
Sb01g032600	2.442	3.618e-04	AT1G13110.1	cytochrome P450, family 71 subfamily B, polypeptide 7
Sb01g019680	-7.353	8.283e-06	AT2G34930.1	disease resistance family protein / LRR family protein
Sb08g018980	10.485	5.318e-18	AT3G07040.1	NB-ARC domain-containing disease resistance protein
Sb05g022600	-3.672	1.334e-04	AT4G10510.1	Subtilase family protein
Sb02g010236	4.659	9.135e-06	AT5G36210.1	alpha/beta-Hydrolases superfamily protein
Sb03g027670	-8.692	4.017e-10	AT5G03610.1	GDSL-like Lipase/Acylhydrolase superfamily protein
Sb01g018395	-5.246	2.553e-15	AT1G52950.1	Nucleic acid-binding, OB-fold-like protein
Sb05g027340	2.617	4.082e-04	AT4G35150.1	O-methyltransferase family protein
Sb01g018370	8.835	6.899e-10
Sb04g037590	6.749	3.697e-04	AT5G43540.1	C2H2 and C2HC zinc fingers superfamily protein
Sb02g002050	8.357	6.917e-09
Sb06g000660	-4.762	4.531e-13	AT5G52640.1	heat shock protein 90.1
Sb01g021430	2.312	5.154e-04	AT5G15900.1	TRICHOME BIREFRINGENCE-LIKE 19
Sb02g020270	3.004	5.784e-05	AT5G63380.1	AMP-dependent synthetase and ligase family protein
Sb02g039430	3.814	9.135e-06
Sb06g001820	7.279	3.925e-05	AT3G62870.1	Ribosomal protein L7Ae/L30e/S12e/Gadd45 family protein
Sb07g005230	4.159	5.120e-06	AT5G39110.1	RmlC-like cupins superfamily protein
Sb01g035910	9.28	9.150e-13	AT5G41220.1	glutathione S-transferase THETA 3
Sb05g001525	3.029	1.128e-04	AT2G29420.1	glutathione S-transferase tau 7
Sb09g001010	-9.173	3.251e-26	AT2G38870.1	Serine protease inhibitor, potato inhibitor I-type family protein
Sb04g000970	3.204	3.719e-06	AT5G60770.1	nitrate transporter 2.4
Sb01g031120	-3.551	3.448e-08	AT4G25433.1	peptidoglycan-binding LysM domain-containing protein
Sb10g025150	-2.831	3.096e-05	AT5G32440.3	Ubiquitin system component Cue protein
Sb03g045460	3.447	2.196e-06	AT3G57240.1	beta-1,3-glucanase 3
Sb10g005700	3.305	1.118e-05	AT1G15950.1	cinnamoyl coa reductase 1
Sb10g006000	-4.403	4.598e-04	AT2G29110.1	glutamate receptor 2.8
Sb03g028700	3.254	5.115e-05	AT3G14690.1	cytochrome P450, family 72, subfamily A, polypeptide 15
Sb08g016060	3.77	5.201e-08	AT2G03530.2	ureide permease 2
Sb10g028450	-2.704	7.012e-04	AT5G57345.1
Sb02g035520	4.394	1.045e-10	AT4G26830.1	O-Glycosyl hydrolases family 17 protein
Sb02g038790	3.042	1.659e-05
Sb07g023770	11.097	4.100e-21	AT4G34870.1	rotamase cyclophilin 5
Sb01g032990	-6.809	1.347e-12	AT2G26260.1	3beta-hydroxysteroid-dehydrogenase/decarboxylase isoform 2
Sb09g021420	2.326	1.044e-04	AT5G17210.2	Protein of unknown function (DUF1218)
Sb07g005140	2.882	9.773e-05	AT1G05300.1	zinc transporter 5 precursor
Sb02g008850	3.845	3.523e-04	AT1G06570.1	phytoene desaturation 1
Sb01g035710	8.556	1.202e-18	AT3G51530.1	F-box/RNI-like/FBD-like domains-containing protein
Sb06g008990	2.375	1.675e-04	AT4G13010.1	Oxidoreductase, zinc-binding dehydrogenase family protein
Sb02g007990	5.01	2.677e-05	AT4G33625.1
Sb01g000352	-2.444	7.186e-04	AT3G23240.1	ethylene response factor 1
Sb05g003930	-5.671	3.428e-07	AT3G07040.1	NB-ARC domain-containing disease resistance protein
Sb03g012360	9.347	2.037e-12	AT1G17020.1	senescence-related gene 1
Sb07g026735	-5.617	5.940e-06	AT5G19000.1	BTB-POZ and MATH domain 1
Sb05g008270	6.537	9.505e-04	AT3G07040.1	NB-ARC domain-containing disease resistance protein
Sb03g045490	3.317	3.455e-04	AT4G16260.1	Glycosyl hydrolase superfamily protein
Sb09g002760	-2.504	3.285e-04	AT1G05260.1	Peroxidase superfamily protein
Sb09g030390	4.15	9.947e-10	AT5G47390.1	myb-like transcription factor family protein
Sb09g006950	3.407	7.899e-04	AT5G53190.1	Nodulin MtN3 family protein
Sb09g000290	3.083	4.837e-05	AT5G38020.1	S-adenosyl-L-methionine-dependent methyltransferases superfamily protein
Sb04g000450	5.519	3.213e-06	AT4G01440.1	nodulin MtN21 /EamA-like transporter family protein
Sb06g028480	2.019	6.923e-04	AT2G32210.1
Sb01g019830	-4.99	9.391e-11	AT4G10300.1	RmlC-like cupins superfamily protein
Sb02g005410	-8.248	1.130e-08	AT4G15560.1	Deoxyxylulose-5-phosphate synthase
Sb04g004280	2.033	4.158e-04	AT4G05320.4	polyubiquitin 10
Sb05g005200	4.458	6.090e-09	AT1G65870.1	Disease resistance-responsive (dirigent-like protein) family protein
Sb09g025530	2.719	3.915e-07	AT4G35160.1	O-methyltransferase family protein
Sb03g026960	6.159	1.025e-11	AT1G21240.1	wall associated kinase 3
Sb02g002280	-5.22	2.745e-12
Sb05g020750	-7.391	1.372e-05	AT3G47680.1	DNA binding
Sb10g023060	-7.696	4.133e-07	AT4G15550.1	indole-3-acetate beta-D-glucosyltransferase
Sb07g028320	3.269	7.646e-05
Sb01g023100	5.748	1.203e-10	AT4G20330.1	Transcription initiation factor TFIIE, beta subunit
Sb10g006270	-2.758	1.420e-05	AT1G72680.1	cinnamyl-alcohol dehydrogenase
Sb05g021173	-7.273	5.145e-05
Sb02g002010	9.641	1.583e-14
Sb05g001200	3.646	5.599e-04	AT2G40750.1	WRKY DNA-binding protein 54
Sb10g001550	2.71	2.381e-04	AT3G63530.2	RING/U-box superfamily protein
Sb09g005975	8.436	2.694e-09	AT4G25150.1	HAD superfamily, subfamily IIIB acid phosphatase
Sb01g048100	-4.194	4.999e-12	AT2G17120.1	lysm domain GPI-anchored protein 2 precursor
Sb03g032380	2.785	7.111e-04	AT3G15670.1	Late embryogenesis abundant protein (LEA) family protein
Sb04g000990	2.273	7.676e-04	AT5G60770.1	nitrate transporter 2.4
Sb02g006860	3.038	6.724e-06	AT3G07720.1	Galactose oxidase/kelch repeat superfamily protein
Sb07g023220	-3.707	4.120e-08	AT2G26560.1	phospholipase A 2A
Sb09g001050	5.712	1.224e-16	AT2G38870.1	Serine protease inhibitor, potato inhibitor I-type family protein
Sb07g020430	5.678	5.554e-09
Sb03g025620	3.186	2.419e-04	AT1G18390.2	Protein kinase superfamily protein
Sb04g033320	2.789	9.792e-05	AT5G53550.2	YELLOW STRIPE like 3
Sb09g006010	-2.61	5.433e-05	AT4G25150.1	HAD superfamily, subfamily IIIB acid phosphatase
Sb09g026141	4.734	1.582e-07	AT4G29990.1	Leucine-rich repeat transmembrane protein kinase protein
Sb09g021016	3.241	3.697e-04	AT4G31060.1	Integrase-type DNA-binding superfamily protein
Sb09g001295	-3.121	8.796e-04	AT1G69550.1	disease resistance protein (TIR-NBS-LRR class)
Sb03g031960	-2.83	6.129e-05
Sb1306s002010	7.901	3.251e-26	AT4G18550.1	alpha/beta-Hydrolases superfamily protein
Sb03g044890	2.596	5.564e-04	AT3G14260.1	Protein of unknown function (DUF567)
Sb02g040740	4.987	2.084e-12	AT4G33420.1	Peroxidase superfamily protein
Sb10g007610	4.112	8.331e-11	AT4G00430.1	plasma membrane intrinsic protein 1;4
Sb04g008850	4.957	1.103e-13	AT1G53210.1	sodium/calcium exchanger family protein / calcium-binding EF hand family protein
Sb01g036330	-3.384	1.538e-07	AT1G14320.1	Ribosomal protein L16p/L10e family protein
Sb05g005720	2.663	3.347e-04	AT1G77330.1	2-oxoglutarate (2OG) and Fe(II)-dependent oxygenase superfamily protein
Sb04g009690	-3.607	4.859e-09
Sb01g030050	-4.058	7.470e-07	AT3G53130.1	Cytochrome P450 superfamily protein
Sb02g039470	7.149	6.088e-12	AT2G26560.1	phospholipase A 2A
Sb03g030630	3.972	3.496e-06	AT2G34060.1	Peroxidase superfamily protein
Sb04g021650	4.67	1.331e-09	AT2G27550.1	centroradialis
Sb09g029830	7.692	5.586e-08	AT2G18500.1	ovate family protein 7
Sb04g022100	-3.596	5.488e-04	AT5G53500.1	Transducin/WD40 repeat-like superfamily protein
Sb02g002130	2.548	3.743e-05	AT3G19690.1	CAP (Cysteine-rich secretory proteins, Antigen 5, and Pathogenesis-related 1 protein) superfamily protein
Sb02g031890	3.126	1.583e-04	AT2G17070.1	Arabidopsis protein of unknown function (DUF241)
Sb01g002590	3.809	1.896e-08	AT3G62040.1	Haloacid dehalogenase-like hydrolase (HAD) superfamily protein
Sb0541s002010	4.737	2.974e-10	AT3G13580.2	Ribosomal protein L30/L7 family protein
Sb04g035440	-9.981	1.507e-15
Sb06g031920	4.041	6.385e-10	AT1G55120.1	beta-fructofuranosidase 5
Sb01g007640	3.015	2.414e-05	AT3G02100.1	UDP-Glycosyltransferase superfamily protein
Sb01g021110	7.47	1.372e-05	AT2G43820.1	UDP-glucosyltransferase 74F2
Sb06g012280	2.815	7.899e-04	AT4G01070.1	UDP-Glycosyltransferase superfamily protein
Sb08g019500	2.391	8.847e-05	AT4G37320.1	cytochrome P450, family 81, subfamily D, polypeptide 5
Sb10g008213	7.766	2.856e-07
Sb06g014400	-3.085	3.391e-04	AT3G12580.1	heat shock protein 70
Sb03g007230	2.256	1.832e-04	AT1G68560.1	alpha-xylosidase 1
Sb09g029640	-4.893	2.105e-07	AT5G05490.2	Rad21/Rec8-like family protein
Sb09g022390	8.308	1.996e-09	AT5G59850.1	Ribosomal protein S8 family protein
Sb07g028690	3.056	2.014e-06	AT3G11480.1	S-adenosyl-L-methionine-dependent methyltransferases superfamily protein
Sb10g021570	7.949	8.244e-09	AT4G18700.1	CBL-interacting protein kinase 12
Sb09g021250	2.158	8.148e-04	AT1G35420.1	alpha/beta-Hydrolases superfamily protein
Sb09g022400	-4.038	4.229e-08	AT4G21105.1	cytochrome-c oxidases;electron carriers
Sb10g006570	-6.953	1.173e-04	AT5G01200.1	Duplicated homeodomain-like superfamily protein
Sb01g049280	2.198	1.005e-04	AT1G04110.1	Subtilase family protein
Sb02g024220	2.307	5.363e-04	AT4G39330.1	cinnamyl alcohol dehydrogenase 9
Sb04g035800	3.584	4.621e-06	AT1G64980.1	Nucleotide-diphospho-sugar transferases superfamily protein
Sb06g010870	3.616	1.196e-04	AT3G48280.1	cytochrome P450, family 71, subfamily A, polypeptide 25
Sb10g002280	-8.983	1.586e-11
Sb10g024260	6.527	3.520e-10	AT2G18680.1
Sb02g003110	2.15	2.933e-04	AT3G07560.1	peroxin 13
Sb07g004710	4.056	5.740e-04	AT5G54160.1	O-methyltransferase 1
Sb01g014550	-4.074	1.097e-10	AT3G19000.1	2-oxoglutarate (2OG) and Fe(II)-dependent oxygenase superfamily protein
Sb01g035040	3.253	1.390e-05	AT2G38760.1	annexin 3
Sb05g026786	3.477	6.606e-04	AT1G60900.1	U2 snRNP auxilliary factor, large subunit, splicing factor
Sb01g045620	2.288	2.085e-04	AT1G34300.1	lectin protein kinase family protein
Sb02g023370	3.75	4.843e-08	AT5G10190.1	Major facilitator superfamily protein
Sb02g030640	3.194	4.006e-06	AT3G61880.2	cytochrome p450 78a9
Sb05g001560	6.797	3.697e-04	AT3G04080.1	apyrase 1
Sb08g019670	3.906	2.310e-09	AT3G57260.1	beta-1,3-glucanase 2
Sb10g030610	4.119	1.577e-04	AT1G76240.1	Arabidopsis protein of unknown function (DUF241)
Sb01g008380	-3.29	9.135e-06	AT3G22830.1	heat shock transcription factor A6B
Sb02g003820	6.749	1.173e-04	AT5G04370.2	S-adenosyl-L-methionine-dependent methyltransferases superfamily protein
Sb01g037480	4.107	1.097e-10	AT1G56430.1	nicotianamine synthase 4
Sb02g040670	2.415	2.248e-04	AT4G11290.1	Peroxidase superfamily protein
Sb05g018980	-7.099	6.789e-05	AT1G50180.1	NB-ARC domain-containing disease resistance protein
Sb04g001590	2.1	5.511e-04	AT4G35780.1	ACT-like protein tyrosine kinase family protein
Sb06g014450	5.024	4.972e-10	AT5G44410.1	FAD-binding Berberine family protein
Sb03g006880	-4.528	1.025e-11	AT1G53540.1	HSP20-like chaperones superfamily protein
Sb06g031350	2.297	3.347e-04	AT3G22400.1	PLAT/LH2 domain-containing lipoxygenase family protein
Sb06g015520	3.501	9.514e-05	AT1G17450.2	B-block binding subunit of TFIIIC
Sb02g042840	2.173	3.641e-04	AT5G05340.1	Peroxidase superfamily protein
Sb09g000630	7.791	6.457e-07	AT4G23310.1	cysteine-rich RLK (RECEPTOR-like protein kinase) 23
Sb01g050150	3.586	4.843e-08	AT1G02260.1	Divalent ion symporter
Sb01g049900	3.799	1.578e-05
Sb05g007030	-3.865	8.197e-08	AT4G10250.1	HSP20-like chaperones superfamily protein
Sb05g003583	3.876	3.772e-05	AT1G75660.1	5\'-3\' exoribonuclease 3
Sb01g039370	4.593	7.960e-06	AT5G54700.1	Ankyrin repeat family protein
Sb06g001690	7.76	2.871e-27	AT3G05950.1	RmlC-like cupins superfamily protein
Sb01g031410	2.836	1.063e-05	AT1G78550.1	2-oxoglutarate (2OG) and Fe(II)-dependent oxygenase superfamily protein
Sb06g003180	3.018	2.575e-05	AT3G19690.1	CAP (Cysteine-rich secretory proteins, Antigen 5, and Pathogenesis-related 1 protein) superfamily protein
Sb01g022350	-8.442	4.445e-09	AT5G35910.1	Polynucleotidyl transferase, ribonuclease H fold protein with HRDC domain
Sb03g045270	2.646	1.091e-04	AT1G03230.1	Eukaryotic aspartyl protease family protein
Sb01g033620	2.776	4.038e-04	AT1G02170.1	metacaspase 1
Sb01g002723	6.593	6.923e-04	AT3G06910.1	UB-like protease 1A
Sb04g009600	-3.1	3.623e-05
Sb06g002090	3.276	1.795e-04	AT5G22730.1	F-box/RNI-like/FBD-like domains-containing protein
Sb06g001780	5.864	2.084e-12	AT1G32010.1	myosin heavy chain-related
Sb10g028440	-3.807	5.670e-08	AT5G10530.1	Concanavalin A-like lectin protein kinase family protein
Sb01g004985	3.48	5.220e-09
Sb03g022990	4.782	7.427e-07	AT1G68530.1	3-ketoacyl-CoA synthase 6
Sb01g021980	-3.058	1.998e-05	AT3G54660.1	glutathione reductase
Sb02g040750	2.562	2.033e-05	AT4G11290.1	Peroxidase superfamily protein
Sb06g028010	7.018	1.582e-04	AT1G78990.1	HXXXD-type acyl-transferase family protein
Sb09g000620	7.173	5.145e-05	AT5G38340.1	Disease resistance protein (TIR-NBS-LRR class) family
Sb03g042660	-2.917	5.836e-04	AT2G45510.1	cytochrome P450, family 704, subfamily A, polypeptide 2
Sb03g025630	4.133	9.579e-09	AT5G38280.1	PR5-like receptor kinase
Sb04g034940	2.803	3.099e-04	AT3G14067.1	Subtilase family protein
Sb07g000540	-3.48	2.205e-05	AT2G39020.1	Acyl-CoA N-acyltransferases (NAT) superfamily protein
Sb07g004700	4.984	3.662e-07	AT5G13930.1	Chalcone and stilbene synthase family protein
Sb03g003530	-3.64	2.168e-08	AT5G12020.1	17.6 kDa class II heat shock protein
Sb09g001310	3.219	6.458e-06	AT2G28900.1	outer plastid envelope protein 16-1
Sb06g031970	3.086	3.351e-04	AT5G06800.1	myb-like HTH transcriptional regulator family protein
Sb09g006360	3.674	1.852e-06	AT4G18960.1	K-box region and MADS-box transcription factor family protein
Sb03g034260	2.283	9.604e-04	AT5G19740.1	Peptidase M28 family protein
Sb03g043720	2.918	6.332e-05
Sb09g023150	2.46	7.629e-04	AT2G43190.1	ribonuclease P family protein
Sb08g008410	2.594	2.722e-04	AT5G13750.1	zinc induced facilitator-like 1

## Sheet: 1 VS 5
List of DEGs between 1 vs 5 comparison
LogFC=log2 (sample1 / samle5); positive values of logFC indicates the gene transcript had higher expression in sensitive genotypes
Gene	logFC	FDR	Best TAIR10 hit	Annotation
Sb03g034220	4.244	7.058e-04	AT5G25930.1	Protein kinase family protein with leucine-rich repeat domain
Sb01g008350	-2.551	7.052e-04	AT1G03070.2	Bax inhibitor-1 family protein
Sb07g003000	2.777	2.372e-04	AT3G26300.1	cytochrome P450, family 71, subfamily B, polypeptide 34
Sb02g026186	-6.899	1.816e-04	AT3G30200.1	Plant transposase (Ptta/En/Spm family)
Sb03g028410	3.858	1.279e-09	AT2G38010.1	Neutral/alkaline non-lysosomal ceramidase
Sb08g016350	4.028	1.765e-10	AT4G10500.1	2-oxoglutarate (2OG) and Fe(II)-dependent oxygenase superfamily protein
Sb07g000550	4.773	2.205e-13	AT3G48280.1	cytochrome P450, family 71, subfamily A, polypeptide 25
Sb09g018750	2.899	9.778e-04	AT4G16260.1	Glycosyl hydrolase superfamily protein
Sb05g008160	-4.869	4.395e-04	AT3G21220.1	MAP kinase kinase 5
Sb09g025680	-4.723	1.364e-05	AT1G78680.1	gamma-glutamyl hydrolase 2
Sb05g026185	-8.146	2.618e-23	AT1G61480.1	S-locus lectin protein kinase family protein
Sb10g003270	-4.41	2.657e-09
Sb05g025827	-2.952	7.261e-05	AT2G29360.1	NAD(P)-binding Rossmann-fold superfamily protein
Sb05g019020	-7.763	3.724e-07	AT2G13770.1
Sb08g022800	-4.193	6.138e-05	AT5G49650.1	xylulose kinase-2
Sb05g008240	2.979	6.821e-04	AT3G16030.1	lectin protein kinase family protein
Sb08g001770	3.179	9.536e-06
Sb04g003850	6.987	1.061e-11	AT5G41220.1	glutathione S-transferase THETA 3
Sb04g002180	-5.126	2.808e-08	AT4G09510.1	cytosolic invertase 2
Sb0012s002110	2.527	9.697e-04	AT4G08290.1	nodulin MtN21 /EamA-like transporter family protein
Sb08g003160	-7.591	2.820e-06
Sb05g019210	4.033	3.494e-04	AT1G70080.1	Terpenoid cyclases/Protein prenyltransferases superfamily protein
Sb05g004900	7.7	2.112e-15	AT1G12740.1	cytochrome P450, family 87, subfamily A, polypeptide 2
Sb07g000680	-2.696	5.655e-05	AT4G24310.1	Protein of unknown function (DUF679)
Sb09g007360	-5.086	2.808e-08	AT5G37770.1	EF hand calcium-binding protein family
Sb03g006480	2.26	7.543e-04	AT5G01220.1	sulfoquinovosyldiacylglycerol 2
Sb07g004720	-5.197	2.000e-05	AT3G29670.1	HXXXD-type acyl-transferase family protein
Sb02g003530	2.752	2.327e-05	AT5G36160.1	Tyrosine transaminase family protein
Sb06g022740	3.838	7.806e-10	AT2G37040.1	PHE ammonia lyase 1
Sb01g012440	5.717	3.353e-10	AT1G31260.1	zinc transporter 10 precursor
Sb01g010460	-3.018	7.543e-04	AT5G28540.1	heat shock protein 70 (Hsp 70) family protein
Sb03g001040	-8.262	7.034e-09	AT3G48280.1	cytochrome P450, family 71, subfamily A, polypeptide 25
Sb04g003840	-2.676	8.576e-06	AT1G72300.1	Leucine-rich receptor-like protein kinase family protein
Sb06g017700	3.912	3.055e-09	AT1G76690.1	12-oxophytodienoate reductase 2
Sb06g026900	2.886	2.195e-04	AT2G35300.1	Late embryogenesis abundant protein, group 1 protein
Sb08g002380	6.842	5.973e-04	AT1G69550.1	disease resistance protein (TIR-NBS-LRR class)
Sb03g043410	3.786	1.866e-04
Sb03g028200	4.894	4.288e-10	AT4G01070.1	UDP-Glycosyltransferase superfamily protein
Sb08g019860	-2.669	1.234e-05	AT1G19660.2	Wound-responsive family protein
Sb04g032650	6.412	2.777e-10	AT4G12520.1	Bifunctional inhibitor/lipid-transfer protein/seed storage 2S albumin superfamily protein
Sb01g016000	-4.476	1.625e-05	AT1G60160.1	Potassium transporter family protein
Sb08g002190	6.006	1.930e-07	AT2G38640.1	Protein of unknown function (DUF567)
Sb05g001140	8.782	5.197e-11
Sb06g023975	-4.909	3.370e-04	AT4G36250.1	aldehyde dehydrogenase 3F1
Sb05g006915	-2.187	7.624e-04	AT2G44090.2	Ankyrin repeat family protein
Sb05g001110	2.623	1.090e-04
Sb06g017850	-4.808	1.279e-09	AT4G10250.1	HSP20-like chaperones superfamily protein
Sb10g028700	7.138	3.949e-20	AT4G29890.1	choline monooxygenase, putative (CMO-like)
Sb06g028700	2.496	1.084e-04	AT3G05950.1	RmlC-like cupins superfamily protein
Sb05g027760	5.018	1.182e-13	AT1G07520.1	GRAS family transcription factor
Sb04g002055	6.946	6.041e-19	AT1G74790.1	catalytics
Sb06g025570	-3.153	3.484e-07
Sb05g026670	2.702	8.001e-06
Sb02g006210	2.952	4.213e-07	AT5G54500.1	flavodoxin-like quinone reductase 1
Sb04g012680	-7.496	7.557e-06	AT1G19260.1	TTF-type zinc finger protein with HAT dimerisation domain
Sb04g009670	-2.758	2.852e-05	AT2G46240.1	BCL-2-associated athanogene 6
Sb09g000800	3.441	2.407e-04	AT5G64700.1	nodulin MtN21 /EamA-like transporter family protein
Sb10g006625	-7.127	5.749e-05
Sb06g031460	2.419	8.058e-04	AT5G35630.2	glutamine synthetase 2
Sb08g022420	2.5	2.407e-04	AT4G11650.1	osmotin 34
Sb05g018510	4.849	2.607e-06	AT3G48770.1	DNA binding;ATP binding
Sb10g007320	-4.392	2.514e-11	AT1G76690.1	12-oxophytodienoate reductase 2
Sb03g001930	2.598	4.036e-05	AT5G45920.1	SGNH hydrolase-type esterase superfamily protein
Sb05g027210	3.099	1.804e-08	AT3G15730.1	phospholipase D alpha 1
Sb07g005780	2.58	6.228e-06	AT5G13700.1	polyamine oxidase 1
Sb09g005690	-2.992	3.146e-05	AT1G25350.1	glutamine-tRNA ligase, putative / glutaminyl-tRNA synthetase, putative / GlnRS, putative
Sb05g018870	3.466	4.481e-05	AT5G23670.2	long chain base2
Sb09g005340	-8.843	9.947e-25	AT3G15630.1
Sb06g001020	7.639	1.830e-23	AT5G23960.2	terpene synthase 21
Sb01g033100	-6.797	3.290e-04	AT1G73040.1	Mannose-binding lectin superfamily protein
Sb01g044900	-5.253	1.881e-15	AT4G33360.1	NAD(P)-binding Rossmann-fold superfamily protein
Sb02g003520	2.516	8.120e-05	AT5G36160.1	Tyrosine transaminase family protein
Sb05g009140	4.493	1.062e-07	AT3G14460.1	LRR and NB-ARC domains-containing disease resistance protein
Sb05g025450	5.362	2.000e-05	AT1G69550.1	disease resistance protein (TIR-NBS-LRR class)
Sb08g020827	4.107	5.738e-04	AT1G60220.1	UB-like protease 1D
Sb10g030175	-4.914	9.456e-10	AT2G17990.1
Sb04g004980	3.592	3.322e-04	AT1G07370.1	proliferating cellular nuclear antigen 1
Sb08g001320	3.854	7.020e-09	AT3G56630.1	cytochrome P450, family 94, subfamily D, polypeptide 2
Sb01g041180	-2.725	5.462e-04	AT4G27670.1	heat shock protein 21
Sb03g002620	-4.869	2.633e-04	AT3G15353.1	metallothionein 3
Sb05g026380	-7.708	6.953e-07	AT4G09160.1	SEC14 cytosolic factor family protein / phosphoglyceride transfer family protein
Sb09g001985	2.934	3.045e-05
Sb01g030300	5.802	1.364e-05	AT3G53810.1	Concanavalin A-like lectin protein kinase family protein
Sb03g047120	4.338	1.613e-05	AT3G19430.1	late embryogenesis abundant protein-related / LEA protein-related
Sb05g026280	-2.277	3.539e-04	AT4G35920.2	PLAC8 family protein
Sb03g006890	-6.12	6.018e-18	AT5G59720.1	heat shock protein 18.2
Sb05g027010	-3.181	1.350e-04	AT1G64940.1	cytochrome P450, family 87, subfamily A, polypeptide 6
Sb05g014050	-6.849	5.973e-04
Sb02g005940	7.064	6.150e-20	AT5G49690.1	UDP-Glycosyltransferase superfamily protein
Sb01g020380	-5.491	3.490e-05
Sb04g007600	-3.258	4.184e-05	AT5G12030.1	heat shock protein 17.6A
Sb05g005505	4.682	7.251e-04
Sb01g012430	2.657	1.866e-04	AT1G31260.1	zinc transporter 10 precursor
Sb05g005910	5.334	2.000e-05	AT3G07040.1	NB-ARC domain-containing disease resistance protein
Sb08g022430	8.662	1.252e-09	AT4G11650.1	osmotin 34
Sb05g005330	-2.618	2.575e-05	AT3G44540.1	fatty acid reductase 4
Sb09g029540	5.172	2.124e-10	AT4G05160.1	AMP-dependent synthetase and ligase family protein
Sb09g023530	3.867	7.499e-05	AT5G01920.1	Protein kinase superfamily protein
Sb05g008140	4.553	1.105e-05	AT3G07040.1	NB-ARC domain-containing disease resistance protein
Sb04g035520	3.079	1.615e-04	AT2G41190.1	Transmembrane amino acid transporter family protein
Sb10g030830	5.235	5.402e-09	AT5G44390.1	FAD-binding Berberine family protein
Sb03g038280	-4.005	2.886e-04	AT5G01870.1	Bifunctional inhibitor/lipid-transfer protein/seed storage 2S albumin superfamily protein
Sb05g027785	2.398	1.692e-04	AT2G37650.1	GRAS family transcription factor
Sb04g000580	2.015	6.654e-04	AT4G17260.1	Lactate/malate dehydrogenase family protein
Sb03g046650	2.24	6.251e-04	AT5G45310.1
Sb01g040490	6.061	1.014e-15	AT1G60500.1	Dynamin related protein 4C
Sb09g025730	2.724	2.652e-05	AT2G16060.1	hemoglobin 1
Sb10g007670	-5.779	3.724e-07	AT4G08950.1	Phosphate-responsive 1 family protein
Sb10g026890	7.191	4.440e-05	AT2G27110.2	FAR1-related sequence 3
Sb02g019410	4.509	1.290e-10	AT1G11680.1	CYTOCHROME P450 51G1
Sb09g001750	5.887	7.886e-11	AT2G19130.1	S-locus lectin protein kinase family protein
Sb07g004430	2.42	4.815e-05	AT3G50150.1	Plant protein of unknown function (DUF247)
Sb10g006550	3.55	1.476e-04
Sb01g016100	-2.932	5.215e-05	AT3G21690.1	MATE efflux family protein
Sb06g017430	7.338	7.588e-05	AT1G78750.1	F-box/RNI-like superfamily protein
Sb06g017690	5.614	2.165e-12	AT5G49610.1	F-box family protein
Sb01g014300	4.276	7.058e-04	AT3G18950.1	Transducin/WD40 repeat-like superfamily protein
Sb10g004050	2.577	2.417e-05
Sb07g022220	-4.159	7.011e-08	AT3G14200.1	Chaperone DnaJ-domain superfamily protein
Sb05g026040	-7.286	3.374e-05	AT3G47570.1	Leucine-rich repeat protein kinase family protein
Sb03g024830	2.698	3.750e-06	AT2G23560.1	methyl esterase 7
Sb07g002190	-7.651	1.414e-06	AT2G01680.1	Ankyrin repeat family protein
Sb05g025990	6.717	5.351e-11	AT4G16070.1	Mono-/di-acylglycerol lipase, N-terminal;Lipase, class 3
Sb03g006900	-4.39	5.600e-11	AT1G53540.1	HSP20-like chaperones superfamily protein
Sb05g018540	5.062	2.051e-04	AT3G48770.1	DNA binding;ATP binding
Sb01g036390	-6.981	1.641e-18	AT4G20780.1	calmodulin like 42
Sb01g034700	8.549	7.470e-33	AT5G23960.2	terpene synthase 21
Sb08g019960	2.628	1.712e-05
Sb10g003355	5.269	9.752e-11
Sb08g002990	3.293	1.943e-08	AT3G44735.2	PHYTOSULFOKINE 3 PRECURSOR
Sb10g006350	-3.16	1.709e-06	AT3G14200.1	Chaperone DnaJ-domain superfamily protein
Sb01g039360	2.144	5.461e-04	AT5G48540.1	receptor-like protein kinase-related family protein
Sb01g014400	2.549	9.293e-05	AT3G18990.1	AP2/B3-like transcriptional factor family protein
Sb04g005770	4.376	1.478e-07	AT5G25140.1	cytochrome P450, family 71, subfamily B, polypeptide 13
Sb02g002150	3.337	5.794e-07	AT2G14610.1	pathogenesis-related gene 1
Sb05g008250	8.086	2.528e-07	AT3G07040.1	NB-ARC domain-containing disease resistance protein
Sb01g021850	6.74	5.973e-04	AT5G19000.1	BTB-POZ and MATH domain 1
Sb09g018580	2.186	3.290e-04
Sb03g012310	2.291	3.100e-04	AT1G48000.1	myb domain protein 112
Sb09g002985	7.885	2.528e-07
Sb05g008830	3.669	8.926e-10	AT4G35160.1	O-methyltransferase family protein
Sb03g006920	-4.043	1.895e-05	AT1G07400.1	HSP20-like chaperones superfamily protein
Sb04g033330	3.239	1.666e-06	AT5G53550.1	YELLOW STRIPE like 3
Sb01g048095	-3.195	5.714e-07	AT2G17120.1	lysm domain GPI-anchored protein 2 precursor
Sb05g026840	2.858	4.150e-04	AT5G45470.1	Protein of unknown function (DUF594)
Sb04g026570	-7.763	6.953e-07	AT5G03280.1	NRAMP metal ion transporter family protein
Sb01g020210	-2.721	1.983e-05	AT5G22920.1	CHY-type/CTCHY-type/RING-type Zinc finger protein
Sb01g039390	-5.15	7.905e-13	AT5G02500.1	heat shock cognate protein 70-1
Sb05g026175	-5.944	2.235e-07	AT1G79990.1	structural molecules
Sb07g005240	-2.326	5.498e-04	AT3G05950.1	RmlC-like cupins superfamily protein
Sb08g021485	-2.913	5.498e-04	AT1G30370.1	alpha/beta-Hydrolases superfamily protein
Sb07g003510	5.161	6.810e-09	AT2G36910.1	ATP binding cassette subfamily B1
Sb07g004340	-4.193	5.121e-05	AT1G64860.1	sigma factor A
Sb05g000440	2.884	4.708e-06	AT3G47340.1	glutamine-dependent asparagine synthase 1
Sb01g014270	5.655	1.989e-06	AT4G38180.1	FAR1-related sequence 5
Sb08g016370	3.947	5.133e-10	AT4G10500.1	2-oxoglutarate (2OG) and Fe(II)-dependent oxygenase superfamily protein
Sb05g003780	2.771	3.861e-06	AT4G35160.1	O-methyltransferase family protein
Sb09g008090	4.817	1.507e-13	AT3G61790.1	Protein with RING/U-box and TRAF-like domains
Sb06g025250	2.802	5.307e-05	AT1G76140.1	Prolyl oligopeptidase family protein
Sb06g021610	5.47	8.165e-14	AT3G48310.1	cytochrome P450, family 71, subfamily A, polypeptide 22
Sb06g017410	7.786	3.110e-07	AT3G18150.1	RNI-like superfamily protein
Sb02g026220	-7.127	7.588e-05
Sb06g001145	-2.447	8.683e-04	AT1G15780.1
Sb03g041620	-2.69	1.011e-04	AT4G15093.1	catalytic LigB subunit of aromatic ring-opening dioxygenase family
Sb10g030710	4.949	1.840e-07	AT5G50380.1	exocyst subunit exo70 family protein F1
Sb08g001430	-2.304	4.314e-04	AT2G26980.3	CBL-interacting protein kinase 3
Sb08g021870	3.896	4.338e-04	AT3G46710.1	NB-ARC domain-containing disease resistance protein
Sb04g000640	2.09	7.058e-04	AT5G47610.1	RING/U-box superfamily protein
Sb10g005760	5.688	6.485e-14	AT5G48930.1	hydroxycinnamoyl-CoA shikimate/quinate hydroxycinnamoyl transferase
Sb05g026940	-7.621	1.743e-06	AT3G46530.1	NB-ARC domain-containing disease resistance protein
Sb03g002250	5.79	1.134e-09	AT3G14920.1	Peptide-N4-(N-acetyl-beta-glucosaminyl)asparagine amidase A protein
Sb04g000500	-3.256	4.383e-07	AT2G45660.1	AGAMOUS-like 20
Sb07g002380	-3.676	1.820e-07	AT3G21800.1	UDP-glucosyl transferase 71B8
Sb06g012290	3.294	4.582e-05	AT1G67480.2	Galactose oxidase/kelch repeat superfamily protein
Sb07g002990	3.146	9.821e-07	AT5G23960.1	terpene synthase 21
Sb03g027040	4.428	5.825e-09	AT2G34420.1	photosystem II light harvesting complex gene B1B2
Sb04g034690	2.223	1.526e-04	AT2G31945.1
Sb05g008850	9.8	2.130e-14	AT5G13930.1	Chalcone and stilbene synthase family protein
Sb03g026790	3.355	3.437e-07	AT5G15140.1	Galactose mutarotase-like superfamily protein
Sb03g036510	4.593	3.370e-04
Sb05g027773	3.512	7.058e-04	AT4G03500.1	Ankyrin repeat family protein
Sb05g023920	3.163	1.473e-06	AT2G32300.1	uclacyanin 1
Sb06g021320	2.662	1.476e-04	AT5G11420.1	Protein of unknown function, DUF642
Sb04g035465	-7.605	3.301e-23
Sb02g003550	-4.583	2.450e-10	AT5G10010.1
Sb08g000430	3.534	4.159e-05	AT5G05580.1	fatty acid desaturase 8
Sb01g019680	-7.842	3.724e-07	AT2G34930.1	disease resistance family protein / LRR family protein
Sb04g003470	-6.797	4.415e-04	AT5G57180.2	chloroplast import apparatus 2
Sb03g027670	-8.459	1.252e-09	AT5G03610.1	GDSL-like Lipase/Acylhydrolase superfamily protein
Sb02g022750	3.396	7.365e-06	AT2G36170.1	Ubiquitin supergroup;Ribosomal protein L40e
Sb01g018395	-4.89	6.485e-14	AT1G52950.1	Nucleic acid-binding, OB-fold-like protein
Sb05g027340	2.69	1.244e-04	AT4G35150.1	O-methyltransferase family protein
Sb01g018370	5.733	2.511e-08
Sb05g018520	2.516	1.314e-05	AT1G65730.1	YELLOW STRIPE like 7
Sb06g000660	-4.757	2.062e-12	AT5G52640.1	heat shock protein 90.1
Sb07g002370	-5.063	4.855e-12	AT3G16520.3	UDP-glucosyl transferase 88A1
Sb02g039430	3.327	7.588e-05
Sb06g033840	3.043	6.372e-06	AT1G71695.1	Peroxidase superfamily protein
Sb01g035910	9.375	3.274e-13	AT5G41220.1	glutathione S-transferase THETA 3
Sb05g001525	4.198	3.971e-07	AT2G29420.1	glutathione S-transferase tau 7
Sb03g002090	-2.277	9.527e-04	AT1G17100.1	SOUL heme-binding family protein
Sb05g008680	2.303	2.051e-04	AT2G05830.1	NagB/RpiA/CoA transferase-like superfamily protein
Sb03g037010	2.346	5.462e-04	AT4G10540.1	Subtilase family protein
Sb04g002520	-2.903	1.296e-05	AT5G25930.1	Protein kinase family protein with leucine-rich repeat domain
Sb03g028700	3.019	4.688e-05	AT3G14690.1	cytochrome P450, family 72, subfamily A, polypeptide 15
Sb08g016060	3.468	4.428e-07	AT2G03530.2	ureide permease 2
Sb02g035520	3.316	4.309e-07	AT4G26830.1	O-Glycosyl hydrolases family 17 protein
Sb03g012360	4.556	4.373e-08	AT1G17020.1	senescence-related gene 1
Sb01g019830	-3.194	6.562e-04	AT4G10300.1	RmlC-like cupins superfamily protein
Sb08g000750	6.648	6.636e-13	AT4G02420.1	Concanavalin A-like lectin protein kinase family protein
Sb03g046332	3.413	1.328e-04	AT5G27660.1	Trypsin family protein with PDZ domain
Sb05g004910	2.805	1.744e-04
Sb03g022080	7.338	3.374e-05	AT1G21240.1	wall associated kinase 3
Sb08g023067	5.062	9.759e-05	AT1G55810.3	uridine kinase-like 3
Sb01g048100	-3.429	6.676e-09	AT2G17120.1	lysm domain GPI-anchored protein 2 precursor
Sb02g006860	2.354	9.916e-04	AT3G07720.1	Galactose oxidase/kelch repeat superfamily protein
Sb10g006510	-3.973	2.539e-05	AT3G18030.1	HAL3-like protein A
Sb09g027380	-2.846	7.056e-04	AT1G68830.1	STT7 homolog STN7
Sb03g047000	-3.634	2.212e-07	AT5G04830.1	Nuclear transport factor 2 (NTF2) family protein
Sb09g026141	3.298	9.272e-05	AT4G29990.1	Leucine-rich repeat transmembrane protein kinase protein
Sb06g021620	5.914	5.581e-14	AT1G06380.1	Ribosomal protein L1p/L10e family
Sb03g031960	6.74	8.058e-04
Sb08g020670	-2.832	2.718e-05	AT5G25610.1	BURP domain-containing protein
Sb05g008910	6.54	2.640e-21	AT5G42510.1	Disease resistance-responsive (dirigent-like protein) family protein
Sb06g026700	-2.715	3.338e-04	AT5G47060.1	Protein of unknown function (DUF581)
Sb10g007610	3.211	1.549e-07	AT4G00430.1	plasma membrane intrinsic protein 1;4
Sb09g005390	2.602	5.748e-04	AT3G15570.1	Phototropic-responsive NPH3 family protein
Sb04g003860	-2.436	2.638e-04	AT1G72300.1	Leucine-rich receptor-like protein kinase family protein
Sb06g025580	3.479	9.733e-04
Sb02g002130	2.315	2.764e-04	AT3G19690.1	CAP (Cysteine-rich secretory proteins, Antigen 5, and Pathogenesis-related 1 protein) superfamily protein
Sb01g002590	3.019	6.655e-06	AT3G62040.1	Haloacid dehalogenase-like hydrolase (HAD) superfamily protein
Sb04g035440	-11.422	1.830e-23
Sb08g003140	5.138	9.408e-08	AT3G52820.1	purple acid phosphatase 22
Sb07g027910	3.544	1.620e-06	AT2G11810.1	monogalactosyldiacylglycerol synthase type C
Sb10g008213	7.861	2.131e-07
Sb04g034630	-2.963	2.087e-04	AT3G03270.2	Adenine nucleotide alpha hydrolases-like superfamily protein
Sb09g022400	-4.359	1.092e-08	AT4G21105.1	cytochrome-c oxidases;electron carriers
Sb01g021420	2.791	4.452e-04	AT3G03050.1	cellulose synthase-like D3
Sb08g017630	4.512	1.083e-12	AT1G28650.1	GDSL-like Lipase/Acylhydrolase superfamily protein
Sb06g019090	3.226	5.872e-06	AT1G25530.1	Transmembrane amino acid transporter family protein
Sb04g036336	-3.789	2.320e-04	AT1G08630.1	threonine aldolase 1
Sb05g000750	-3.37	6.002e-04	AT3G02750.1	Protein phosphatase 2C family protein
Sb05g008780	2.346	2.172e-04	AT5G42510.1	Disease resistance-responsive (dirigent-like protein) family protein
Sb07g004710	7.44	1.603e-05	AT5G54160.1	O-methyltransferase 1
Sb01g014550	-3.363	1.064e-06	AT3G19000.1	2-oxoglutarate (2OG) and Fe(II)-dependent oxygenase superfamily protein
Sb01g031900	2.62	3.351e-05	AT1G27730.1	salt tolerance zinc finger
Sb01g035040	3.573	4.594e-06	AT2G38760.1	annexin 3
Sb01g045620	2.116	9.719e-04	AT1G34300.1	lectin protein kinase family protein
Sb02g023370	3.25	2.235e-07	AT5G10190.1	Major facilitator superfamily protein
Sb03g046700	3.071	8.254e-06	AT2G35330.1	RING/U-box superfamily protein
Sb06g017710	7.229	2.019e-05	AT4G21192.2	Cytochrome c oxidase biogenesis protein Cmc1-like
Sb06g033760	3.027	9.211e-05	AT3G43660.1	Vacuolar iron transporter (VIT) family protein
Sb05g003830	2.782	1.249e-05	AT3G14470.1	NB-ARC domain-containing disease resistance protein
Sb01g037480	3.849	4.963e-10	AT1G56430.1	nicotianamine synthase 4
Sb03g006880	-4.501	1.437e-10	AT1G53540.1	HSP20-like chaperones superfamily protein
Sb06g001030	3.786	1.415e-05	AT5G57260.1	cytochrome P450, family 71, subfamily B, polypeptide 10
Sb08g000740	7.152	1.350e-04	AT4G29050.1	Concanavalin A-like lectin protein kinase family protein
Sb03g027620	-8.572	7.257e-10	AT1G11020.1	RING/FYVE/PHD zinc finger superfamily protein
Sb05g019030	-9.554	2.869e-14
Sb01g050150	2.348	9.243e-04	AT1G02260.1	Divalent ion symporter
Sb05g002415	-3.53	5.773e-04	AT3G10300.3	Calcium-binding EF-hand family protein
Sb05g007030	-4.982	1.113e-12	AT4G10250.1	HSP20-like chaperones superfamily protein
Sb05g003583	3.1	1.928e-04	AT1G75660.1	5\'-3\' exoribonuclease 3
Sb01g039370	3.863	2.122e-05	AT5G54700.1	Ankyrin repeat family protein
Sb06g001690	3.768	7.034e-09	AT3G05950.1	RmlC-like cupins superfamily protein
Sb03g001680	3.644	3.085e-07	AT5G64270.1	splicing factor, putative
Sb03g046090	2.445	5.620e-04	AT3G56970.1	basic helix-loop-helix (bHLH) DNA-binding superfamily protein
Sb03g028910	3.35	1.855e-06	AT1G11680.1	CYTOCHROME P450 51G1
Sb05g010310	-7.127	7.588e-05	AT1G48690.1	Auxin-responsive GH3 family protein
Sb05g006120	3.952	3.494e-04	AT4G00160.1	F-box/RNI-like/FBD-like domains-containing protein
Sb03g025630	3.51	1.363e-07	AT5G38280.1	PR5-like receptor kinase
Sb04g034940	2.813	9.497e-04	AT3G14067.1	Subtilase family protein
Sb07g004700	8.369	3.228e-09	AT5G13930.1	Chalcone and stilbene synthase family protein
Sb03g003530	-3.673	8.603e-08	AT5G12020.1	17.6 kDa class II heat shock protein
Sb04g003040	-4.584	4.326e-09	AT1G16720.1	high chlorophyll fluorescence phenotype 173
Sb08g001900	4.686	4.718e-09	AT4G23180.1	cysteine-rich RLK (RECEPTOR-like protein kinase) 10
Sb06g030720	3.782	7.365e-06
Sb08g003400	-8.262	2.067e-08	AT3G26330.1	cytochrome P450, family 71, subfamily B, polypeptide 37
Sb08g008410	2.729	7.674e-05	AT5G13750.1	zinc induced facilitator-like 1

## Sheet: 1 VS 6
List of DEGs between 1 vs 6 comparison
LogFC=log2 (sample1 / samle6); positive values of logFC indicates the gene transcript had higher expression in sensitive genotypes
Gene	logFC	FDR	Best TAIR10 hit	Annotation
Sb08g003170	3.908	8.149e-06	AT5G13930.1	Chalcone and stilbene synthase family protein
Sb03g040300	2.231	4.255e-04	AT2G40000.1	ortholog of sugar beet HS1 PRO-1 2
Sb02g010780	2.243	1.706e-04	AT2G37170.1	plasma membrane intrinsic protein 2
Sb01g004130	3.008	1.005e-05	AT3G57520.1	seed imbibition 2
Sb09g027710	-2.121	1.538e-04	AT2G16365.2	F-box family protein
Sb10g004100	2.131	3.778e-04	AT1G09200.1	Histone superfamily protein
Sb06g027420	2.923	1.940e-06	AT3G22360.1	alternative oxidase 1B
Sb04g027610	2.465	4.443e-05	AT5G65160.1	tetratricopeptide repeat (TPR)-containing protein
Sb03g046080	2.948	4.399e-06	AT5G12340.1
Sb06g021690	2.668	3.833e-05	AT2G24240.1	BTB/POZ domain with WD40/YVTN repeat-like protein
Sb03g025520	2.563	7.625e-06	AT5G54770.1	thiazole biosynthetic enzyme, chloroplast (ARA6) (THI1) (THI4)
Sb06g021270	2.577	4.255e-04	AT1G80240.1	Protein of unknown function, DUF642
Sb01g018550	3.204	2.448e-07	AT1G65690.1	Late embryogenesis abundant (LEA) hydroxyproline-rich glycoprotein family
Sb08g016350	3.176	2.979e-07	AT4G10500.1	2-oxoglutarate (2OG) and Fe(II)-dependent oxygenase superfamily protein
Sb09g024580	3.131	9.184e-08	AT1G05260.1	Peroxidase superfamily protein
Sb04g026650	3.173	4.047e-08	AT2G37170.1	plasma membrane intrinsic protein 2
Sb07g000550	4.854	1.877e-13	AT3G48280.1	cytochrome P450, family 71, subfamily A, polypeptide 25
Sb05g027506	2.383	6.391e-04
Sb04g033150	2.25	6.042e-04	AT4G16820.1	alpha/beta-Hydrolases superfamily protein
Sb02g038470	2.583	1.375e-05	AT5G09530.1	hydroxyproline-rich glycoprotein family protein
Sb04g010100	2.363	4.661e-04	AT5G45910.1	GDSL-like Lipase/Acylhydrolase superfamily protein
Sb05g008160	-5.195	2.146e-05	AT3G21220.1	MAP kinase kinase 5
Sb02g000680	2.273	5.827e-04	AT5G42510.1	Disease resistance-responsive (dirigent-like protein) family protein
Sb06g020600	2.216	9.742e-04	AT1G67730.1	beta-ketoacyl reductase 1
Sb05g026185	-7.359	5.986e-19	AT1G61480.1	S-locus lectin protein kinase family protein
Sb01g041570	1.928	2.358e-04	AT1G14700.1	purple acid phosphatase 3
Sb10g003270	-2.585	7.527e-04
Sb03g006680	3.176	2.607e-08	AT1G66860.1	Class I glutamine amidotransferase-like superfamily protein
Sb06g028210	4.297	7.033e-12	AT1G79460.1	Terpenoid cyclases/Protein prenyltransferases superfamily protein
Sb01g031920	2.652	2.089e-04	AT5G04340.1	zinc finger of Arabidopsis thaliana 6
Sb09g028275	-2.531	5.439e-05	AT1G76660.1
Sb06g026180	3.611	2.262e-05	AT2G03680.1	spiral1
Sb03g038550	2.467	2.508e-05	AT2G40370.1	laccase 5
Sb06g000820	3.28	7.966e-07	AT5G54160.1	O-methyltransferase 1
Sb09g028060	2.579	6.716e-05	AT3G12700.1	Eukaryotic aspartyl protease family protein
Sb05g008240	8.446	1.428e-09	AT3G16030.1	lectin protein kinase family protein
Sb06g023840	-2.557	2.320e-05	AT1G62750.1	Translation elongation factor EFG/EF2 protein
Sb09g005150	2.275	6.669e-04	AT4G20140.1	Leucine-rich repeat transmembrane protein kinase
Sb07g020340	2.615	3.611e-04
Sb02g037925	2.731	1.339e-05
Sb05g004900	3.497	1.647e-06	AT1G12740.1	cytochrome P450, family 87, subfamily A, polypeptide 2
Sb07g023305	3.02	5.794e-07
Sb03g012500	4.189	2.265e-06	AT4G16160.2	Mitochondrial import inner membrane translocase subunit Tim17/Tim22/Tim23 family protein
Sb04g026690	2.559	2.078e-04
Sb03g035860	3.404	1.698e-06	AT3G15810.1	Protein of unknown function (DUF567)
Sb01g035810	2.014	2.003e-04	AT3G16660.1	Pollen Ole e 1 allergen and extensin family protein
Sb03g006480	2.376	8.372e-06	AT5G01220.1	sulfoquinovosyldiacylglycerol 2
Sb02g003530	2.818	3.945e-06	AT5G36160.1	Tyrosine transaminase family protein
Sb09g029710	3.306	8.285e-05	AT2G42900.1	Plant basic secretory protein (BSP) family protein
Sb06g032280	-5.159	4.443e-05	AT3G26744.2	basic helix-loop-helix (bHLH) DNA-binding superfamily protein
Sb07g003180	2.569	1.017e-04	AT5G24030.1	SLAC1 homologue 3
Sb09g030670	1.927	3.611e-04
Sb07g001500	2.48	1.893e-04	AT2G46740.1	D-arabinono-1,4-lactone oxidase family protein
Sb10g010350	-7.657	6.890e-16	AT1G09310.1	Protein of unknown function, DUF538
Sb02g003130	2.449	1.807e-04
Sb02g024420	-3.755	2.434e-04	AT2G47910.1	chlororespiratory reduction 6
Sb04g011090	-2.9	1.995e-06	AT4G35160.1	O-methyltransferase family protein
Sb06g001645	-7.183	3.930e-05	AT5G51630.1	Disease resistance protein (TIR-NBS-LRR class) family
Sb07g000490	-2.358	1.346e-04	AT4G20820.1	FAD-binding Berberine family protein
Sb01g039830	2.3	4.539e-04	AT3G23160.1	Protein of unknown function (DUF668)
Sb05g003170	4.743	1.783e-06	AT1G08280.1	Glycosyltransferase family 29 (sialyltransferase) family protein
Sb01g045190	3.342	1.474e-07	AT5G20900.1	jasmonate-zim-domain protein 12
Sb01g048640	6.459	6.389e-04	AT5G25930.1	Protein kinase family protein with leucine-rich repeat domain
Sb10g021250	3.464	3.021e-09	AT4G18550.1	alpha/beta-Hydrolases superfamily protein
Sb01g012440	5.052	8.853e-09	AT1G31260.1	zinc transporter 10 precursor
Sb10g002880	-4.482	4.447e-15	AT5G25940.1	early nodulin-related
Sb05g013160	6.146	2.378e-08	AT1G05800.1	alpha/beta-Hydrolases superfamily protein
Sb01g049520	2.401	9.514e-05	AT1G63120.1	RHOMBOID-like 2
Sb06g026350	3.638	2.015e-10	AT4G10500.1	2-oxoglutarate (2OG) and Fe(II)-dependent oxygenase superfamily protein
Sb04g019550	2.763	5.691e-05	AT5G42500.1	Disease resistance-responsive (dirigent-like protein) family protein
Sb05g022660	1.941	7.716e-04	AT5G15820.1	RING/U-box superfamily protein
Sb04g023650	3.584	2.478e-07	AT4G40020.1	Myosin heavy chain-related protein
Sb07g019990	3.871	2.483e-10
Sb05g006510	-4.419	9.785e-07
Sb03g039590	2.234	8.469e-04	AT2G39710.1	Eukaryotic aspartyl protease family protein
Sb01g036790	4.167	5.739e-07	AT2G36640.1	embryonic cell protein 63
Sb04g026700	2.821	2.453e-05	AT4G21200.3	gibberellin 2-oxidase 8
Sb01g040270	2.602	8.785e-05	AT4G08250.1	GRAS family transcription factor
Sb09g000990	-2.553	4.102e-06	AT5G23960.1	terpene synthase 21
Sb02g008430	-4.794	1.337e-05	AT4G23690.1	Disease resistance-responsive (dirigent-like protein) family protein
Sb03g013400	2.133	1.977e-04	AT1G09390.1	GDSL-like Lipase/Acylhydrolase superfamily protein
Sb01g033360	-5.249	1.757e-13	AT5G48230.2	acetoacetyl-CoA thiolase 2
Sb09g021265	2.929	4.566e-06
Sb08g003820	-4.844	2.239e-08	AT1G43770.2	RING/FYVE/PHD zinc finger superfamily protein
Sb04g025140	2.347	1.363e-04	AT3G54560.1	histone H2A 11
Sb06g015140	2.762	3.542e-04
Sb09g026990	4.708	5.291e-13	AT5G56980.1
Sb07g007010	4.668	7.344e-05	AT4G14130.1	xyloglucan endotransglucosylase/hydrolase 15
Sb05g026490	-4.582	6.684e-11	AT1G10360.1	glutathione S-transferase TAU 18
Sb10g011210	2.934	3.422e-05	AT5G10770.1	Eukaryotic aspartyl protease family protein
Sb10g008670	3.1	3.930e-05	AT5G14940.1	Major facilitator superfamily protein
Sb01g016450	2.853	4.193e-04	AT2G25680.1	molybdate transporter 1
Sb08g019860	-2.354	8.995e-05	AT1G19660.2	Wound-responsive family protein
Sb04g032650	8.704	1.385e-11	AT4G12520.1	Bifunctional inhibitor/lipid-transfer protein/seed storage 2S albumin superfamily protein
Sb06g031740	4.887	4.522e-06	AT4G34750.1	SAUR-like auxin-responsive protein family
Sb10g006630	2.264	4.148e-04	AT2G05940.1	Protein kinase superfamily protein
Sb09g027360	3.731	4.833e-10	AT3G18000.1	S-adenosyl-L-methionine-dependent methyltransferases superfamily protein
Sb08g002190	4.13	5.013e-05	AT2G38640.1	Protein of unknown function (DUF567)
Sb07g028760	2.031	4.589e-04	AT3G45980.1	Histone superfamily protein
Sb06g027680	2.615	3.965e-05	AT3G23730.1	xyloglucan endotransglucosylase/hydrolase 16
Sb04g035320	3.218	1.654e-05	AT5G57625.1	CAP (Cysteine-rich secretory proteins, Antigen 5, and Pathogenesis-related 1 protein) superfamily protein
Sb09g007150	2.675	5.439e-05	AT2G46330.1	arabinogalactan protein 16
Sb01g027250	3.014	5.338e-05	AT2G02040.1	peptide transporter 2
Sb05g027230	2.55	2.439e-04	AT1G21210.1	wall associated kinase 4
Sb01g018140	2.528	1.597e-05	AT3G51000.1	alpha/beta-Hydrolases superfamily protein
Sb05g001140	3.288	8.372e-06
Sb07g006190	2.439	1.167e-04	AT1G03800.1	ERF domain protein 10
Sb06g025900	3.004	2.958e-04	AT5G51990.1	C-repeat-binding factor 4
Sb06g018090	3.716	2.026e-05	AT1G59960.1	NAD(P)-linked oxidoreductase superfamily protein
Sb03g047080	3.445	1.656e-04	AT4G03100.1	Rho GTPase activating protein with PAK-box/P21-Rho-binding domain
Sb01g041910	3.181	1.630e-05	AT4G34500.1	Protein kinase superfamily protein
Sb03g001560	2.635	9.356e-04	AT4G11050.1	glycosyl hydrolase 9C3
Sb02g030330	2.727	2.130e-04	AT4G25470.1	C-repeat/DRE binding factor 2
Sb02g000520	3.207	2.013e-06	AT1G05260.1	Peroxidase superfamily protein
Sb01g023431	4.029	2.434e-09	AT3G43440.1	jasmonate-zim-domain protein 11
Sb02g001160	5.417	1.695e-05	AT5G43150.1
Sb01g033630	2.953	4.796e-07	AT1G02170.1	metacaspase 1
Sb05g006915	-2.498	1.618e-05	AT2G44090.2	Ankyrin repeat family protein
Sb06g028700	2.574	8.505e-06	AT3G05950.1	RmlC-like cupins superfamily protein
Sb01g029220	-2.686	4.535e-04	AT4G00050.1	basic helix-loop-helix (bHLH) DNA-binding superfamily protein
Sb01g032880	2.581	2.414e-06	AT2G45130.1	SPX domain gene 3
Sb04g027180	2.562	2.390e-04	AT2G20880.1	Integrase-type DNA-binding superfamily protein
Sb04g032430	2.603	1.337e-05	AT4G00430.1	plasma membrane intrinsic protein 1;4
Sb01g015870	2.872	4.611e-04	AT1G71250.1	GDSL-like Lipase/Acylhydrolase superfamily protein
Sb01g028960	2.502	5.835e-05	AT1G08880.1	Histone superfamily protein
Sb06g019520	2.696	3.702e-05	AT5G48290.1	Heavy metal transport/detoxification superfamily protein
Sb10g022190	-1.985	8.961e-04	AT3G21250.2	multidrug resistance-associated protein 6
Sb08g019110	-2.029	6.761e-05	AT1G13750.1	Purple acid phosphatases superfamily protein
Sb03g001750	-2.519	7.376e-05	AT1G53280.1	Class I glutamine amidotransferase-like superfamily protein
Sb01g009990	1.952	8.154e-04	AT2G45180.1	Bifunctional inhibitor/lipid-transfer protein/seed storage 2S albumin superfamily protein
Sb04g027380	2.657	8.154e-05	AT4G08950.1	Phosphate-responsive 1 family protein
Sb09g001070	-3.081	1.889e-05	AT2G38870.1	Serine protease inhibitor, potato inhibitor I-type family protein
Sb09g020690	3.284	6.498e-04	AT1G71520.1	Integrase-type DNA-binding superfamily protein
Sb03g005150	2.689	1.492e-05	AT1G09560.1	germin-like protein 5
Sb02g039600	-2.129	3.501e-04	AT1G22440.1	Zinc-binding alcohol dehydrogenase family protein
Sb09g020300	3.49	8.475e-05	AT1G68570.1	Major facilitator superfamily protein
Sb09g021050	2.514	2.696e-05	AT5G06730.1	Peroxidase superfamily protein
Sb05g018110	2.122	7.220e-04	AT3G48740.1	Nodulin MtN3 family protein
Sb10g028150	2.219	3.667e-04	AT1G66410.1	calmodulin 4
Sb04g010730	2.74	3.640e-06
Sb10g019360	-4.779	1.758e-13	AT3G16240.1	delta tonoplast integral protein
Sb02g037340	2.294	3.813e-04	AT2G44260.1	Plant protein of unknown function (DUF946)
Sb02g004310	-3.756	8.290e-04	AT1G19250.1	flavin-dependent monooxygenase 1
Sb06g033846	-3.65	6.853e-06	AT1G71695.1	Peroxidase superfamily protein
Sb01g022490	2.656	1.613e-04	AT4G09670.1	Oxidoreductase family protein
Sb05g026670	2.537	5.682e-06
Sb02g006210	2.09	8.269e-05	AT5G54500.1	flavodoxin-like quinone reductase 1
Sb02g007750	2.241	2.781e-05	AT1G19715.2	Mannose-binding lectin superfamily protein
Sb04g012680	-8.3	9.807e-09	AT1G19260.1	TTF-type zinc finger protein with HAT dimerisation domain
Sb01g038720	-6.743	4.598e-04	AT5G40780.1	lysine histidine transporter 1
Sb10g024120	3.07	1.278e-04	AT5G06900.1	cytochrome P450, family 93, subfamily D, polypeptide 1
Sb02g002630	2.91	9.663e-05	AT4G36220.1	ferulic acid 5-hydroxylase 1
Sb05g024880	-9.111	3.536e-13	AT3G46530.1	NB-ARC domain-containing disease resistance protein
Sb01g021060	3.445	6.797e-04	AT1G20190.1	expansin 11
Sb03g047150	2.099	7.744e-04	AT3G19430.1	late embryogenesis abundant protein-related / LEA protein-related
Sb05g022480	5.264	2.024e-12	AT5G09360.1	laccase 14
Sb04g009670	-2.265	5.212e-04	AT2G46240.1	BCL-2-associated athanogene 6
Sb02g042280	2.962	1.459e-06	AT2G23540.1	GDSL-like Lipase/Acylhydrolase superfamily protein
Sb04g023570	2.445	4.941e-04	AT1G02070.1
Sb03g002490	2.272	5.726e-04	AT4G18910.1	NOD26-like intrinsic protein 1;2
Sb09g000800	7.808	3.639e-08	AT5G64700.1	nodulin MtN21 /EamA-like transporter family protein
Sb10g019390	7.099	2.241e-05	AT4G28850.1	xyloglucan endotransglucosylase/hydrolase 26
Sb07g006210	2.496	1.421e-04	AT1G12980.1	Integrase-type DNA-binding superfamily protein
Sb03g029080	2.146	8.833e-04	AT2G15480.2	UDP-glucosyl transferase 73B5
Sb09g008180	-2.242	2.342e-04	AT5G57850.1	D-aminoacid aminotransferase-like PLP-dependent enzymes superfamily protein
Sb06g031460	2.594	6.404e-05	AT5G35630.2	glutamine synthetase 2
Sb09g001200	-2.804	1.589e-06
Sb03g004380	2.572	2.781e-05	AT2G41480.1	Peroxidase superfamily protein
Sb07g001360	3.611	1.020e-08	AT1G64940.1	cytochrome P450, family 87, subfamily A, polypeptide 6
Sb04g028390	2.961	9.688e-05	AT5G14940.1	Major facilitator superfamily protein
Sb08g002210	3.93	8.405e-04	AT2G38640.1	Protein of unknown function (DUF567)
Sb06g020340	2.358	6.980e-04	AT1G24530.1	Transducin/WD40 repeat-like superfamily protein
Sb08g022420	2.88	2.676e-07	AT4G11650.1	osmotin 34
Sb10g008830	2.595	5.380e-04	AT1G70090.1	glucosyl transferase family 8
Sb02g009600	2.456	7.466e-06	AT1G20160.1	Subtilisin-like serine endopeptidase family protein
Sb01g030560	3.255	1.487e-07	AT5G24530.1	2-oxoglutarate (2OG) and Fe(II)-dependent oxygenase superfamily protein
Sb07g004190	3.42	5.686e-09	AT5G57150.1	basic helix-loop-helix (bHLH) DNA-binding superfamily protein
Sb10g022470	2.95	1.589e-04	AT4G39950.1	cytochrome P450, family 79, subfamily B, polypeptide 2
Sb10g023110	-8.129	3.535e-17	AT1G01420.1	UDP-glucosyl transferase 72B3
Sb06g030215	2.987	1.564e-06
Sb03g012350	4.14	3.145e-04	AT1G17020.1	senescence-related gene 1
Sb10g007320	-3.387	5.244e-08	AT1G76690.1	12-oxophytodienoate reductase 2
Sb10g002440	3.243	2.448e-07	AT2G27830.1
Sb02g000500	3.153	9.356e-04	AT3G01190.1	Peroxidase superfamily protein
Sb10g030090	-2.649	1.445e-05	AT2G44670.1	Protein of unknown function (DUF581)
Sb02g030310	4.448	5.153e-12	AT5G51990.1	C-repeat-binding factor 4
Sb10g027780	-2.245	4.661e-04	AT5G15920.1	structural maintenance of chromosomes 5
Sb01g017220	-9.446	1.758e-13	AT4G00690.1	UB-like protease 1B
Sb05g024380	2.676	6.657e-06	AT2G26560.1	phospholipase A 2A
Sb04g000620	2.622	2.071e-05	AT1G12240.1	Glycosyl hydrolases family 32 protein
Sb03g034980	4.112	1.244e-05	AT5G46240.1	potassium channel in Arabidopsis thaliana 1
Sb08g016610	2.362	6.042e-04	AT3G57650.1	lysophosphatidyl acyltransferase 2
Sb04g011100	2.755	2.234e-06	AT4G20260.1	plasma-membrane associated cation-binding protein 1
Sb04g013790	-3.191	2.979e-07	AT3G06760.1	Drought-responsive family protein
Sb01g009450	2.482	4.055e-04	AT4G37770.1	1-amino-cyclopropane-1-carboxylate synthase 8
Sb01g003440	2.338	3.993e-04	AT1G67510.1	Leucine-rich repeat protein kinase family protein
Sb10g028070	2.589	1.401e-04	AT4G30380.1	Barwin-related endoglucanase
Sb03g006930	2.03	8.246e-04	AT1G66400.1	calmodulin like 23
Sb05g019810	2.961	4.111e-05	AT1G28130.1	Auxin-responsive GH3 family protein
Sb10g011290	3.858	2.503e-04	AT3G21770.1	Peroxidase superfamily protein
Sb06g017460	2.671	6.814e-04	AT4G37850.1	basic helix-loop-helix (bHLH) DNA-binding superfamily protein
Sb04g026210	3.977	3.045e-05	AT4G13480.1	myb domain protein 79
Sb01g001220	2.558	6.223e-05	AT1G22380.1	UDP-glucosyl transferase 85A3
Sb02g007390	-7.265	1.694e-05	AT2G02100.1	low-molecular-weight cysteine-rich 69
Sb05g027210	2.924	3.716e-07	AT3G15730.1	phospholipase D alpha 1
Sb06g024770	2.649	3.231e-05	AT4G12520.1	Bifunctional inhibitor/lipid-transfer protein/seed storage 2S albumin superfamily protein
Sb05g022290	3.892	4.903e-05	AT4G02780.1	Terpenoid cyclases/Protein prenyltransferases superfamily protein
Sb04g033380	2.054	4.539e-04	AT2G46680.1	homeobox 7
Sb07g009340	3.639	6.282e-04	AT1G21250.1	cell wall-associated kinase
Sb01g039890	2.531	3.018e-05	AT1G07430.1	highly ABA-induced PP2C gene 2
Sb07g005780	1.882	8.998e-04	AT5G13700.1	polyamine oxidase 1
Sb02g001300	3.768	3.137e-10	AT1G09310.1	Protein of unknown function, DUF538
Sb08g022850	4.996	6.862e-06	AT5G10050.1	NAD(P)-binding Rossmann-fold superfamily protein
Sb05g003880	1.899	8.930e-04	AT5G09810.1	actin 7
Sb09g005690	-3.196	1.349e-06	AT1G25350.1	glutamine-tRNA ligase, putative / glutaminyl-tRNA synthetase, putative / GlnRS, putative
Sb03g008450	3.061	4.593e-07
Sb09g025630	2.732	4.711e-05	AT2G01300.1
Sb05g023873	3.948	2.819e-13	AT5G55150.1	Protein of unknown function (DUF295)
Sb0221s002050	-3.441	1.483e-05
Sb03g044780	-2.991	3.383e-07	AT4G13420.1	high affinity K+ transporter 5
Sb03g035930	-2.142	5.245e-04
Sb02g023630	2.193	9.718e-04	AT1G60190.1	ARM repeat superfamily protein
Sb01g039000	2.962	5.483e-05	AT3G46290.1	hercules receptor kinase 1
Sb02g038450	2.931	5.876e-07	AT5G09530.1	hydroxyproline-rich glycoprotein family protein
Sb04g029900	3.743	2.211e-08	AT3G12120.2	fatty acid desaturase 2
Sb09g005340	-5.991	9.180e-13	AT3G15630.1
Sb06g001020	2.894	1.452e-06	AT5G23960.2	terpene synthase 21
Sb01g030140	-3.884	3.380e-05	AT3G44990.1	xyloglucan endo-transglycosylase-related 8
Sb02g003520	2.91	6.705e-07	AT5G36160.1	Tyrosine transaminase family protein
Sb03g038200	2.671	2.603e-04	AT1G66600.1	ABA overly sensitive mutant 3
Sb02g028130	3.778	1.087e-04	AT2G44310.1	Calcium-binding EF-hand family protein
Sb02g004210	2.051	2.465e-04	AT2G48140.1	Bifunctional inhibitor/lipid-transfer protein/seed storage 2S albumin superfamily protein
Sb04g006920	2.464	6.241e-05	AT1G52565.1
Sb05g025450	7.654	1.349e-06	AT1G69550.1	disease resistance protein (TIR-NBS-LRR class)
Sb03g032100	3.118	5.584e-07
Sb05g025570	6.74	4.598e-04	AT2G40370.1	laccase 5
Sb09g023700	3.363	9.184e-08	AT1G22380.1	UDP-glucosyl transferase 85A3
Sb09g024360	2.239	7.744e-04	AT1G79320.1	metacaspase 6
Sb08g004030	2.355	5.944e-04	AT1G18740.1	Protein of unknown function (DUF793)
Sb07g023290	2.507	1.889e-05	AT5G09530.1	hydroxyproline-rich glycoprotein family protein
Sb10g030175	-4.418	3.637e-08	AT2G17990.1
Sb2674s002010	3.044	7.966e-07	AT3G21770.1	Peroxidase superfamily protein
Sb01g041180	-2.652	1.397e-04	AT4G27670.1	heat shock protein 21
Sb04g023950	5.174	9.651e-14
Sb08g003110	4.264	4.999e-12	AT2G27690.1	cytochrome P450, family 94, subfamily C, polypeptide 1
Sb07g007030	-3.477	5.156e-08	AT2G07050.1	cycloartenol synthase 1
Sb01g008570	2.425	1.948e-04	AT5G43650.1	basic helix-loop-helix (bHLH) DNA-binding superfamily protein
Sb02g037140	2.558	1.055e-04	AT1G64940.1	cytochrome P450, family 87, subfamily A, polypeptide 6
Sb02g043350	2.445	6.252e-05	AT2G27050.1	ETHYLENE-INSENSITIVE3-like 1
Sb04g036780	3.623	7.387e-05	AT1G15950.1	cinnamoyl coa reductase 1
Sb02g010590	3.374	2.179e-04	AT2G33470.2	glycolipid transfer protein 1
Sb04g022160	2.705	2.388e-06	AT1G09200.1	Histone superfamily protein
Sb02g004220	2.532	1.828e-05	AT3G22600.1	Bifunctional inhibitor/lipid-transfer protein/seed storage 2S albumin superfamily protein
Sb09g001985	4.714	1.877e-13
Sb08g006800	3.808	4.669e-09	AT1G47890.1	receptor like protein 7
Sb06g024590	2.838	9.785e-07	AT5G47450.1	tonoplast intrinsic protein 2;3
Sb04g011020	-2.244	1.444e-04	AT2G20050.1	protein serine/threonine phosphatases;protein kinases;catalytics;cAMP-dependent protein kinase regulators;ATP binding;protein serine/threonine phosphatases
Sb03g004610	2.423	6.716e-05	AT5G21950.1	alpha/beta-Hydrolases superfamily protein
Sb01g002990	2.188	1.334e-04	AT2G37900.1	Major facilitator superfamily protein
Sb01g030300	8.094	1.455e-07	AT3G53810.1	Concanavalin A-like lectin protein kinase family protein
Sb02g042530	3.589	9.339e-06	AT4G15800.1	ralf-like 33
Sb09g004660	2.288	6.894e-04	AT1G05260.1	Peroxidase superfamily protein
Sb03g047120	3.071	2.292e-04	AT3G19430.1	late embryogenesis abundant protein-related / LEA protein-related
Sb02g007166	-4.487	1.097e-05	AT1G18070.2	Translation elongation factor EF1A/initiation factor IF2gamma family protein
Sb04g034136	3.558	4.920e-08
Sb09g029910	2.838	4.992e-04	AT4G27970.1	SLAC1 homologue 2
Sb10g001030	-2.612	4.661e-04	AT5G35930.1	AMP-dependent synthetase and ligase family protein
Sb06g029800	3.334	4.287e-04	AT4G27290.1	S-locus lectin protein kinase family protein
Sb09g021490	2.922	6.343e-05	AT5G67360.1	Subtilase family protein
Sb01g016760	3.969	6.166e-08	AT5G42510.1	Disease resistance-responsive (dirigent-like protein) family protein
Sb05g026280	-2.049	2.556e-04	AT4G35920.2	PLAC8 family protein
Sb02g010790	4.804	1.316e-11	AT2G37170.1	plasma membrane intrinsic protein 2
Sb03g006890	-4.085	2.649e-09	AT5G59720.1	heat shock protein 18.2
Sb06g031910	2.667	1.358e-04	AT3G13790.2	Glycosyl hydrolases family 32 protein
Sb06g021520	4.575	4.204e-12	AT1G75620.1	glyoxal oxidase-related protein
Sb02g001950	2.86	1.339e-05	AT1G13590.1	phytosulfokine 1 precursor
Sb09g021720	-2.56	1.448e-05	AT1G08460.1	histone deacetylase 8
Sb02g041310	4.443	6.784e-07	AT3G06260.1	galacturonosyltransferase-like 4
Sb01g004320	2.359	5.438e-05	AT5G26330.1	Cupredoxin superfamily protein
Sb06g016570	2.294	7.362e-04	AT3G45600.1	tetraspanin3
Sb01g015165	-3.148	9.345e-05	AT2G37650.1	GRAS family transcription factor
Sb06g018480	3.829	2.955e-09
Sb10g011530	3.02	9.793e-07	AT3G21770.1	Peroxidase superfamily protein
Sb04g009360	2.937	6.364e-05	AT1G68390.1	Core-2/I-branching beta-1,6-N-acetylglucosaminyltransferase family protein
Sb06g029625	2.295	9.908e-04
Sb04g007140	-3.246	1.962e-05	AT3G15620.1	DNA photolyase family protein
Sb02g024960	3.343	5.035e-04	AT2G19380.1	RNA recognition motif (RRM)-containing protein
Sb04g008350	-2.217	5.672e-04	AT1G53440.1	Leucine-rich repeat transmembrane protein kinase
Sb02g002710	2.315	2.972e-04
Sb06g032190	-3.042	2.013e-06	AT4G22260.1	Alternative oxidase family protein
Sb03g044790	-3.056	2.869e-05	AT4G13420.1	high affinity K+ transporter 5
Sb02g040500	2.28	3.783e-04	AT2G46950.1	cytochrome P450, family 709, subfamily B, polypeptide 2
Sb01g049530	2.351	7.526e-05	AT2G36290.1	alpha/beta-Hydrolases superfamily protein
Sb04g000690	-7.004	7.100e-05
Sb07g007710	8.552	2.715e-10	AT2G25010.1	Aminotransferase-like, plant mobile domain family protein
Sb05g014050	-7.097	1.694e-05
Sb07g028140	2.51	1.504e-05	AT2G04780.1	FASCICLIN-like arabinoogalactan 7
Sb09g025510	2.612	1.337e-05	AT4G35160.1	O-methyltransferase family protein
Sb01g026780	-8.549	8.337e-10
Sb04g000410	2.852	9.016e-05	AT5G66170.3	sulfurtransferase 18
Sb01g041640	2.716	3.945e-06	AT1G59960.1	NAD(P)-linked oxidoreductase superfamily protein
Sb01g012430	3.676	3.682e-08	AT1G31260.1	zinc transporter 10 precursor
Sb01g018855	2.992	5.687e-07	AT5G23190.1	cytochrome P450, family 86, subfamily B, polypeptide 1
Sb02g004200	2.179	6.842e-04	AT1G05450.2	Bifunctional inhibitor/lipid-transfer protein/seed storage 2S albumin superfamily protein
Sb05g005910	7.627	1.051e-06	AT3G07040.1	NB-ARC domain-containing disease resistance protein
Sb02g029090	-4.086	1.453e-08	AT4G13010.1	Oxidoreductase, zinc-binding dehydrogenase family protein
Sb09g024370	2.177	6.185e-04	AT1G79330.1	metacaspase 5
Sb03g047170	4.767	4.833e-09	AT5G51990.1	C-repeat-binding factor 4
Sb05g005330	-2.071	8.603e-04	AT3G44540.1	fatty acid reductase 4
Sb06g000380	-3.606	3.832e-09	AT5G64460.6	Phosphoglycerate mutase family protein
Sb04g033400	2.207	7.832e-04	AT1G33260.2	Protein kinase superfamily protein
Sb09g029540	5.065	1.049e-10	AT4G05160.1	AMP-dependent synthetase and ligase family protein
Sb01g040910	2.659	2.418e-04	AT1G75250.1	RAD-like 6
Sb05g010360	2.27	4.255e-04	AT3G48520.1	cytochrome P450, family 94, subfamily B, polypeptide 3
Sb05g008140	2.786	9.135e-04	AT3G07040.1	NB-ARC domain-containing disease resistance protein
Sb02g011050	-3.766	3.777e-07	AT2G40740.1	WRKY DNA-binding protein 55
Sb10g030830	6.049	3.051e-09	AT5G44390.1	FAD-binding Berberine family protein
Sb06g015880	2.166	6.161e-05	AT5G57560.1	Xyloglucan endotransglucosylase/hydrolase family protein
Sb03g012590	3.59	1.689e-04	AT4G10310.1	high-affinity K+ transporter 1
Sb05g027785	2.621	6.621e-06	AT2G37650.1	GRAS family transcription factor
Sb04g028755	2.828	5.439e-05
Sb04g000580	1.944	4.245e-04	AT4G17260.1	Lactate/malate dehydrogenase family protein
Sb04g031740	3.321	9.184e-08	AT3G61460.1	brassinosteroid-responsive RING-H2
Sb01g040490	2.72	4.839e-05	AT1G60500.1	Dynamin related protein 4C
Sb09g025730	3.725	5.411e-10	AT2G16060.1	hemoglobin 1
Sb01g005150	4.52	2.823e-10	AT4G02610.1	Aldolase-type TIM barrel family protein
Sb05g022670	-7.343	1.016e-05	AT2G04230.1	FBD, F-box and Leucine Rich Repeat domains containing protein
Sb05g026920	-2.344	2.197e-04	AT3G14470.1	NB-ARC domain-containing disease resistance protein
Sb02g038860	3.687	8.933e-08	AT5G17050.1	UDP-glucosyl transferase 78D2
Sb10g024240	2.196	3.557e-04
Sb10g026890	7.139	2.241e-05	AT2G27110.2	FAR1-related sequence 3
Sb03g002270	2.664	2.805e-06	AT3G14920.1	Peptide-N4-(N-acetyl-beta-glucosaminyl)asparagine amidase A protein
Sb02g019410	4.879	2.583e-11	AT1G11680.1	CYTOCHROME P450 51G1
Sb03g033100	2.46	4.775e-06	AT1G73010.1	phosphate starvation-induced gene 2
Sb03g039310	1.849	5.923e-04	AT3G45980.1	Histone superfamily protein
Sb02g043060	2.888	8.408e-06	AT2G46380.1	Protein of unknown function (DUF3133)
Sb05g003920	-6.897	6.726e-13	AT3G07040.1	NB-ARC domain-containing disease resistance protein
Sb06g033940	2.97	5.784e-05	AT4G36090.3	oxidoreductase, 2OG-Fe(II) oxygenase family protein
Sb03g042400	-7.051	3.930e-05	AT3G09410.1	Pectinacetylesterase family protein
Sb03g008950	-2.235	2.642e-04	AT1G13930.3
Sb04g008650	3.357	7.505e-05	AT5G05340.1	Peroxidase superfamily protein
Sb09g005270	2.383	5.682e-06	AT1G80160.1	Lactoylglutathione lyase / glyoxalase I family protein
Sb06g015940	2.938	9.248e-07	AT5G57550.1	xyloglucan endotransglucosylase/hydrolase 25
Sb07g004430	3.122	7.136e-07	AT3G50150.1	Plant protein of unknown function (DUF247)
Sb01g025840	2.178	6.118e-04	AT2G16600.1	rotamase CYP 3
Sb02g040910	-5.232	4.015e-09	AT3G07040.1	NB-ARC domain-containing disease resistance protein
Sb03g032260	2.47	1.201e-04	AT5G26660.1	myb domain protein 86
Sb01g012460	4.308	2.017e-08	AT3G09600.1	Homeodomain-like superfamily protein
Sb03g007780	2.501	1.182e-04	AT2G01300.1
Sb01g046890	3.093	5.960e-06	AT3G54700.1	phosphate transporter 1;7
Sb09g025140	3.785	4.411e-08	AT2G20340.1	Pyridoxal phosphate (PLP)-dependent transferases superfamily protein
Sb09g029430	2.643	2.946e-05	AT1G18530.1	EF hand calcium-binding protein family
Sb06g000260	2.673	2.797e-05	AT5G06900.1	cytochrome P450, family 93, subfamily D, polypeptide 1
Sb01g028610	3.822	6.558e-08	AT5G17820.1	Peroxidase superfamily protein
Sb01g009060	-2.37	5.023e-04
Sb05g015800	-5.536	3.573e-06	AT1G13950.1	eukaryotic elongation factor 5A-1
Sb09g025890	4.537	3.960e-04	AT4G16260.1	Glycosyl hydrolase superfamily protein
Sb01g030090	2.911	8.484e-05	AT3G09925.1	Pollen Ole e 1 allergen and extensin family protein
Sb04g010720	6.975	5.290e-05
Sb01g014300	5.028	3.145e-04	AT3G18950.1	Transducin/WD40 repeat-like superfamily protein
Sb09g020960	1.998	7.111e-04	AT5G06730.1	Peroxidase superfamily protein
Sb06g021020	2.749	1.063e-04	AT1G59740.1	Major facilitator superfamily protein
Sb06g014250	3.114	3.685e-04	AT3G60160.1	multidrug resistance-associated protein 9
Sb10g000790	4.052	1.055e-04	AT1G62980.1	expansin A18
Sb07g022220	-3.876	5.498e-07	AT3G14200.1	Chaperone DnaJ-domain superfamily protein
Sb03g038320	3.004	1.223e-05	AT2G30400.1	ovate family protein 2
Sb0125s002020	6.688	2.390e-04	AT4G34750.1	SAUR-like auxin-responsive protein family
Sb05g026040	-8.996	4.970e-11	AT3G47570.1	Leucine-rich repeat protein kinase family protein
Sb03g004330	3.51	5.280e-08	AT1G80160.1	Lactoylglutathione lyase / glyoxalase I family protein
Sb08g020710	2.331	2.426e-04	AT1G66410.1	calmodulin 4
Sb07g002190	-6.906	1.694e-05	AT2G01680.1	Ankyrin repeat family protein
Sb03g027430	2.702	1.339e-05	AT1G15520.1	pleiotropic drug resistance 12
Sb05g025990	4.535	3.682e-08	AT4G16070.1	Mono-/di-acylglycerol lipase, N-terminal;Lipase, class 3
Sb04g033410	2.416	3.668e-04	AT5G66330.1	Leucine-rich repeat (LRR) family protein
Sb03g033370	2.424	1.707e-04	AT1G28290.1	arabinogalactan protein 31
Sb02g007660	2.712	1.587e-04	AT2G35980.1	Late embryogenesis abundant (LEA) hydroxyproline-rich glycoprotein family
Sb02g001310	3.159	2.449e-06	AT1G09310.1	Protein of unknown function, DUF538
Sb03g006900	-2.518	1.091e-04	AT1G53540.1	HSP20-like chaperones superfamily protein
Sb02g001370	-9.043	5.770e-12	AT1G09310.1	Protein of unknown function, DUF538
Sb03g026730	2.682	1.479e-05	AT4G18670.1	Leucine-rich repeat (LRR) family protein
Sb02g002740	2.421	1.868e-04	AT5G09530.1	hydroxyproline-rich glycoprotein family protein
Sb03g039520	2.667	4.785e-06	AT5G60020.1	laccase 17
Sb05g007210	4.999	1.195e-07	AT4G36220.1	ferulic acid 5-hydroxylase 1
Sb01g029260	3.259	1.155e-07	AT1G65680.1	expansin B2
Sb01g049140	2.725	1.047e-05	AT1G05260.1	Peroxidase superfamily protein
Sb07g023300	2.823	1.137e-06
Sb07g022320	3.408	4.638e-05	AT5G07990.1	Cytochrome P450 superfamily protein
Sb01g034700	2.833	1.364e-05	AT5G23960.2	terpene synthase 21
Sb06g027900	3.164	1.952e-05	AT4G10310.1	high-affinity K+ transporter 1
Sb02g028950	-7.737	3.412e-07
Sb10g008190	2.529	1.920e-04	AT1G74460.1	GDSL-like Lipase/Acylhydrolase superfamily protein
Sb05g008440	3.374	6.227e-07	AT5G16080.1	carboxyesterase 17
Sb09g006490	4.288	9.388e-11	AT1G78440.1	Arabidopsis thaliana gibberellin 2-oxidase 1
Sb03g032150	3.978	5.534e-07	AT5G55090.1	mitogen-activated protein kinase kinase kinase 15
Sb10g025590	3.429	2.499e-08	AT1G80840.1	WRKY DNA-binding protein 40
Sb01g045170	2.694	1.440e-05
Sb07g023780	2.245	2.052e-05	AT3G54700.1	phosphate transporter 1;7
Sb09g024950	4.292	6.684e-11	AT1G19715.3	Mannose-binding lectin superfamily protein
Sb10g003355	3.315	2.640e-06
Sb02g013120	3.237	6.502e-04	AT2G07050.1	cycloartenol synthase 1
Sb01g000890	2.434	1.053e-04	AT2G28440.1	proline-rich family protein
Sb10g007240	2.279	3.527e-04	AT2G15760.1	Protein of unknown function (DUF1645)
Sb01g044960	-2.126	3.933e-04	AT5G42900.2	cold regulated gene 27
Sb10g003700	3.618	5.554e-08	AT3G50980.1	dehydrin xero 1
Sb2967s002010	3.321	6.433e-06	AT3G61880.2	cytochrome p450 78a9
Sb10g029380	2.063	5.713e-04	AT3G18180.1	Glycosyltransferase family 61 protein
Sb02g024593	-2.987	6.498e-04	AT1G26870.1	NAC (No Apical Meristem) domain transcriptional regulator superfamily protein
Sb01g027300	-3.638	7.695e-07	AT2G02040.1	peptide transporter 2
Sb04g021700	3.481	4.411e-08	AT2G27500.1	Glycosyl hydrolase superfamily protein
Sb04g021100	2.617	7.606e-04	AT4G34580.1	Sec14p-like phosphatidylinositol transfer family protein
Sb03g001520	2.813	5.149e-05	AT5G53190.1	Nodulin MtN3 family protein
Sb01g048010	2.209	2.528e-04	AT3G03190.1	glutathione S-transferase F11
Sb0067s002240	-7.141	5.290e-05	AT3G52600.1	cell wall invertase 2
Sb05g018970	3.663	2.140e-04	AT2G34930.1	disease resistance family protein / LRR family protein
Sb01g007000	3.327	2.681e-07	AT5G42650.1	allene oxide synthase
Sb01g031660	-2.64	3.330e-06	AT4G15530.6	pyruvate orthophosphate dikinase
Sb03g030690	2.203	3.568e-04	AT5G03170.1	FASCICLIN-like arabinogalactan-protein 11
Sb02g037310	6.634	8.930e-04	AT5G03170.1	FASCICLIN-like arabinogalactan-protein 11
Sb04g012541	-9.327	8.401e-13
Sb06g023610	2.392	2.412e-04	AT4G25560.1	myb domain protein 18
Sb02g002150	3.745	5.541e-11	AT2G14610.1	pathogenesis-related gene 1
Sb06g018490	2.871	5.258e-06	AT1G22360.1	UDP-glucosyl transferase 85A2
Sb01g036000	2.488	6.404e-05	AT5G05340.1	Peroxidase superfamily protein
Sb02g007540	3.751	5.362e-08	AT4G31500.1	cytochrome P450, family 83, subfamily B, polypeptide 1
Sb06g016230	2.38	1.530e-04	AT3G44220.1	Late embryogenesis abundant (LEA) hydroxyproline-rich glycoprotein family
Sb06g014330	-2.151	1.788e-04	AT1G09310.1	Protein of unknown function, DUF538
Sb09g023990	2.243	8.927e-04
Sb01g020340	2.467	5.190e-06
Sb01g021850	6.688	3.361e-04	AT5G19000.1	BTB-POZ and MATH domain 1
Sb02g036650	3.127	5.553e-06	AT1G11680.1	CYTOCHROME P450 51G1
Sb09g020220	7.017	9.514e-05	AT5G16080.1	carboxyesterase 17
Sb08g002660	2.647	4.125e-04	AT5G59320.1	lipid transfer protein 3
Sb02g038170	2.347	8.484e-05	AT4G37390.1	Auxin-responsive GH3 family protein
Sb04g032830	2.384	1.168e-05	AT2G45110.1	expansin B4
Sb08g007310	2.162	7.549e-04	AT3G62760.1	Glutathione S-transferase family protein
Sb09g004130	2.384	8.096e-05	AT1G45201.1	triacylglycerol lipase-like 1
Sb10g008220	2.855	6.993e-06	AT5G15290.1	Uncharacterised protein family (UPF0497)
Sb01g025310	3.901	1.766e-04	AT1G32860.1	Glycosyl hydrolase superfamily protein
Sb03g012310	2.748	1.571e-06	AT1G48000.1	myb domain protein 112
Sb09g002985	5.441	1.263e-06
Sb02g001320	3.405	1.155e-07	AT1G09310.1	Protein of unknown function, DUF538
Sb10g006950	2.705	2.629e-05	AT1G44800.1	nodulin MtN21 /EamA-like transporter family protein
Sb07g023230	3.205	6.598e-07	AT2G26560.1	phospholipase A 2A
Sb02g009700	2.297	5.992e-04	AT1G02900.1	rapid alkalinization factor 1
Sb07g022370	1.89	7.918e-04	AT3G45980.1	Histone superfamily protein
Sb01g048030	4.378	1.788e-12	AT2G46660.1	cytochrome P450, family 78, subfamily A, polypeptide 6
Sb02g038460	2.696	6.680e-06	AT5G09530.1	hydroxyproline-rich glycoprotein family protein
Sb09g024350	2.227	5.068e-04	AT1G79320.1	metacaspase 6
Sb05g008830	3.234	1.676e-08	AT4G35160.1	O-methyltransferase family protein
Sb07g023030	3.79	1.836e-09	AT4G34410.1	redox responsive transcription factor 1
Sb06g025890	3.659	2.642e-04	AT2G36450.1	Integrase-type DNA-binding superfamily protein
Sb01g046960	3.171	4.785e-06	AT5G07050.1	nodulin MtN21 /EamA-like transporter family protein
Sb02g036060	6.542	8.337e-10
Sb01g047550	2.669	1.937e-05	AT5G20190.1	Tetratricopeptide repeat (TPR)-like superfamily protein
Sb04g033330	3.907	2.103e-09	AT5G53550.1	YELLOW STRIPE like 3
Sb01g038970	2.586	1.937e-05	AT3G55090.1	ABC-2 type transporter family protein
Sb01g026270	2.948	1.217e-06	AT4G36010.2	Pathogenesis-related thaumatin superfamily protein
Sb03g005550	2.394	7.492e-05	AT1G09200.1	Histone superfamily protein
Sb04g005350	2.396	4.243e-04	AT2G23970.1	Class I glutamine amidotransferase-like superfamily protein
Sb05g024890	3.256	5.050e-09	AT3G53160.1	UDP-glucosyl transferase 73C7
Sb04g002800	2.554	1.663e-04	AT1G70420.1	Protein of unknown function (DUF1645)
Sb01g044630	2.515	2.869e-05
Sb05g026840	6.981	8.273e-12	AT5G45470.1	Protein of unknown function (DUF594)
Sb10g009820	7.681	1.349e-06
Sb01g001660	2.057	9.022e-04	AT2G44060.1	Late embryogenesis abundant protein, group 2
Sb05g024565	-8.817	1.574e-11	AT5G20850.1	RAS associated with diabetes protein 51
Sb03g039980	3.295	1.907e-06	AT3G09220.1	laccase 7
Sb02g030950	2.045	4.776e-04	AT5G02560.1	histone H2A 12
Sb01g020210	-2.031	9.742e-04	AT5G22920.1	CHY-type/CTCHY-type/RING-type Zinc finger protein
Sb04g035030	3.495	4.197e-04
Sb03g045210	3.464	1.709e-05	AT3G21460.1	Glutaredoxin family protein
Sb02g023220	2.65	9.344e-04	AT4G13830.2	DNAJ-like 20
Sb04g026010	-7.265	1.016e-05	AT3G47570.1	Leucine-rich repeat protein kinase family protein
Sb02g030320	2.8	5.263e-05	AT4G25480.1	dehydration response element B1A
Sb06g005420	6.931	9.514e-05
Sb01g039390	-3.101	1.140e-04	AT5G02500.1	heat shock cognate protein 70-1
Sb05g002640	2.299	3.495e-04	AT4G11000.1	Ankyrin repeat family protein
Sb06g026490	1.99	8.473e-04	AT5G59970.1	Histone superfamily protein
Sb06g033410	2.221	4.482e-04	AT3G48990.1	AMP-dependent synthetase and ligase family protein
Sb10g028550	2.328	3.361e-04	AT5G57560.1	Xyloglucan endotransglucosylase/hydrolase family protein
Sb05g026175	-5.983	1.829e-07	AT1G79990.1	structural molecules
Sb01g015190	2.97	5.350e-04	AT5G08100.2	N-terminal nucleophile aminohydrolases (Ntn hydrolases) superfamily protein
Sb04g022360	-8.319	8.337e-10	AT2G41370.1	Ankyrin repeat family protein / BTB/POZ domain-containing protein
Sb07g024200	-5.484	1.368e-16	AT1G08360.1	Ribosomal protein L1p/L10e family
Sb06g016330	2.745	4.155e-06	AT1G09200.1	Histone superfamily protein
Sb04g023000	3.436	3.164e-08	AT4G15760.1	monooxygenase 1
Sb09g019930	-2.35	1.723e-04	AT4G15530.5	pyruvate orthophosphate dikinase
Sb05g006240	-2.791	2.104e-04	AT3G07040.1	NB-ARC domain-containing disease resistance protein
Sb05g004663	-7.974	2.224e-07	AT4G31480.2	Coatomer, beta subunit
Sb04g032550	3.495	2.390e-04	AT1G01750.1	actin depolymerizing factor 11
Sb02g038770	2.847	1.040e-06	AT3G02230.1	reversibly glycosylated polypeptide 1
Sb09g006140	-2.103	8.405e-04	AT5G11930.1	Thioredoxin superfamily protein
Sb10g007520	2.613	1.375e-05	AT2G32300.1	uclacyanin 1
Sb10g004110	3.154	2.319e-07	AT1G09200.1	Histone superfamily protein
Sb10g019680	3.362	6.227e-07	AT4G00910.1	Aluminium activated malate transporter family protein
Sb07g003510	3.829	5.513e-08	AT2G36910.1	ATP binding cassette subfamily B1
Sb07g019400	2.365	3.792e-04	AT4G11070.1	WRKY family transcription factor
Sb10g027640	4.568	2.584e-11	AT4G35160.1	O-methyltransferase family protein
Sb01g050080	3.413	4.985e-06	AT5G03450.1	Transducin/WD40 repeat-like superfamily protein
Sb05g027450	4.823	2.052e-04	AT3G53600.1	C2H2-type zinc finger family protein
Sb10g024280	3.41	1.028e-04
Sb05g005480	2.797	1.818e-04	AT3G26300.1	cytochrome P450, family 71, subfamily B, polypeptide 34
Sb01g028880	3.667	3.699e-08	AT4G16820.1	alpha/beta-Hydrolases superfamily protein
Sb06g014550	2.946	1.410e-06	AT1G17020.1	senescence-related gene 1
Sb10g002890	-2.601	7.891e-07	AT5G25940.1	early nodulin-related
Sb08g015916	-4.859	9.807e-09	AT5G27660.1	Trypsin family protein with PDZ domain
Sb08g016370	10.628	7.084e-37	AT4G10500.1	2-oxoglutarate (2OG) and Fe(II)-dependent oxygenase superfamily protein
Sb05g022300	3.905	1.087e-04
Sb05g023870	7.481	5.433e-07	AT3G56860.4	UBP1-associated protein 2A
Sb02g004300	2.828	6.417e-06	AT1G19250.1	flavin-dependent monooxygenase 1
Sb08g001200	2.926	8.787e-05	AT3G10190.1	Calcium-binding EF-hand family protein
Sb06g026310	2.409	6.971e-05	AT3G61460.1	brassinosteroid-responsive RING-H2
Sb06g006920	-2.893	4.376e-07	AT5G50400.1	purple acid phosphatase 27
Sb10g022920	-2.437	6.404e-05	AT4G09750.1	NAD(P)-binding Rossmann-fold superfamily protein
Sb02g035500	2.967	4.186e-06	AT4G23310.1	cysteine-rich RLK (RECEPTOR-like protein kinase) 23
Sb10g028140	2.604	5.383e-05	AT1G44350.1	IAA-leucine resistant (ILR)-like gene 6
Sb02g003510	-3.212	5.062e-07	AT5G16010.1	3-oxo-5-alpha-steroid 4-dehydrogenase family protein
Sb06g026030	2.665	7.492e-05	AT2G45470.1	FASCICLIN-like arabinogalactan protein 8
Sb06g025250	2.629	9.069e-06	AT1G76140.1	Prolyl oligopeptidase family protein
Sb02g005380	2.175	8.589e-04	AT4G15560.1	Deoxyxylulose-5-phosphate synthase
Sb08g017280	2.408	6.291e-05	AT1G02900.1	rapid alkalinization factor 1
Sb07g023150	4.808	4.015e-09
Sb03g006550	-3.286	2.734e-05	AT5G58760.1	damaged DNA binding 2
Sb07g000510	-2.904	2.886e-06	AT3G26300.1	cytochrome P450, family 71, subfamily B, polypeptide 34
Sb06g003250	2.841	2.558e-05	AT1G20190.1	expansin 11
Sb04g028440	-5.086	1.205e-04	AT3G48160.2	DP-E2F-like 1
Sb05g004660	-4.639	4.984e-05	AT3G47570.1	Leucine-rich repeat protein kinase family protein
Sb01g002350	2.3	6.549e-04	AT1G14870.1	PLANT CADMIUM RESISTANCE 2
Sb04g030340	2.258	9.833e-05	AT3G45980.1	Histone superfamily protein
Sb01g018780	3.081	1.779e-06
Sb06g025150	2.451	1.034e-04	AT4G00430.1	plasma membrane intrinsic protein 1;4
Sb01g027620	2.521	9.261e-05	AT1G10360.1	glutathione S-transferase TAU 18
Sb03g009430	3.259	7.731e-08	AT1G09560.1	germin-like protein 5
Sb01g044290	2.424	3.702e-05	AT2G22240.1	myo-inositol-1-phosphate synthase 2
Sb01g017040	2.422	2.869e-05	AT4G24130.1	Protein of unknown function, DUF538
Sb05g001840	2.964	1.613e-04	AT2G27080.2	Late embryogenesis abundant (LEA) hydroxyproline-rich glycoprotein family
Sb04g007210	2.367	1.216e-04	AT2G36750.1	UDP-glucosyl transferase 73C1
Sb01g031080	1.921	2.006e-04	AT2G45510.1	cytochrome P450, family 704, subfamily A, polypeptide 2
Sb07g022410	2.18	4.734e-04	AT2G05940.1	Protein kinase superfamily protein
Sb01g016580	4.173	3.697e-08	AT3G22060.1	Receptor-like protein kinase-related family protein
Sb08g005510	4.137	2.715e-10	AT1G08490.1	chloroplastic NIFS-like cysteine desulfurase
Sb06g011780	2.482	3.454e-04	AT5G05920.1	deoxyhypusine synthase
Sb10g030710	4.843	1.028e-07	AT5G50380.1	exocyst subunit exo70 family protein F1
Sb03g047290	2.567	2.723e-05	AT1G20850.1	xylem cysteine peptidase 2
Sb01g027480	3.206	5.404e-04
Sb05g008460	3.617	1.349e-06	AT2G36690.1	2-oxoglutarate (2OG) and Fe(II)-dependent oxygenase superfamily protein
Sb03g036780	2.97	1.542e-06	AT1G27970.1	nuclear transport factor 2B
Sb09g020350	2.566	7.391e-05	AT3G09270.1	glutathione S-transferase TAU 8
Sb05g026940	-6.853	2.390e-04	AT3G46530.1	NB-ARC domain-containing disease resistance protein
Sb05g018060	1.952	5.650e-04	AT5G41040.1	HXXXD-type acyl-transferase family protein
Sb06g016610	2.484	6.418e-05	AT5G66390.1	Peroxidase superfamily protein
Sb04g005360	4.598	3.536e-13	AT4G30550.1	Class I glutamine amidotransferase-like superfamily protein
Sb03g012290	3.179	1.589e-04	AT5G09730.1	beta-xylosidase 3
Sb03g002250	2.826	2.009e-05	AT3G14920.1	Peptide-N4-(N-acetyl-beta-glucosaminyl)asparagine amidase A protein
Sb02g028210	2.034	6.428e-04	AT5G47560.1	tonoplast dicarboxylate transporter
Sb0010s009900	3.905	4.999e-12	AT5G54160.1	O-methyltransferase 1
Sb08g000580	2.381	1.119e-04	AT2G38320.1	TRICHOME BIREFRINGENCE-LIKE 34
Sb01g006200	3.051	7.676e-07
Sb03g004080	2.671	4.931e-05	AT1G52780.1	Protein of unknown function (DUF2921)
Sb01g041350	3.004	8.335e-05	AT4G34980.1	subtilisin-like serine protease 2
Sb02g025150	3.411	4.768e-08
Sb03g036160	2.813	1.311e-05	AT1G75450.1	cytokinin oxidase 5
Sb09g027250	-3.566	2.351e-06	AT4G14368.1	Regulator of chromosome condensation (RCC1) family protein
Sb06g012290	3.983	2.951e-07	AT1G67480.2	Galactose oxidase/kelch repeat superfamily protein
Sb06g033570	2.626	2.381e-05	AT3G11650.1	NDR1/HIN1-like 2
Sb02g035990	3.086	2.996e-06	AT1G02730.1	cellulose synthase-like D5
Sb03g027040	3.685	8.860e-08	AT2G34420.1	photosystem II light harvesting complex gene B1B2
Sb04g034240	3.474	3.702e-05	AT5G08640.2	flavonol synthase 1
Sb04g034690	2.277	1.128e-04	AT2G31945.1
Sb05g019035	-4.455	1.694e-05	AT3G16640.1	translationally controlled tumor protein
Sb05g008850	4.454	1.021e-08	AT5G13930.1	Chalcone and stilbene synthase family protein
Sb07g005130	4.268	3.601e-06	AT5G23960.1	terpene synthase 21
Sb03g026790	3.819	2.289e-08	AT5G15140.1	Galactose mutarotase-like superfamily protein
Sb01g023320	2.932	6.091e-06	AT3G43440.1	jasmonate-zim-domain protein 11
Sb10g001620	3.945	4.669e-09	AT4G25470.1	C-repeat/DRE binding factor 2
Sb02g040720	4.706	5.612e-13	AT5G06720.1	peroxidase 2
Sb03g036510	4.494	1.584e-04
Sb09g006120	3.907	2.989e-08	AT5G39160.1	RmlC-like cupins superfamily protein
Sb01g047780	-7.708	6.598e-07	AT3G58970.1	magnesium transporter 6
Sb09g026230	3.094	2.684e-05	AT2G46150.1	Late embryogenesis abundant (LEA) hydroxyproline-rich glycoprotein family
Sb09g021000	3.421	4.920e-08	AT5G06730.1	Peroxidase superfamily protein
Sb03g008970	-9.97	1.114e-16	AT1G20050.1	C-8,7 sterol isomerase
Sb02g037870	2.493	1.608e-04	AT5G50890.1	alpha/beta-Hydrolases superfamily protein
Sb09g004210	-6.743	2.390e-04	AT3G16830.1	TOPLESS-related 2
Sb06g021320	2.552	9.522e-05	AT5G11420.1	Protein of unknown function, DUF642
Sb04g035465	-5.609	9.621e-14
Sb02g003550	-4.46	3.297e-10	AT5G10010.1
Sb10g008650	2.978	2.643e-05	AT1G70170.1	matrix metalloproteinase
Sb09g020740	2.923	3.100e-05	AT4G02360.1	Protein of unknown function, DUF538
Sb02g004970	2.028	5.702e-04	AT5G02560.1	histone H2A 12
Sb05g024390	2.224	2.752e-04	AT2G26560.1	phospholipase A 2A
Sb01g020580	3.182	2.979e-07	AT3G54700.1	phosphate transporter 1;7
Sb02g022670	-7.004	1.277e-04	AT3G05250.1	RING/U-box superfamily protein
Sb05g000390	3.673	6.227e-07	AT5G05580.1	fatty acid desaturase 8
Sb08g000430	4.373	2.832e-06	AT5G05580.1	fatty acid desaturase 8
Sb02g010730	2.783	1.996e-06	AT2G45110.1	expansin B4
Sb03g006765	-4.876	5.739e-07	AT1G67000.1	Protein kinase superfamily protein
Sb02g040480	2.463	1.733e-04	AT5G26660.1	myb domain protein 86
Sb01g006160	-2.946	1.483e-05	AT1G56000.1	FAD/NAD(P)-binding oxidoreductase family protein
Sb09g025540	4.055	1.379e-10	AT4G35150.1	O-methyltransferase family protein
Sb09g027590	2.975	7.540e-07	AT3G18280.1	Bifunctional inhibitor/lipid-transfer protein/seed storage 2S albumin superfamily protein
Sb09g020980	3.966	1.737e-07	AT5G06730.1	Peroxidase superfamily protein
Sb01g019680	-7.999	3.639e-08	AT2G34930.1	disease resistance family protein / LRR family protein
Sb05g024900	3.536	1.915e-06	AT1G50180.1	NB-ARC domain-containing disease resistance protein
Sb06g024780	2.313	1.592e-04	AT4G12520.1	Bifunctional inhibitor/lipid-transfer protein/seed storage 2S albumin superfamily protein
Sb04g003470	-7.486	2.154e-06	AT5G57180.2	chloroplast import apparatus 2
Sb03g027670	-8.689	2.379e-10	AT5G03610.1	GDSL-like Lipase/Acylhydrolase superfamily protein
Sb06g000920	2.662	2.435e-05	AT5G60710.1	Zinc finger (C3HC4-type RING finger) family protein
Sb01g018395	-5.335	1.218e-16	AT1G52950.1	Nucleic acid-binding, OB-fold-like protein
Sb01g030370	6.395	8.930e-04	AT5G23210.1	serine carboxypeptidase-like 34
Sb05g027340	4.223	4.281e-11	AT4G35150.1	O-methyltransferase family protein
Sb08g022350	3.169	7.480e-07	AT4G20880.1	ethylene-responsive nuclear protein / ethylene-regulated nuclear protein (ERT2)
Sb01g018370	8.876	2.130e-10
Sb03g029290	2.733	3.553e-06
Sb02g026630	2.609	2.103e-04	AT4G34410.1	redox responsive transcription factor 1
Sb04g037590	6.79	1.740e-04	AT5G43540.1	C2H2 and C2HC zinc fingers superfamily protein
Sb06g000660	-3.217	2.062e-06	AT5G52640.1	heat shock protein 90.1
Sb02g038490	2.268	2.472e-04
Sb01g021430	2.728	1.364e-05	AT5G15900.1	TRICHOME BIREFRINGENCE-LIKE 19
Sb08g015850	-7.899	1.455e-07	AT3G18640.1	Zinc finger C-x8-C-x5-C-x3-H type family protein
Sb02g020270	2.474	8.790e-05	AT5G63380.1	AMP-dependent synthetase and ligase family protein
Sb02g039430	3.454	5.676e-05
Sb02g009220	3.956	3.456e-05	AT2G45550.1	cytochrome P450, family 76, subfamily C, polypeptide 4
Sb03g039530	3.897	6.216e-09	AT5G60020.1	laccase 17
Sb10g028250	-2.489	3.357e-05	AT4G23280.1	cysteine-rich RLK (RECEPTOR-like protein kinase) 20
Sb03g046927	-6.8	4.598e-04
Sb03g012640	3.098	1.827e-07
Sb02g011390	-2.12	8.860e-04	AT3G26580.1	Tetratricopeptide repeat (TPR)-like superfamily protein
Sb03g012840	3.184	3.130e-04	AT4G02290.1	glycosyl hydrolase 9B13
Sb04g031392	-7.225	2.956e-05	AT1G09620.1	ATP binding;leucine-tRNA ligases;aminoacyl-tRNA ligases;nucleotide binding;ATP binding;aminoacyl-tRNA ligases
Sb02g031590	4.145	1.339e-05	AT5G66740.1	Protein of unknown function (DUF620)
Sb07g021680	2.293	8.524e-05	AT1G15950.1	cinnamoyl coa reductase 1
Sb02g041150	2.212	4.345e-04	AT3G06035.1	Glycoprotein membrane precursor GPI-anchored
Sb01g042500	2.204	5.923e-04	AT2G33380.1	Caleosin-related family protein
Sb03g039870	-3.487	6.175e-08
Sb07g019930	3.419	9.113e-08	AT4G04990.1	Protein of unknown function (DUF761)
Sb07g001280	2.033	5.087e-04	AT4G33420.1	Peroxidase superfamily protein
Sb05g008680	2.177	6.307e-05	AT2G05830.1	NagB/RpiA/CoA transferase-like superfamily protein
Sb09g001010	-7.199	1.081e-17	AT2G38870.1	Serine protease inhibitor, potato inhibitor I-type family protein
Sb04g017450	2.76	1.008e-05	AT5G16760.1	Inositol 1,3,4-trisphosphate 5/6-kinase family protein
Sb10g009990	3.381	6.479e-07	AT4G15480.1	UDP-Glycosyltransferase superfamily protein
Sb04g000970	3.697	1.856e-09	AT5G60770.1	nitrate transporter 2.4
Sb01g031120	-3.23	4.234e-07	AT4G25433.1	peptidoglycan-binding LysM domain-containing protein
Sb06g029780	7.419	1.337e-05	AT4G21380.1	receptor kinase 3
Sb09g029050	3.458	5.879e-04	AT4G11070.1	WRKY family transcription factor
Sb04g019750	-2.907	6.118e-04	AT3G04710.1	ankyrin repeat family protein
Sb01g029690	-7.585	1.699e-06	AT2G39050.1	hydroxyproline-rich glycoprotein family protein
Sb03g045460	3.662	7.788e-08	AT3G57240.1	beta-1,3-glucanase 3
Sb09g019980	-3.44	3.462e-05	AT4G15545.1
Sb09g027770	2.697	7.190e-05	AT3G03280.1
Sb06g000930	2.881	5.995e-06	AT1G21680.1	DPP6 N-terminal domain-like protein
Sb04g027360	2.727	1.694e-05	AT4G08950.1	Phosphate-responsive 1 family protein
Sb08g016060	3.324	2.101e-07	AT2G03530.2	ureide permease 2
Sb01g045810	2.298	5.654e-04	AT5G64850.1
Sb10g028450	-2.74	8.484e-05	AT5G57345.1
Sb02g035520	4.32	6.391e-12	AT4G26830.1	O-Glycosyl hydrolases family 17 protein
Sb03g039570	2.092	8.813e-04	AT2G29130.1	laccase 2
Sb01g012210	3.606	2.847e-05	AT1G58370.1	glycosyl hydrolase family 10 protein / carbohydrate-binding domain-containing protein
Sb04g031790	3.176	8.271e-06	AT3G61460.1	brassinosteroid-responsive RING-H2
Sb01g032990	-4.667	2.891e-06	AT2G26260.1	3beta-hydroxysteroid-dehydrogenase/decarboxylase isoform 2
Sb07g005140	3.132	2.009e-06	AT1G05300.1	zinc transporter 5 precursor
Sb02g008850	4.786	1.097e-05	AT1G06570.1	phytoene desaturation 1
Sb02g026350	2.806	1.012e-05	AT2G03200.1	Eukaryotic aspartyl protease family protein
Sb09g001320	1.991	6.832e-04
Sb05g003930	-5.536	2.224e-07	AT3G07040.1	NB-ARC domain-containing disease resistance protein
Sb07g027640	3.019	1.201e-04	AT4G35320.1
Sb03g012360	5.608	2.171e-10	AT1G17020.1	senescence-related gene 1
Sb02g002540	2.745	2.071e-05	AT5G09530.1	hydroxyproline-rich glycoprotein family protein
Sb10g002210	6.885	1.277e-04	AT3G54780.1	Zinc finger (C3HC4-type RING finger) family protein
Sb09g028270	-2.369	6.118e-04	AT1G76660.1
Sb06g033890	2.069	8.293e-04	AT3G19300.1	Protein kinase superfamily protein
Sb09g010410	2.759	4.118e-04	AT5G05840.1	Protein of unknown function (DUF620)
Sb01g040580	2.652	1.489e-05	AT5G16080.1	carboxyesterase 17
Sb01g016600	2.101	2.705e-04	AT5G15180.1	Peroxidase superfamily protein
Sb06g027670	3.323	8.860e-08	AT4G30270.1	xyloglucan endotransglucosylase/hydrolase 24
Sb03g038520	3.805	3.311e-06	AT2G30230.1
Sb09g030390	2.387	2.850e-04	AT5G47390.1	myb-like transcription factor family protein
Sb10g007180	-3.335	3.702e-05	AT2G47400.1	CP12 domain-containing protein 1
Sb03g038180	7.25	1.337e-05	AT5G01900.1	WRKY DNA-binding protein 62
Sb04g022080	3.442	2.261e-08	AT2G35930.1	plant U-box 23
Sb09g026280	3.663	2.140e-04	AT3G16520.3	UDP-glucosyl transferase 88A1
Sb09g006950	4.722	3.380e-05	AT5G53190.1	Nodulin MtN3 family protein
Sb09g000290	3.939	1.838e-08	AT5G38020.1	S-adenosyl-L-methionine-dependent methyltransferases superfamily protein
Sb06g021460	2.228	5.277e-05	AT3G27060.1	Ferritin/ribonucleotide reductase-like family protein
Sb04g000450	7.991	1.455e-07	AT4G01440.1	nodulin MtN21 /EamA-like transporter family protein
Sb01g019830	-3.221	1.527e-04	AT4G10300.1	RmlC-like cupins superfamily protein
Sb02g005410	-7.183	1.337e-05	AT4G15560.1	Deoxyxylulose-5-phosphate synthase
Sb10g024540	2.483	1.117e-04	AT1G76500.1	Predicted AT-hook DNA-binding family protein
Sb05g005200	2.83	7.704e-06	AT1G65870.1	Disease resistance-responsive (dirigent-like protein) family protein
Sb03g028360	2.403	4.866e-04	AT5G24030.1	SLAC1 homologue 3
Sb02g035570	3.855	5.172e-08	AT2G32300.1	uclacyanin 1
Sb08g005513	3.536	6.853e-06
Sb03g038210	2.355	4.125e-04	AT3G56400.1	WRKY DNA-binding protein 70
Sb09g025530	4.756	3.332e-13	AT4G35160.1	O-methyltransferase family protein
Sb05g024430	2.513	3.548e-05	AT2G26560.1	phospholipase A 2A
Sb02g000670	4.141	5.050e-09	AT5G42510.1	Disease resistance-responsive (dirigent-like protein) family protein
Sb03g026960	7.099	3.119e-13	AT1G21240.1	wall associated kinase 3
Sb03g045260	3.126	8.860e-08	AT1G03220.1	Eukaryotic aspartyl protease family protein
Sb01g036310	2.843	1.823e-05	AT2G38600.1	HAD superfamily, subfamily IIIB acid phosphatase
Sb05g020750	-7.38	1.016e-05	AT3G47680.1	DNA binding
Sb07g004050	-2.314	3.996e-04	AT1G32540.1	lsd one like 1
Sb10g023060	-6.743	4.598e-04	AT4G15550.1	indole-3-acetate beta-D-glucosyltransferase
Sb10g006270	-2.67	2.202e-05	AT1G72680.1	cinnamyl-alcohol dehydrogenase
Sb01g009980	2.618	7.529e-05	AT2G01910.1	Microtubule associated protein (MAP65/ASE1) family protein
Sb04g032900	2.703	3.210e-06	AT5G47450.1	tonoplast intrinsic protein 2;3
Sb02g002010	2.499	1.618e-04
Sb08g017540	2.704	2.629e-05	AT5G36110.1	cytochrome P450, family 716, subfamily A, polypeptide 1
Sb06g015460	2.362	1.472e-04	AT3G19430.1	late embryogenesis abundant protein-related / LEA protein-related
Sb03g046070	-2.954	7.349e-06	AT3G55850.2	Amidohydrolase family
Sb10g007165	2.928	4.985e-06
Sb09g005975	3.184	3.992e-04	AT4G25150.1	HAD superfamily, subfamily IIIB acid phosphatase
Sb01g048100	-3.181	2.340e-09	AT2G17120.1	lysm domain GPI-anchored protein 2 precursor
Sb02g006860	2.691	4.522e-06	AT3G07720.1	Galactose oxidase/kelch repeat superfamily protein
Sb07g023220	-2.424	5.212e-04	AT2G26560.1	phospholipase A 2A
Sb07g020430	2.324	9.683e-04
Sb05g024940	8.988	9.142e-11	AT5G42510.1	Disease resistance-responsive (dirigent-like protein) family protein
Sb09g027380	-2.761	5.644e-04	AT1G68830.1	STT7 homolog STN7
Sb04g033320	3.159	4.048e-06	AT5G53550.2	YELLOW STRIPE like 3
Sb01g014800	2.126	8.930e-04	AT5G67420.1	LOB domain-containing protein 37
Sb05g008860	7.059	5.290e-05	AT1G06620.1	2-oxoglutarate (2OG) and Fe(II)-dependent oxygenase superfamily protein
Sb03g047000	-3.651	4.668e-08	AT5G04830.1	Nuclear transport factor 2 (NTF2) family protein
Sb09g026141	4.355	5.498e-07	AT4G29990.1	Leucine-rich repeat transmembrane protein kinase protein
Sb02g023260	2.36	1.527e-04	AT5G10100.1	Haloacid dehalogenase-like hydrolase (HAD) superfamily protein
Sb02g007410	-2.771	6.056e-06	AT2G02130.1	low-molecular-weight cysteine-rich 68
Sb02g003230	2.578	8.484e-05	AT1G78390.1	nine-cis-epoxycarotenoid dioxygenase 9
Sb1306s002010	3.757	1.978e-10	AT4G18550.1	alpha/beta-Hydrolases superfamily protein
Sb02g034720	2.131	5.628e-04	AT3G21690.1	MATE efflux family protein
Sb03g044890	4.17	1.616e-07	AT3G14260.1	Protein of unknown function (DUF567)
Sb06g029450	2.094	6.131e-04	AT1G22480.1	Cupredoxin superfamily protein
Sb01g034150	3.296	3.633e-07	AT3G13620.1	Amino acid permease family protein
Sb01g043430	2.37	2.104e-04	AT4G33920.1	Protein phosphatase 2C family protein
Sb08g002290	-1.995	8.405e-04	AT3G14460.1	LRR and NB-ARC domains-containing disease resistance protein
Sb10g007380	-4.455	6.862e-06	AT2G22540.1	K-box region and MADS-box transcription factor family protein
Sb05g008910	3.06	4.880e-07	AT5G42510.1	Disease resistance-responsive (dirigent-like protein) family protein
Sb02g040740	2.914	6.208e-07	AT4G33420.1	Peroxidase superfamily protein
Sb02g036860	-1.931	9.502e-04	AT2G41790.1	Insulinase (Peptidase family M16) family protein
Sb10g007610	4.784	2.664e-16	AT4G00430.1	plasma membrane intrinsic protein 1;4
Sb08g017420	-7.678	1.051e-06
Sb09g021040	2.686	1.172e-05	AT5G06730.1	Peroxidase superfamily protein
Sb07g001460	-3.405	3.548e-05	AT1G61330.1	FBD, F-box and Leucine Rich Repeat domains containing protein
Sb03g011590	2.415	3.472e-05	AT1G09560.1	germin-like protein 5
Sb01g036330	-2.033	9.725e-04	AT1G14320.1	Ribosomal protein L16p/L10e family protein
Sb03g007700	2.479	1.627e-05	AT3G45980.1	Histone superfamily protein
Sb04g003110	-2.33	7.866e-04	AT5G04370.2	S-adenosyl-L-methionine-dependent methyltransferases superfamily protein
Sb04g012650	2.551	1.926e-04	AT5G03040.1	IQ-domain 2
Sb09g027830	-2.56	4.083e-05	AT1G71140.1	MATE efflux family protein
Sb03g047330	-2.868	1.565e-07	AT3G46640.3	Homeodomain-like superfamily protein
Sb04g032410	2.522	1.527e-04	AT4G00360.1	cytochrome P450, family 86, subfamily A, polypeptide 2
Sb01g030050	-2.938	6.797e-04	AT3G53130.1	Cytochrome P450 superfamily protein
Sb03g036100	3.682	2.584e-08	AT5G43650.1	basic helix-loop-helix (bHLH) DNA-binding superfamily protein
Sb02g039470	2.716	3.859e-04	AT2G26560.1	phospholipase A 2A
Sb03g030630	3.099	1.608e-04	AT2G34060.1	Peroxidase superfamily protein
Sb01g019100	2.195	5.628e-04	AT5G03230.1	Protein of unknown function, DUF584
Sb04g021650	6.954	8.165e-15	AT2G27550.1	centroradialis
Sb01g041700	2.507	4.503e-05	AT5G17330.1	glutamate decarboxylase
Sb10g029510	2.734	5.242e-06	AT1G15710.1	prephenate dehydrogenase family protein
Sb02g025810	2.915	1.101e-05	AT2G05920.1	Subtilase family protein
Sb02g010070	-2.562	6.549e-04	AT1G01320.2	Tetratricopeptide repeat (TPR)-like superfamily protein
Sb02g029350	-3.18	1.654e-05	AT3G23510.1	Cyclopropane-fatty-acyl-phospholipid synthase
Sb06g021550	4.399	3.592e-04	AT2G24800.1	Peroxidase superfamily protein
Sb02g031890	4.728	1.614e-07	AT2G17070.1	Arabidopsis protein of unknown function (DUF241)
Sb10g005650	2.53	6.185e-04	AT2G24260.1	LJRHL1-like 1
Sb04g035440	-9.547	2.177e-15
Sb06g031920	3.441	1.424e-08	AT1G55120.1	beta-fructofuranosidase 5
Sb03g032210	2.791	2.179e-05	AT2G26170.1	cytochrome P450, family 711, subfamily A, polypeptide 1
Sb05g023710	1.918	1.034e-04	AT5G24090.1	chitinase A
Sb07g027910	1.781	5.943e-04	AT2G11810.1	monogalactosyldiacylglycerol synthase type C
Sb10g027740	-2.256	5.218e-04	AT5G18780.2	F-box/RNI-like superfamily protein
Sb01g049120	-3.61	1.002e-04	AT3G49470.1	nascent polypeptide-associated complex subunit alpha-like protein 2
Sb01g009910	3.373	4.790e-04	AT2G41970.1	Protein kinase superfamily protein
Sb03g005280	2.476	2.254e-05	AT5G03170.1	FASCICLIN-like arabinogalactan-protein 11
Sb01g007640	2.578	2.838e-05	AT3G02100.1	UDP-Glycosyltransferase superfamily protein
Sb06g012280	3.603	1.694e-05	AT4G01070.1	UDP-Glycosyltransferase superfamily protein
Sb03g016510	2.035	3.429e-04	AT4G33420.1	Peroxidase superfamily protein
Sb04g038260	-2.684	3.045e-05	AT4G33540.1	metallo-beta-lactamase family protein
Sb02g033230	2.454	3.463e-06	AT1G60730.1	NAD(P)-linked oxidoreductase superfamily protein
Sb10g010060	-10.409	3.546e-18	AT2G03590.1	ureide permease 1
Sb03g007230	2.725	6.481e-06	AT1G68560.1	alpha-xylosidase 1
Sb02g040660	4.255	3.383e-07	AT4G11290.1	Peroxidase superfamily protein
Sb09g029640	-4.419	8.366e-07	AT5G05490.2	Rad21/Rec8-like family protein
Sb01g003910	2.082	8.268e-04	AT1G64980.1	Nucleotide-diphospho-sugar transferases superfamily protein
Sb03g032420	2.582	1.043e-04	AT2G46510.1	ABA-inducible BHLH-type transcription factor
Sb03g032360	-2.951	9.597e-05	AT1G55620.2	chloride channel F
Sb07g028690	4.581	9.607e-12	AT3G11480.1	S-adenosyl-L-methionine-dependent methyltransferases superfamily protein
Sb10g008090	2.748	1.907e-06	AT5G37820.1	NOD26-like intrinsic protein 4;2
Sb02g027990	2.111	6.549e-04	AT5G10770.1	Eukaryotic aspartyl protease family protein
Sb01g023300	6.032	1.224e-13	AT3G43440.1	jasmonate-zim-domain protein 11
Sb10g021570	5.599	1.798e-07	AT4G18700.1	CBL-interacting protein kinase 12
Sb09g022400	-2.857	7.707e-04	AT4G21105.1	cytochrome-c oxidases;electron carriers
Sb03g044530	2.502	4.045e-05	AT1G27440.1	Exostosin family protein
Sb01g042600	2.883	1.313e-06	AT1G68530.1	3-ketoacyl-CoA synthase 6
Sb04g031960	2.967	2.771e-04	AT5G52020.1	Integrase-type DNA-binding superfamily protein
Sb01g015790	2.952	5.112e-04	AT5G50600.1	hydroxysteroid dehydrogenase 1
Sb06g000740	-3.082	7.877e-04	AT5G19000.1	BTB-POZ and MATH domain 1
Sb05g025820	-8.069	2.989e-08	AT2G29360.1	NAD(P)-binding Rossmann-fold superfamily protein
Sb0283s002010	3.705	1.383e-06	AT1G33260.2	Protein kinase superfamily protein
Sb01g048000	2.401	1.245e-04	AT2G47730.1	glutathione S-transferase phi 8
Sb09g000760	3.634	1.889e-08	AT5G64700.1	nodulin MtN21 /EamA-like transporter family protein
Sb02g001610	2.583	6.814e-04	AT5G66920.1	SKU5 similar 17
Sb10g025600	3.588	1.918e-07	AT1G80840.1	WRKY DNA-binding protein 40
Sb06g019090	3.803	9.209e-09	AT1G25530.1	Transmembrane amino acid transporter family protein
Sb05g022895	2.506	5.537e-05	AT1G04220.1	3-ketoacyl-CoA synthase 2
Sb06g013780	3.271	1.694e-06	AT4G15760.1	monooxygenase 1
Sb09g018860	2.429	7.492e-05	AT1G24620.1	EF hand calcium-binding protein family
Sb06g014890	2.893	1.604e-04
Sb04g021260	2.908	1.970e-04
Sb04g035800	2.951	8.230e-05	AT1G64980.1	Nucleotide-diphospho-sugar transferases superfamily protein
Sb10g002280	-8.582	2.379e-10
Sb10g005390	2.634	1.483e-05	AT3G02645.1	Plant protein of unknown function (DUF247)
Sb10g024260	2.983	6.391e-04	AT2G18680.1
Sb02g009840	3.02	9.522e-05	AT1G61740.1	Sulfite exporter TauE/SafE family protein
Sb06g022840	2.348	1.770e-04	AT2G37170.1	plasma membrane intrinsic protein 2
Sb05g018910	2.837	1.194e-04	AT1G28650.1	GDSL-like Lipase/Acylhydrolase superfamily protein
Sb05g017260	2.15	6.042e-04	AT4G20820.1	FAD-binding Berberine family protein
Sb04g028650	2.827	1.864e-04
Sb03g007950	2.819	6.549e-04	AT3G18180.1	Glycosyltransferase family 61 protein
Sb07g028090	2.855	4.155e-06	AT2G44310.1	Calcium-binding EF-hand family protein
Sb07g004710	3.607	7.879e-04	AT5G54160.1	O-methyltransferase 1
Sb01g038640	2.773	3.974e-06	AT2G37090.1	Nucleotide-diphospho-sugar transferases superfamily protein
Sb01g014550	-3.757	1.453e-08	AT3G19000.1	2-oxoglutarate (2OG) and Fe(II)-dependent oxygenase superfamily protein
Sb02g028370	-2.031	6.632e-04	AT3G20810.1	2-oxoglutarate (2OG) and Fe(II)-dependent oxygenase superfamily protein
Sb04g024250	3.709	9.209e-06	AT5G48290.1	Heavy metal transport/detoxification superfamily protein
Sb07g007450	2.211	3.611e-04	AT5G57560.1	Xyloglucan endotransglucosylase/hydrolase family protein
Sb01g042160	-8.022	9.347e-08	AT3G13160.1	Tetratricopeptide repeat (TPR)-like superfamily protein
Sb09g023830	-2.207	7.710e-04	AT5G18240.1	myb-related protein 1
Sb04g012640	-8.2	1.733e-08
Sb02g025675	3.208	1.975e-09	AT3G43110.1
Sb10g002870	2.684	3.032e-05	AT4G36010.2	Pathogenesis-related thaumatin superfamily protein
Sb02g030640	4.063	1.762e-09	AT3G61880.2	cytochrome p450 78a9
Sb02g009870	2.386	1.245e-04	AT1G32900.1	UDP-Glycosyltransferase superfamily protein
Sb01g030590	3.846	3.130e-04	AT1G12560.1	expansin A7
Sb01g040700	3.663	4.872e-05
Sb02g040680	3.12	5.498e-07	AT4G11290.1	Peroxidase superfamily protein
Sb08g019670	3.343	2.651e-07	AT3G57260.1	beta-1,3-glucanase 2
Sb10g030610	3.671	5.879e-04	AT1G76240.1	Arabidopsis protein of unknown function (DUF241)
Sb04g037800	3.132	8.344e-08	AT4G00430.1	plasma membrane intrinsic protein 1;4
Sb04g031810	2.785	8.884e-04	AT1G05510.1	Protein of unknown function (DUF1264)
Sb06g033760	3.383	6.609e-07	AT3G43660.1	Vacuolar iron transporter (VIT) family protein
Sb05g009410	2.583	3.568e-04	AT1G08490.1	chloroplastic NIFS-like cysteine desulfurase
Sb06g032760	3.038	1.616e-05	AT1G48930.1	glycosyl hydrolase 9C1
Sb01g037480	5.459	4.662e-17	AT1G56430.1	nicotianamine synthase 4
Sb07g020390	3.123	2.542e-04	AT1G52800.1	2-oxoglutarate (2OG) and Fe(II)-dependent oxygenase superfamily protein
Sb02g040670	3.206	4.483e-07	AT4G11290.1	Peroxidase superfamily protein
Sb05g018980	-7.486	2.786e-06	AT1G50180.1	NB-ARC domain-containing disease resistance protein
Sb06g014450	3.669	1.999e-07	AT5G44410.1	FAD-binding Berberine family protein
Sb01g017180	2.56	2.358e-05	AT1G64940.1	cytochrome P450, family 87, subfamily A, polypeptide 6
Sb01g017380	2.784	7.918e-05	AT5G09810.1	actin 7
Sb06g001030	3.678	3.965e-05	AT5G57260.1	cytochrome P450, family 71, subfamily B, polypeptide 10
Sb02g000380	4.512	9.124e-05	AT4G16730.1	terpene synthase 02
Sb04g027390	2.112	7.486e-04	AT4G08950.1	Phosphate-responsive 1 family protein
Sb10g002980	2.257	1.807e-04	AT1G52827.1	cadmium tolerance 1
Sb03g038170	3.066	4.903e-05	AT1G66550.1	WRKY DNA-binding protein 67
Sb06g024250	3.033	1.677e-05
Sb02g035480	2.704	8.484e-05	AT5G55180.1	O-Glycosyl hydrolases family 17 protein
Sb01g003330	2.167	9.238e-04	AT3G55120.1	Chalcone-flavanone isomerase family protein
Sb02g022650	3.93	7.181e-08	AT4G29990.1	Leucine-rich repeat transmembrane protein kinase protein
Sb02g004500	2.442	1.277e-04	AT3G62020.1	germin-like protein 10
Sb03g005480	3.926	3.239e-07	AT1G01520.1	Homeodomain-like superfamily protein
Sb01g050150	4.611	3.187e-13	AT1G02260.1	Divalent ion symporter
Sb10g011510	4.408	2.337e-10	AT3G21770.1	Peroxidase superfamily protein
Sb04g006250	2.656	5.606e-05	AT5G33280.1	Voltage-gated chloride channel family protein
Sb01g007530	2.056	9.948e-04	AT2G27035.1	early nodulin-like protein 20
Sb02g033790	3.489	4.196e-06	AT1G30870.1	Peroxidase superfamily protein
Sb03g032000	-2.277	4.827e-04	AT1G02520.1	P-glycoprotein 11
Sb01g049900	2.477	5.702e-04
Sb07g020050	-2.217	6.498e-04	AT1G22150.1	sulfate transporter 1;3
Sb01g018390	-3.247	9.688e-05	AT3G02690.1	nodulin MtN21 /EamA-like transporter family protein
Sb02g027800	3.43	4.957e-04	AT2G04160.1	Subtilisin-like serine endopeptidase family protein
Sb05g007030	-3.229	1.589e-06	AT4G10250.1	HSP20-like chaperones superfamily protein
Sb01g008360	2.844	3.186e-05	AT4G29250.1	HXXXD-type acyl-transferase family protein
Sb02g001640	-4.354	3.456e-05	AT4G03220.1	Protein with RNI-like/FBD-like domains
Sb05g003583	2.675	6.703e-04	AT1G75660.1	5\'-3\' exoribonuclease 3
Sb03g043660	2.411	2.202e-05	AT3G07350.1	Protein of unknown function (DUF506)
Sb01g031210	2.084	8.833e-04	AT1G63120.1	RHOMBOID-like 2
Sb06g001690	4.697	2.265e-14	AT3G05950.1	RmlC-like cupins superfamily protein
Sb01g031410	2.721	7.466e-06	AT1G78550.1	2-oxoglutarate (2OG) and Fe(II)-dependent oxygenase superfamily protein
Sb03g031270	-2.538	1.023e-04	AT4G23850.1	AMP-dependent synthetase and ligase family protein
Sb06g003180	4.437	1.161e-09	AT3G19690.1	CAP (Cysteine-rich secretory proteins, Antigen 5, and Pathogenesis-related 1 protein) superfamily protein
Sb02g031390	-3.312	4.197e-04	AT4G35100.2	plasma membrane intrinsic protein 3
Sb03g037575	4.063	2.062e-06	AT3G56710.1	sigma factor binding protein 1
Sb04g033580	-2.636	1.649e-05	AT1G12250.2	Pentapeptide repeat-containing protein
Sb01g022350	-7.847	3.412e-07	AT5G35910.1	Polynucleotidyl transferase, ribonuclease H fold protein with HRDC domain
Sb02g024760	4.026	4.796e-07	AT1G80840.1	WRKY DNA-binding protein 40
Sb01g031910	2.142	3.568e-04	AT3G19430.1	late embryogenesis abundant protein-related / LEA protein-related
Sb03g024850	3.039	2.390e-04	AT2G26690.1	Major facilitator superfamily protein
Sb02g004380	-2.592	1.807e-04	AT3G22840.1	Chlorophyll A-B binding family protein
Sb03g045270	3.597	7.775e-08	AT1G03230.1	Eukaryotic aspartyl protease family protein
Sb04g020740	2.228	3.136e-04	AT5G50760.1	SAUR-like auxin-responsive protein family
Sb05g007043	3.481	2.211e-08	AT5G54160.1	O-methyltransferase 1
Sb06g001780	3.116	4.102e-06	AT1G32010.1	myosin heavy chain-related
Sb02g032350	-2.893	9.279e-04	AT2G22410.1	SLOW GROWTH 1
Sb03g036730	2.881	1.050e-04	AT5G07475.1	Cupredoxin superfamily protein
Sb05g010310	-6.8	2.390e-04	AT1G48690.1	Auxin-responsive GH3 family protein
Sb10g028440	-3.26	8.865e-07	AT5G10530.1	Concanavalin A-like lectin protein kinase family protein
Sb09g026590	1.88	4.992e-04	AT3G05200.1	RING/U-box superfamily protein
Sb06g033350	-3.009	1.255e-04	AT3G07870.1	F-box and associated interaction domains-containing protein
Sb03g013670	6.578	8.930e-04
Sb01g021980	-3.191	2.885e-06	AT3G54660.1	glutathione reductase
Sb02g040750	3.863	1.577e-10	AT4G11290.1	Peroxidase superfamily protein
Sb05g024126	4.013	1.637e-09	AT3G46710.1	NB-ARC domain-containing disease resistance protein
Sb10g010660	2.4	2.633e-04	AT2G31880.1	Leucine-rich repeat protein kinase family protein
Sb03g002260	2.749	1.135e-05	AT3G14920.1	Peptide-N4-(N-acetyl-beta-glucosaminyl)asparagine amidase A protein
Sb05g003100	3.69	1.856e-09	AT2G27690.1	cytochrome P450, family 94, subfamily C, polypeptide 1
Sb04g034940	4.052	3.864e-05	AT3G14067.1	Subtilase family protein
Sb01g000950	2.614	4.221e-06	AT5G02560.1	histone H2A 12
Sb06g016850	2.341	2.120e-04	AT1G09200.1	Histone superfamily protein
Sb08g020910	2.648	3.260e-04	AT4G22756.1	sterol C4-methyl oxidase 1-2
Sb10g002600	-8.448	7.298e-10	AT4G21390.1	S-locus lectin protein kinase family protein
Sb01g039690	3.85	1.093e-08	AT5G60020.1	laccase 17
Sb08g005640	-2.441	4.539e-04	AT2G29540.1	RNApolymerase 14 kDa subunit
Sb02g032510	3.256	4.376e-07	AT2G24220.1	purine permease 5
Sb02g040730	3.542	1.002e-07	AT1G14540.1	Peroxidase superfamily protein
Sb07g004700	3.374	1.337e-05	AT5G13930.1	Chalcone and stilbene synthase family protein
Sb01g046680	4.204	7.724e-05	AT1G20190.1	expansin 11
Sb03g034110	2.321	1.573e-04	AT2G19770.1	profilin 5
Sb02g023660	2.209	3.511e-04	AT5G15870.1	glycosyl hydrolase family 81 protein
Sb10g002850	-3.72	1.339e-05	AT5G25940.1	early nodulin-related
Sb04g004070	2.303	4.255e-04	AT5G67210.1	Protein of unknown function (DUF579)
Sb09g001520	2.52	2.705e-06	AT5G02560.1	histone H2A 12
Sb06g031970	3.07	1.589e-04	AT5G06800.1	myb-like HTH transcriptional regulator family protein
Sb09g006360	3.763	2.239e-07	AT4G18960.1	K-box region and MADS-box transcription factor family protein
Sb07g024700	2.5	4.646e-04	AT2G17080.1	Arabidopsis protein of unknown function (DUF241)
Sb06g001980	-2.661	1.589e-04	AT3G14460.1	LRR and NB-ARC domains-containing disease resistance protein
Sb01g023330	3.414	2.298e-08	AT3G43440.1	jasmonate-zim-domain protein 11
Sb03g043720	2.665	4.720e-05
Sb02g039950	4.294	1.392e-06
Sb03g045860	2.181	4.167e-04	AT2G29420.1	glutathione S-transferase tau 7
Sb06g027090	2.757	2.530e-06	AT1G24020.1	MLP-like protein 423
Sb04g033190	2.372	1.176e-04
Sb02g024830	2.205	1.907e-04
Sb03g032140	2.716	1.359e-05	AT4G26890.1	mitogen-activated protein kinase kinase kinase 16
Sb10g029360	3.089	4.287e-04	AT3G18180.1	Glycosyltransferase family 61 protein
Sb0010s013040	6.74	3.361e-04	AT1G52190.1	Major facilitator superfamily protein
Sb09g019020	2.65	5.068e-04	AT5G12340.1
Sb08g008410	4.059	8.337e-10	AT5G13750.1	zinc induced facilitator-like 1
Sb04g035220	-2.152	3.547e-04	AT4G33150.2	lysine-ketoglutarate reductase/saccharopine dehydrogenase bifunctional enzyme
Sb01g010420	-2.79	9.327e-04	AT1G68520.1	B-box type zinc finger protein with CCT domain
Sb03g040440	2.337	1.538e-04	AT2G27690.1	cytochrome P450, family 94, subfamily C, polypeptide 1
Sb01g036680	-2.574	1.103e-04	AT3G04030.3	Homeodomain-like superfamily protein
Sb06g033520	2.154	4.211e-04	AT5G22250.1	Polynucleotidyl transferase, ribonuclease H-like superfamily protein
Sb03g040950	2.56	3.450e-06	AT5G41040.1	HXXXD-type acyl-transferase family protein

## Sheet: 2 VS 3
List of DEGs between 2 vs 3 comparison
LogFC=log2 (sample2 / samle3); positive values of logFC indicates the gene transcript had higher expression in sensitive genotypes
Gene	logFC	FDR	Best TAIR10 hit	Annotation
Sb09g030710	-2.826	3.414e-06	AT2G25940.1	alpha-vacuolar processing enzyme
Sb01g044810	3.878	1.408e-11	AT2G22540.1	K-box region and MADS-box transcription factor family protein
Sb06g011767	7.318	4.934e-06	AT5G62000.3	auxin response factor 2
Sb07g022670	2.513	1.527e-05	AT5G17330.1	glutamate decarboxylase
Sb03g028410	5.097	7.869e-16	AT2G38010.1	Neutral/alkaline non-lysosomal ceramidase
Sb08g016350	-2.482	8.929e-06	AT4G10500.1	2-oxoglutarate (2OG) and Fe(II)-dependent oxygenase superfamily protein
Sb07g000550	8.705	2.461e-12	AT3G48280.1	cytochrome P450, family 71, subfamily A, polypeptide 25
Sb02g003580	2.816	8.641e-05	AT5G06570.2	alpha/beta-Hydrolases superfamily protein
Sb06g029850	2.147	7.278e-04	AT4G10270.1	Wound-responsive family protein
Sb01g033080	2.649	4.983e-05	AT1G73040.1	Mannose-binding lectin superfamily protein
Sb01g048050	-2.939	1.351e-06	AT1G20560.1	acyl activating enzyme 1
Sb08g019270	-3.947	1.834e-04
Sb05g026185	2.535	2.809e-04	AT1G61480.1	S-locus lectin protein kinase family protein
Sb10g003270	5.013	5.406e-12
Sb07g001090	-2.584	6.761e-05	AT1G10280.1	Core-2/I-branching beta-1,6-N-acetylglucosaminyltransferase family protein
Sb02g008890	2.906	4.891e-04	AT3G14470.1	NB-ARC domain-containing disease resistance protein
Sb09g023250	2.644	1.985e-04	AT5G01670.1	NAD(P)-linked oxidoreductase superfamily protein
Sb05g019020	8.295	1.419e-09	AT2G13770.1
Sb02g034150	-3.988	6.767e-06	AT3G21750.1	UDP-glucosyl transferase 71B1
Sb02g027530	-6.423	9.186e-04
Sb09g028275	-2.281	2.686e-04	AT1G76660.1
Sb01g048020	-3.196	3.692e-05	AT3G51380.1	IQ-domain 20
Sb03g009970	6.587	9.186e-04	AT5G13930.1	Chalcone and stilbene synthase family protein
Sb09g027470	5.389	2.397e-06	AT5G45060.1	Disease resistance protein (TIR-NBS-LRR class) family
Sb02g001090	-7.606	6.436e-07	AT1G69120.1	K-box region and MADS-box transcription factor family protein
Sb04g022847	7.487	2.915e-06	AT1G19260.1	TTF-type zinc finger protein with HAT dimerisation domain
Sb04g003850	9.603	1.310e-15	AT5G41220.1	glutathione S-transferase THETA 3
Sb05g019210	2.532	4.224e-04	AT1G70080.1	Terpenoid cyclases/Protein prenyltransferases superfamily protein
Sb05g004900	6.576	7.999e-11	AT1G12740.1	cytochrome P450, family 87, subfamily A, polypeptide 2
Sb09g007360	5.944	1.707e-08	AT5G37770.1	EF hand calcium-binding protein family
Sb03g039405	4.136	5.605e-04	AT1G28120.1
Sb10g006530	2.662	2.631e-07	AT5G20670.1	Protein of unknown function (DUF1677)
Sb07g023750	10.9	9.679e-23
Sb02g003530	-2.199	6.025e-04	AT5G36160.1	Tyrosine transaminase family protein
Sb01g029340	4.562	1.841e-09	AT1G65680.1	expansin B2
Sb09g030670	8.595	1.189e-24
Sb02g024420	-4.041	4.230e-07	AT2G47910.1	chlororespiratory reduction 6
Sb09g030110	2.528	5.258e-04	AT5G24120.1	sigma factor E
Sb01g014010	-3.174	4.862e-04	AT5G64700.1	nodulin MtN21 /EamA-like transporter family protein
Sb06g001645	-7.852	3.191e-07	AT5G51630.1	Disease resistance protein (TIR-NBS-LRR class) family
Sb02g039433	-3.009	2.076e-05	AT3G59440.1	Calcium-binding EF-hand family protein
Sb03g011080	4.24	2.859e-04
Sb01g023010	8.921	5.406e-12
Sb05g026136	7.579	8.204e-07	AT4G04540.1	cysteine-rich RLK (RECEPTOR-like protein kinase) 39
Sb01g023060	-2.751	7.230e-04	AT5G42510.1	Disease resistance-responsive (dirigent-like protein) family protein
Sb01g032920	4.752	2.845e-04
Sb10g021250	8.776	1.529e-21	AT4G18550.1	alpha/beta-Hydrolases superfamily protein
Sb07g005260	9.237	1.699e-13	AT5G39110.1	RmlC-like cupins superfamily protein
Sb02g023090	-2.992	6.172e-04	AT2G26110.1	Protein of unknown function (DUF761)
Sb02g007350	8.295	9.989e-10	AT1G09310.1	Protein of unknown function, DUF538
Sb03g001040	7.609	4.071e-07	AT3G48280.1	cytochrome P450, family 71, subfamily A, polypeptide 25
Sb01g006000	-2.895	2.363e-08	AT1G17180.1	glutathione S-transferase TAU 25
Sb04g023650	-2.502	7.602e-04	AT4G40020.1	Myosin heavy chain-related protein
Sb01g011370	2.989	2.140e-05	AT1G18970.1	germin-like protein 4
Sb01g037940	7.36	7.133e-27	AT2G40330.1	PYR1-like 6
Sb03g046660	2.46	4.207e-04	AT1G44446.1	Pheophorbide a oxygenase family protein with Rieske [2Fe-2S] domain
Sb03g041220	3.144	1.651e-05	AT1G22540.1	Major facilitator superfamily protein
Sb02g008430	-2.831	5.446e-05	AT4G23690.1	Disease resistance-responsive (dirigent-like protein) family protein
Sb06g026900	3.471	3.605e-06	AT2G35300.1	Late embryogenesis abundant protein, group 1 protein
Sb08g002380	7.353	4.934e-06	AT1G69550.1	disease resistance protein (TIR-NBS-LRR class)
Sb07g021300	2.063	4.162e-04	AT5G03760.1	Nucleotide-diphospho-sugar transferases superfamily protein
Sb02g035510	2.328	1.682e-04	AT4G23180.1	cysteine-rich RLK (RECEPTOR-like protein kinase) 10
Sb06g014000	2.296	8.581e-04	AT5G63540.1	Domain of unknown function (DUF1767)
Sb05g010328	-3.98	6.725e-10
Sb09g003640	2.398	1.180e-04	AT1G80570.2	RNI-like superfamily protein
Sb01g016450	-2.249	4.354e-04	AT2G25680.1	molybdate transporter 1
Sb05g004560	8.605	1.597e-10	AT3G47570.1	Leucine-rich repeat protein kinase family protein
Sb07g009360	-5.097	1.535e-08	AT2G23810.1	tetraspanin8
Sb08g005620	7.609	1.042e-06	AT5G35450.1	Disease resistance protein (CC-NBS-LRR class) family
Sb05g027230	-2.739	3.692e-05	AT1G21210.1	wall associated kinase 4
Sb01g007240	-2.481	7.458e-05	AT4G37530.1	Peroxidase superfamily protein
Sb01g033010	9.895	4.983e-17	AT3G06910.1	UB-like protease 1A
Sb01g041910	3.175	1.085e-04	AT4G34500.1	Protein kinase superfamily protein
Sb05g026783	3.084	5.289e-04	AT1G60900.1	U2 snRNP auxilliary factor, large subunit, splicing factor
Sb07g027470	3.082	6.757e-04	AT2G33585.1
Sb08g006880	-4.355	6.259e-05	AT1G45616.1	receptor like protein 6
Sb10g028700	4.216	1.174e-11	AT4G29890.1	choline monooxygenase, putative (CMO-like)
Sb03g003400	2.183	5.331e-04	AT3G05760.1	C2H2 and C2HC zinc fingers superfamily protein
Sb01g028960	8.732	5.297e-11	AT1G08880.1	Histone superfamily protein
Sb02g040570	-4.896	7.187e-15	AT4G23690.1	Disease resistance-responsive (dirigent-like protein) family protein
Sb06g018620	7.353	2.915e-06	AT1G34580.1	Major facilitator superfamily protein
Sb08g019110	-2.857	9.721e-08	AT1G13750.1	Purple acid phosphatases superfamily protein
Sb09g030470	-3.7	4.146e-05	AT3G17640.1	Leucine-rich repeat (LRR) family protein
Sb07g000520	3.828	3.589e-10	AT3G48280.1	cytochrome P450, family 71, subfamily A, polypeptide 25
Sb01g012710	2.296	9.043e-04	AT4G11650.1	osmotin 34
Sb02g038760	-1.868	1.631e-04	AT3G29970.1	B12D protein
Sb01g045600	4.34	2.468e-06
Sb10g019360	-3.285	1.535e-08	AT3G16240.1	delta tonoplast integral protein
Sb02g025985	2.98	8.916e-04	AT4G31170.2	Protein kinase superfamily protein
Sb05g026890	6.799	1.078e-20	AT3G13510.1	Protein of Unknown Function (DUF239)
Sb06g025590	-2.777	3.040e-05	AT3G11400.1	eukaryotic translation initiation factor 3G1
Sb06g030490	-1.893	5.795e-04	AT2G10940.2	Bifunctional inhibitor/lipid-transfer protein/seed storage 2S albumin superfamily protein
Sb04g022990	8.101	8.021e-09	AT4G21192.1	Cytochrome c oxidase biogenesis protein Cmc1-like
Sb07g005740	2.934	9.759e-07	AT3G42170.1	BED zinc finger ;hAT family dimerisation domain
Sb05g024730	6.701	1.252e-04
Sb02g028220	5.191	9.672e-12	AT3G57670.1	C2H2-type zinc finger family protein
Sb01g004140	8.366	7.152e-10	AT5G15810.1	N2,N2-dimethylguanosine tRNA methyltransferase
Sb05g026670	2.895	2.576e-06
Sb02g007750	7.904	9.684e-28	AT1G19715.2	Mannose-binding lectin superfamily protein
Sb04g012680	-5.202	3.393e-05	AT1G19260.1	TTF-type zinc finger protein with HAT dimerisation domain
Sb01g038720	-6.979	6.771e-05	AT5G40780.1	lysine histidine transporter 1
Sb10g024120	-3.168	6.477e-05	AT5G06900.1	cytochrome P450, family 93, subfamily D, polypeptide 1
Sb07g026825	-3.133	9.186e-04	AT1G51560.1	Pyridoxamine 5\'-phosphate oxidase family protein
Sb07g005307	-7.693	5.048e-07	AT5G38960.1	RmlC-like cupins superfamily protein
Sb07g005300	3.71	4.150e-07	AT5G39110.1	RmlC-like cupins superfamily protein
Sb04g023570	3.892	1.117e-07	AT1G02070.1
Sb04g021680	2.981	4.006e-05	AT3G52740.1
Sb04g033170	-3.282	2.774e-04	AT5G02890.1	HXXXD-type acyl-transferase family protein
Sb03g039410	8.182	4.456e-09
Sb08g016220	2.667	5.424e-05	AT1G72300.1	Leucine-rich receptor-like protein kinase family protein
Sb08g000970	3.872	1.084e-06
Sb10g021935	9.925	7.031e-17	AT1G52950.1	Nucleic acid-binding, OB-fold-like protein
Sb09g001200	-6.412	1.089e-18
Sb02g001410	8.4	5.150e-10	AT3G14470.1	NB-ARC domain-containing disease resistance protein
Sb03g008180	2.668	2.387e-06	AT1G66930.1	Protein kinase superfamily protein
Sb07g022400	-2.167	7.707e-04	AT2G05940.1	Protein kinase superfamily protein
Sb0460s002010	2.68	5.059e-04	AT1G12200.1	Flavin-binding monooxygenase family protein
Sb01g029910	2.502	2.915e-05	AT2G01860.1	Tetratricopeptide repeat (TPR)-like superfamily protein
Sb09g019990	4.855	3.174e-07	AT5G18860.1	inosine-uridine preferring nucleoside hydrolase family protein
Sb05g022050	-3.711	1.742e-05	AT3G26300.1	cytochrome P450, family 71, subfamily B, polypeptide 34
Sb10g003300	-3.262	7.246e-07	AT5G04370.2	S-adenosyl-L-methionine-dependent methyltransferases superfamily protein
Sb10g008200	-5.069	2.237e-07	AT3G01180.1	starch synthase 2
Sb09g029420	3.169	2.011e-04	AT5G15860.1	prenylcysteine methylesterase
Sb03g043940	2.639	4.688e-06	AT4G05320.2	polyubiquitin 10
Sb02g000500	-4.358	1.550e-08	AT3G01190.1	Peroxidase superfamily protein
Sb04g003900	2.622	1.268e-05	AT3G10950.1	Zinc-binding ribosomal protein family protein
Sb03g001930	-2.473	1.450e-04	AT5G45920.1	SGNH hydrolase-type esterase superfamily protein
Sb05g007770	-4.214	4.146e-05	AT3G46530.1	NB-ARC domain-containing disease resistance protein
Sb03g006470	2.426	2.180e-04	AT1G64950.1	cytochrome P450, family 89, subfamily A, polypeptide 5
Sb08g016610	4.618	4.393e-08	AT3G57650.1	lysophosphatidyl acyltransferase 2
Sb04g006880	-3.307	2.503e-06	AT4G35160.1	O-methyltransferase family protein
Sb10g007293	8.101	1.788e-08
Sb01g032450	2.164	2.882e-04	AT1G13700.1	6-phosphogluconolactonase 1
Sb01g037850	-2.191	9.349e-04	AT4G16120.1	COBRA-like protein-7 precursor
Sb08g005220	4.573	5.012e-04	AT4G33467.2
Sb05g022290	3.867	9.888e-05	AT4G02780.1	Terpenoid cyclases/Protein prenyltransferases superfamily protein
Sb01g037560	6.947	8.040e-18	AT4G16160.2	Mitochondrial import inner membrane translocase subunit Tim17/Tim22/Tim23 family protein
Sb06g014950	-4.101	3.589e-10	AT4G13420.1	high affinity K+ transporter 5
Sb07g005780	3.223	2.788e-07	AT5G13700.1	polyamine oxidase 1
Sb07g029150	-4.237	9.483e-08	AT4G40060.1	homeobox protein 16
Sb04g020640	3.58	7.084e-10	AT3G48660.1	Protein of unknown function (DUF 3339)
Sb05g023873	5.157	3.186e-15	AT5G55150.1	Protein of unknown function (DUF295)
Sb09g005340	4.087	1.139e-10	AT3G15630.1
Sb06g027910	2.882	6.778e-06	AT3G10700.1	galacturonic acid kinase
Sb01g033100	5.389	2.969e-06	AT1G73040.1	Mannose-binding lectin superfamily protein
Sb04g000700	-6.932	1.252e-04
Sb10g002820	2.878	2.295e-06	AT5G25940.1	early nodulin-related
Sb03g034280	3.035	8.588e-05	AT2G19900.1	NADP-malic enzyme 1
Sb03g040590	4.219	1.170e-10	AT5G24090.1	chitinase A
Sb08g004070	5.815	3.205e-12	AT1G76770.1	HSP20-like chaperones superfamily protein
Sb02g038530	-2.768	1.217e-04	AT4G27250.1	NAD(P)-binding Rossmann-fold superfamily protein
Sb09g028960	4.064	3.896e-11	AT3G49010.1	breast basic conserved 1
Sb04g032890	4.794	1.617e-04	AT1G02070.1
Sb03g012570	2.58	3.628e-04	AT4G18650.1	transcription factor-related
Sb01g002670	-6.932	1.252e-04	AT1G20960.1	U5 small nuclear ribonucleoprotein helicase, putative
Sb02g001740	2.557	1.375e-04	AT3G50160.1	Plant protein of unknown function (DUF247)
Sb01g041180	-1.898	7.636e-05	AT4G27670.1	heat shock protein 21
Sb09g006015	6.526	6.600e-04	AT4G29230.1	NAC domain containing protein 75
Sb02g025510	6.587	4.708e-04
Sb03g047340	-5.192	2.123e-11	AT5G59520.1	ZRT/IRT-like protein 2
Sb05g026380	-3.673	6.079e-05	AT4G09160.1	SEC14 cytosolic factor family protein / phosphoglyceride transfer family protein
Sb07g005280	8.417	4.453e-10	AT5G39110.1	RmlC-like cupins superfamily protein
Sb09g001040	4.914	5.037e-15	AT2G38870.1	Serine protease inhibitor, potato inhibitor I-type family protein
Sb02g031870	-2.549	5.611e-05	AT2G37210.1	lysine decarboxylase family protein
Sb03g047120	3.926	1.518e-06	AT3G19430.1	late embryogenesis abundant protein-related / LEA protein-related
Sb02g007166	-4.087	8.789e-05	AT1G18070.2	Translation elongation factor EF1A/initiation factor IF2gamma family protein
Sb02g031070	-2.703	8.971e-04
Sb06g029800	-3.476	2.000e-04	AT4G27290.1	S-locus lectin protein kinase family protein
Sb01g023190	-2.373	8.956e-04	AT2G05920.1	Subtilase family protein
Sb02g010790	4.166	4.776e-07	AT2G37170.1	plasma membrane intrinsic protein 2
Sb02g006940	-2.577	3.109e-04	AT4G30110.1	heavy metal atpase 2
Sb02g018650	2.325	8.095e-04	AT3G52150.1	RNA-binding (RRM/RBD/RNP motifs) family protein
Sb06g016570	10.027	2.512e-17	AT3G45600.1	tetraspanin3
Sb04g038630	-3.821	9.246e-04	AT1G02180.1	ferredoxin-related
Sb04g000670	-2.315	2.157e-04	AT1G20960.1	U5 small nuclear ribonucleoprotein helicase, putative
Sb06g011770	4.1	5.611e-05	AT5G52010.1	C2H2-like zinc finger protein
Sb09g001940	-3.646	9.329e-09	AT2G39350.1	ABC-2 type transporter family protein
Sb01g050340	7.518	1.351e-06	AT1G62740.1	stress-inducible protein, putative
Sb06g033870	-3.885	2.628e-11	AT1G71695.1	Peroxidase superfamily protein
Sb04g036850	-2.444	7.865e-06	AT2G02360.1	phloem protein 2-B10
Sb03g033210	4.95	1.937e-08	AT1G56070.1	Ribosomal protein S5/Elongation factor G/III/V family protein
Sb09g025840	-2.446	1.323e-04	AT4G32480.1	Protein of unknown function (DUF506)
Sb04g000690	-7.635	1.042e-06
Sb02g031170	-5.139	4.467e-12	AT1G14220.1	Ribonuclease T2 family protein
Sb07g007710	6.701	2.150e-11	AT2G25010.1	Aminotransferase-like, plant mobile domain family protein
Sb01g026780	-7.545	1.740e-06
Sb02g005940	6.393	9.126e-17	AT5G49690.1	UDP-Glycosyltransferase superfamily protein
Sb06g016020	2.736	6.707e-06
Sb01g012430	-3.418	7.262e-08	AT1G31260.1	zinc transporter 10 precursor
Sb10g021580	-2.374	2.419e-04	AT5G45800.1	Leucine-rich repeat protein kinase family protein
Sb03g026915	-3.33	1.297e-07	AT5G15240.1	Transmembrane amino acid transporter family protein
Sb01g009300	2.486	9.722e-04	AT5G25320.1	ACT-like superfamily protein
Sb05g005330	2.842	1.672e-06	AT3G44540.1	fatty acid reductase 4
Sb07g019120	7.518	1.042e-06	AT3G22220.2	hAT transposon superfamily
Sb04g006480	-2.501	7.501e-05	AT3G45140.1	lipoxygenase 2
Sb03g043100	-2.593	1.149e-05	AT5G50380.1	exocyst subunit exo70 family protein F1
Sb02g040170	-2.191	2.872e-04	AT1G26820.1	ribonuclease 3
Sb04g033790	-2.769	2.370e-04	AT3G53810.1	Concanavalin A-like lectin protein kinase family protein
Sb02g011050	-3.077	4.763e-05	AT2G40740.1	WRKY DNA-binding protein 55
Sb03g034390	3.582	1.436e-08	AT1G74310.1	heat shock protein 101
Sb06g016043	7.97	4.141e-08	AT2G03070.1	mediator subunit 8
Sb03g012590	-4.255	1.578e-07	AT4G10310.1	high-affinity K+ transporter 1
Sb03g028650	9.32	2.017e-14	AT3G14680.1	cytochrome P450, family 72, subfamily A, polypeptide 14
Sb05g003480	2.319	4.723e-04	AT1G67090.1	ribulose bisphosphate carboxylase small chain 1A
Sb05g027785	2.775	8.595e-07	AT2G37650.1	GRAS family transcription factor
Sb08g004920	7.042	5.049e-05
Sb01g032980	-3.691	4.517e-04	AT1G47290.2	3beta-hydroxysteroid-dehydrogenase/decarboxylase isoform 1
Sb03g046650	2.862	4.239e-05	AT5G45310.1
Sb06g018780	-4.032	3.426e-05	AT5G15140.1	Galactose mutarotase-like superfamily protein
Sb01g040490	9.723	2.185e-16	AT1G60500.1	Dynamin related protein 4C
Sb05g026920	-4.47	2.410e-09	AT3G14470.1	NB-ARC domain-containing disease resistance protein
Sb08g003850	7.775	1.261e-07	AT1G43770.2	RING/FYVE/PHD zinc finger superfamily protein
Sb10g007010	3.906	1.291e-10	AT5G14040.1	phosphate transporter 3;1
Sb02g019410	-3.943	9.742e-08	AT1G11680.1	CYTOCHROME P450 51G1
Sb10g008930	8.873	5.406e-12
Sb10g021810	3.538	6.293e-04	AT2G42840.1	protodermal factor 1
Sb09g001750	2.937	2.731e-07	AT2G19130.1	S-locus lectin protein kinase family protein
Sb06g033940	5.747	1.088e-07	AT4G36090.3	oxidoreductase, 2OG-Fe(II) oxygenase family protein
Sb01g016390	10.521	2.268e-36
Sb03g042400	-5.635	5.943e-13	AT3G09410.1	Pectinacetylesterase family protein
Sb07g022300	-4.694	2.976e-06	AT5G07990.1	Cytochrome P450 superfamily protein
Sb10g028640	3.714	5.538e-06	AT4G31750.1	HOPW1-1-interacting 2
Sb09g019158	-7.344	3.742e-06	AT4G12110.1	sterol-4alpha-methyl oxidase 1-1
Sb04g036770	2.436	2.319e-04	AT1G15950.1	cinnamoyl coa reductase 1
Sb01g003260	2.773	7.120e-06	AT5G59880.1	actin depolymerizing factor 3
Sb09g025890	-4.789	9.659e-07	AT4G16260.1	Glycosyl hydrolase superfamily protein
Sb09g000365	-4.883	2.631e-07
Sb04g010720	6.526	9.186e-04
Sb09g020960	-3.52	1.887e-09	AT5G06730.1	Peroxidase superfamily protein
Sb04g030135	-3.09	4.896e-09	AT1G07400.1	HSP20-like chaperones superfamily protein
Sb06g014250	4.907	2.962e-08	AT3G60160.1	multidrug resistance-associated protein 9
Sb05g022785	2.457	2.994e-04	AT3G07040.1	NB-ARC domain-containing disease resistance protein
Sb05g006450	3.533	1.911e-05	AT5G42510.1	Disease resistance-responsive (dirigent-like protein) family protein
Sb07g005340	-4.396	6.949e-06	AT4G14630.1	germin-like protein 9
Sb04g034700	-2.921	8.951e-06	AT3G12040.1	DNA-3-methyladenine glycosylase (MAG)
Sb03g031680	8.08	9.631e-09	AT1G67000.1	Protein kinase superfamily protein
Sb06g034030	-2.282	3.784e-04	AT1G22550.1	Major facilitator superfamily protein
Sb03g031650	6.998	3.692e-05	AT1G18390.2	Protein kinase superfamily protein
Sb02g021800	-2.57	6.161e-04	AT4G21380.1	receptor kinase 3
Sb07g028310	2.857	9.476e-04	AT2G16600.1	rotamase CYP 3
Sb07g022320	4.525	8.971e-04	AT5G07990.1	Cytochrome P450 superfamily protein
Sb02g021226	2.523	5.003e-04	AT3G46730.1	NB-ARC domain-containing disease resistance protein
Sb02g028950	-8.129	3.159e-18
Sb05g008440	-3.298	4.156e-07	AT5G16080.1	carboxyesterase 17
Sb03g032150	-3.613	9.721e-07	AT5G55090.1	mitogen-activated protein kinase kinase kinase 15
Sb08g019960	4.838	5.055e-16
Sb10g003355	-4.295	3.399e-07
Sb02g002025	6.807	1.252e-04	AT3G17530.1	F-box and associated interaction domains-containing protein
Sb01g044960	2.096	1.634e-04	AT5G42900.2	cold regulated gene 27
Sb10g003700	6.818	5.023e-17	AT3G50980.1	dehydrin xero 1
Sb2967s002010	-4.029	8.859e-10	AT3G61880.2	cytochrome p450 78a9
Sb10g021940	7.9	1.012e-07	AT1G73840.1	hydroxyproline-rich glycoprotein family protein
Sb0067s002240	-6.682	1.180e-11	AT3G52600.1	cell wall invertase 2
Sb01g014400	5.975	2.312e-16	AT3G18990.1	AP2/B3-like transcriptional factor family protein
Sb09g008210	4.601	4.199e-07	AT5G20165.1
Sb05g002060	2.122	9.246e-04	AT5G13750.1	zinc induced facilitator-like 1
Sb01g044230	2.269	2.939e-04	AT5G13700.1	polyamine oxidase 1
Sb04g012541	-9.016	1.303e-12
Sb06g018490	12.362	1.292e-30	AT1G22360.1	UDP-glucosyl transferase 85A2
Sb05g027640	-3.196	7.373e-05	AT1G13080.1	cytochrome P450, family 71, subfamily B, polypeptide 2
Sb01g020510	-4.841	6.713e-04
Sb02g025555	5.468	2.397e-06
Sb03g006410	-2.766	7.147e-04	AT4G15490.1	UDP-Glycosyltransferase superfamily protein
Sb01g034830	-3	8.358e-04	AT1G19260.1	TTF-type zinc finger protein with HAT dimerisation domain
Sb05g018376	1.966	5.406e-04	AT3G48770.1	DNA binding;ATP binding
Sb10g008220	6.933	5.874e-12	AT5G15290.1	Uncharacterised protein family (UPF0497)
Sb02g011990	8.331	1.419e-09	AT3G53390.1	Transducin/WD40 repeat-like superfamily protein
Sb09g002985	8.784	7.055e-12
Sb10g009260	3.243	2.845e-04	AT3G17950.1
Sb06g028110	3.021	3.450e-04	AT5G44310.2	Late embryogenesis abundant protein (LEA) family protein
Sb07g006840	8.037	9.631e-09
Sb05g026180	6.953	6.771e-05	AT1G58602.2	LRR and NB-ARC domains-containing disease resistance protein
Sb09g028890	7.388	3.742e-06	AT4G22220.1	SufE/NifU family protein
Sb05g008830	3.62	8.851e-11	AT4G35160.1	O-methyltransferase family protein
Sb06g031805	-6.979	9.114e-05	AT5G27660.1	Trypsin family protein with PDZ domain
Sb04g033330	-5.393	1.122e-16	AT5G53550.1	YELLOW STRIPE like 3
Sb07g005100	-3.01	5.211e-06	AT1G59740.1	Major facilitator superfamily protein
Sb01g012060	-2.332	5.108e-04	AT3G50760.1	galacturonosyltransferase-like 2
Sb08g002110	-2.129	6.874e-04	AT4G36010.2	Pathogenesis-related thaumatin superfamily protein
Sb08g001610	-2.947	3.456e-06	AT5G21130.1	Late embryogenesis abundant (LEA) hydroxyproline-rich glycoprotein family
Sb01g033090	6.187	4.106e-18	AT1G73040.1	Mannose-binding lectin superfamily protein
Sb10g009820	7.126	1.554e-05
Sb05g024565	-6.149	2.175e-09	AT5G20850.1	RAS associated with diabetes protein 51
Sb05g026470	2.144	8.541e-04	AT3G14470.1	NB-ARC domain-containing disease resistance protein
Sb03g000450	-2.74	4.647e-06	AT5G57850.1	D-aminoacid aminotransferase-like PLP-dependent enzymes superfamily protein
Sb03g045210	4.919	5.350e-07	AT3G21460.1	Glutaredoxin family protein
Sb04g009870	6.273	1.009e-09	AT1G07780.5	phosphoribosylanthranilate isomerase 1
Sb06g005420	6.953	9.114e-05
Sb05g002640	-2.386	1.008e-04	AT4G11000.1	Ankyrin repeat family protein
Sb05g026175	3.632	1.006e-04	AT1G79990.1	structural molecules
Sb04g022360	-3.137	4.824e-05	AT2G41370.1	Ankyrin repeat family protein / BTB/POZ domain-containing protein
Sb08g005630	8.499	5.150e-10	AT3G46530.1	NB-ARC domain-containing disease resistance protein
Sb09g019880	9.293	4.846e-14	AT5G51600.1	Microtubule associated protein (MAP65/ASE1) family protein
Sb03g008930	6.426	1.419e-09	AT1G20050.1	C-8,7 sterol isomerase
Sb07g024200	-7.29	1.631e-29	AT1G08360.1	Ribosomal protein L1p/L10e family
Sb01g032720	5.721	5.406e-12	AT1G17020.1	senescence-related gene 1
Sb08g021485	-7.635	6.436e-07	AT1G30370.1	alpha/beta-Hydrolases superfamily protein
Sb08g022880	2.667	9.179e-04	AT4G21620.1	glycine-rich protein
Sb01g002720	2.532	5.587e-05	AT1G19530.1
Sb07g005810	4.985	5.611e-05
Sb05g000440	-2.515	1.342e-05	AT3G47340.1	glutamine-dependent asparagine synthase 1
Sb10g027640	6.292	2.293e-14	AT4G35160.1	O-methyltransferase family protein
Sb01g050080	7.132	1.831e-13	AT5G03450.1	Transducin/WD40 repeat-like superfamily protein
Sb10g024280	6.587	9.186e-04
Sb07g005750	4.231	8.090e-07	AT3G58860.1	F-box/RNI-like superfamily protein
Sb08g005680	-2.721	3.532e-05	AT3G62160.1	HXXXD-type acyl-transferase family protein
Sb06g014550	2.806	2.329e-06	AT1G17020.1	senescence-related gene 1
Sb10g002890	4.614	4.809e-15	AT5G25940.1	early nodulin-related
Sb06g014260	3.249	1.873e-05	AT2G35450.1	catalytics;hydrolases
Sb08g015916	-4.191	9.424e-07	AT5G27660.1	Trypsin family protein with PDZ domain
Sb05g004530	2.295	6.384e-05	AT5G06060.1	NAD(P)-binding Rossmann-fold superfamily protein
Sb01g014270	7.801	1.261e-07	AT4G38180.1	FAR1-related sequence 5
Sb08g016370	7.87	6.752e-28	AT4G10500.1	2-oxoglutarate (2OG) and Fe(II)-dependent oxygenase superfamily protein
Sb05g026690	2.928	8.090e-07
Sb01g017360	-7.271	3.742e-06	AT1G76240.1	Arabidopsis protein of unknown function (DUF241)
Sb02g003510	-3.196	2.184e-08	AT5G16010.1	3-oxo-5-alpha-steroid 4-dehydrogenase family protein
Sb10g031320	-7.326	1.675e-14	AT5G65750.1	2-oxoglutarate dehydrogenase, E1 component
Sb06g025250	-2.713	8.363e-05	AT1G76140.1	Prolyl oligopeptidase family protein
Sb02g007510	2.665	2.168e-05
Sb02g005380	2.823	7.486e-07	AT4G15560.1	Deoxyxylulose-5-phosphate synthase
Sb04g003210	4.71	2.845e-04	AT2G07050.1	cycloartenol synthase 1
Sb02g037610	2.976	8.924e-06	AT1G27330.1	Ribosome associated membrane protein RAMP4
Sb04g009860	3.414	7.235e-04
Sb10g023970	-3.522	2.363e-08	AT5G10770.1	Eukaryotic aspartyl protease family protein
Sb08g014580	-2.235	6.363e-04	AT5G16720.1	Protein of unknown function, DUF593
Sb06g017410	8.576	8.497e-11	AT3G18150.1	RNI-like superfamily protein
Sb01g023481	-7.545	1.351e-06
Sb02g030040	-5.391	1.089e-18	AT1G05680.1	Uridine diphosphate glycosyltransferase 74E2
Sb03g009430	2.29	1.196e-04	AT1G09560.1	germin-like protein 5
Sb06g022410	3.29	5.672e-05	AT1G61820.1	beta glucosidase 46
Sb03g041620	-2.783	9.758e-05	AT4G15093.1	catalytic LigB subunit of aromatic ring-opening dioxygenase family
Sb07g015581	-3.345	4.590e-06	AT3G50150.1	Plant protein of unknown function (DUF247)
Sb06g000810	3.248	2.119e-07
Sb04g029690	4.71	5.012e-04	AT1G12030.1	Protein of unknown function (DUF506)
Sb04g000640	3.273	5.630e-08	AT5G47610.1	RING/U-box superfamily protein
Sb07g003370	-2.41	1.470e-05	AT4G10380.1	NOD26-like intrinsic protein 5;1
Sb07g021940	2.898	7.590e-07	AT1G73080.1	PEP1 receptor 1
Sb09g018440	4.573	8.971e-04	AT2G23610.1	methyl esterase 3
Sb06g022690	-2.801	1.682e-04	AT1G08650.1	phosphoenolpyruvate carboxylase kinase 1
Sb04g025640	7.384	7.622e-14	AT1G21230.1	wall associated kinase 5
Sb10g019720	8.848	7.158e-32	AT4G11220.1	VIRB2-interacting protein 2
Sb02g001830	-7.414	2.915e-06
Sb01g007410	-2.469	3.023e-05	AT4G37320.1	cytochrome P450, family 81, subfamily D, polypeptide 5
Sb03g007000	-2.761	1.897e-05	AT5G57580.1	Calmodulin-binding protein
Sb02g028956	-6.884	1.252e-04
Sb02g025150	2.512	2.215e-04
Sb07g002380	6.801	1.116e-15	AT3G21800.1	UDP-glucosyl transferase 71B8
Sb06g012290	-3.672	6.889e-06	AT1G67480.2	Galactose oxidase/kelch repeat superfamily protein
Sb07g002990	-2.791	3.983e-06	AT5G23960.1	terpene synthase 21
Sb03g027040	3.35	4.107e-07	AT2G34420.1	photosystem II light harvesting complex gene B1B2
Sb10g025286	7.518	1.740e-06	AT3G25510.1	disease resistance protein (TIR-NBS-LRR class), putative
Sb03g047510	-7.95	6.433e-08	AT5G57300.2	S-adenosyl-L-methionine-dependent methyltransferases superfamily protein
Sb03g026790	7.085	3.692e-05	AT5G15140.1	Galactose mutarotase-like superfamily protein
Sb10g025710	4.427	2.560e-05
Sb02g021770	6.953	9.114e-05	AT5G19460.1	nudix hydrolase homolog 20
Sb01g047780	-8.285	1.704e-09	AT3G58970.1	magnesium transporter 6
Sb02g025210	2.545	1.527e-04	AT4G30420.1	nodulin MtN21 /EamA-like transporter family protein
Sb01g022200	2.534	2.403e-04	AT5G42830.1	HXXXD-type acyl-transferase family protein
Sb09g021000	2.456	8.788e-05	AT5G06730.1	Peroxidase superfamily protein
Sb03g008970	-4.528	1.352e-12	AT1G20050.1	C-8,7 sterol isomerase
Sb05g023920	-4.022	9.280e-10	AT2G32300.1	uclacyanin 1
Sb03g046337	10.439	3.522e-20
Sb10g019590	-3.29	4.156e-07	AT4G29080.1	phytochrome-associated protein 2
Sb05g026680	3.298	1.074e-07
Sb04g023630	-2.457	3.784e-04	AT4G33565.1	RING/U-box superfamily protein
Sb04g022780	-3.44	4.551e-07	AT1G59940.1	response regulator 3
Sb01g046000	2.74	1.228e-04	AT2G18340.1	late embryogenesis abundant domain-containing protein / LEA domain-containing protein
Sb02g003550	-3.326	3.873e-06	AT5G10010.1
Sb01g009040	7.148	2.171e-12
Sb02g028200	-2.222	3.682e-05	AT5G47560.1	tonoplast dicarboxylate transporter
Sb04g027470	-6.214	2.860e-18	AT1G22400.1	UDP-Glycosyltransferase superfamily protein
Sb07g023140	4.367	1.378e-06	AT1G47480.1	alpha/beta-Hydrolases superfamily protein
Sb10g007020	-2.072	9.474e-04	AT5G42930.1	alpha/beta-Hydrolases superfamily protein
Sb04g038040	2.556	8.003e-04	AT1G03610.1	Protein of unknown function (DUF789)
Sb03g006765	-2.841	2.497e-04	AT1G67000.1	Protein kinase superfamily protein
Sb09g002660	2.961	3.327e-06
Sb02g030096	-5.264	2.397e-06
Sb09g003700	-2.377	2.615e-05	AT3G62760.1	Glutathione S-transferase family protein
Sb02g010800	-3.125	1.068e-05	AT2G37170.1	plasma membrane intrinsic protein 2
Sb09g020980	8.366	9.989e-10	AT5G06730.1	Peroxidase superfamily protein
Sb03g005570	6.315	3.695e-20	AT5G06570.1	alpha/beta-Hydrolases superfamily protein
Sb08g018980	6.784	3.456e-15	AT3G07040.1	NB-ARC domain-containing disease resistance protein
Sb05g024900	8.745	1.408e-11	AT1G50180.1	NB-ARC domain-containing disease resistance protein
Sb09g004390	7.487	8.204e-07	AT4G27050.2	F-box/RNI-like superfamily protein
Sb02g036605	-3.361	5.648e-07
Sb04g000430	-6.489	9.186e-04	AT5G46960.1	Plant invertase/pectin methylesterase inhibitor superfamily protein
Sb03g038930	3.174	2.652e-07	AT4G08330.1
Sb02g015330	4.601	2.631e-07	AT3G53850.1	Uncharacterised protein family (UPF0497)
Sb01g030370	-7.481	2.915e-06	AT5G23210.1	serine carboxypeptidase-like 34
Sb05g027340	2.23	1.122e-04	AT4G35150.1	O-methyltransferase family protein
Sb01g018370	-5.202	7.284e-05
Sb02g026630	-3.265	2.143e-07	AT4G34410.1	redox responsive transcription factor 1
Sb02g032080	7.474	4.434e-23
Sb05g001915	6.034	7.197e-09	AT5G07610.1	F-box family protein
Sb01g033820	2.701	1.400e-05	AT1G78070.1	Transducin/WD40 repeat-like superfamily protein
Sb07g004660	-2.237	9.246e-04	AT5G54160.1	O-methyltransferase 1
Sb07g002370	5.813	1.116e-15	AT3G16520.3	UDP-glucosyl transferase 88A1
Sb08g015850	-5.49	2.969e-06	AT3G18640.1	Zinc finger C-x8-C-x5-C-x3-H type family protein
Sb02g039430	-3.454	5.796e-04
Sb06g001820	5.154	1.594e-05	AT3G62870.1	Ribosomal protein L7Ae/L30e/S12e/Gadd45 family protein
Sb02g035090	-5.103	7.545e-06	AT5G24220.1	Lipase class 3-related protein
Sb06g033840	-4.988	2.691e-16	AT1G71695.1	Peroxidase superfamily protein
Sb02g002390	2.756	1.669e-06	AT1G76550.1	Phosphofructokinase family protein
Sb10g006540	6.526	6.600e-04	AT3G18030.1	HAL3-like protein A
Sb07g001280	-3.104	6.539e-06	AT4G33420.1	Peroxidase superfamily protein
Sb09g001010	-7.751	8.480e-24	AT2G38870.1	Serine protease inhibitor, potato inhibitor I-type family protein
Sb07g006100	-3.68	2.197e-06	AT4G24510.1	HXXXD-type acyl-transferase family protein
Sb10g006580	8.331	2.020e-09
Sb01g002100	5.171	1.234e-13	AT5G22280.1
Sb02g040080	8.256	3.117e-31	AT5G39850.1	Ribosomal protein S4
Sb07g007690	2.899	9.064e-05	AT5G06760.1	Late Embryogenesis Abundant 4-5
Sb05g026100	3.879	5.276e-11	AT2G47600.1	magnesium/proton exchanger
Sb03g028700	2.219	8.047e-04	AT3G14690.1	cytochrome P450, family 72, subfamily A, polypeptide 15
Sb02g038790	2.924	6.004e-08
Sb09g024620	-3.921	1.152e-05	AT2G15480.2	UDP-glucosyl transferase 73B5
Sb02g042120	-4.474	3.562e-11	AT4G03140.1	NAD(P)-binding Rossmann-fold superfamily protein
Sb10g018280	-4.323	3.594e-04	AT1G48760.2	delta-adaptin
Sb08g000590	-4.221	2.072e-04	AT2G38320.1	TRICHOME BIREFRINGENCE-LIKE 34
Sb07g023770	10.31	1.171e-19	AT4G34870.1	rotamase cyclophilin 5
Sb01g032990	-4.908	8.807e-10	AT2G26260.1	3beta-hydroxysteroid-dehydrogenase/decarboxylase isoform 2
Sb02g008850	8.058	2.697e-08	AT1G06570.1	phytoene desaturation 1
Sb01g035710	7.87	1.222e-16	AT3G51530.1	F-box/RNI-like/FBD-like domains-containing protein
Sb06g008990	2.256	3.146e-04	AT4G13010.1	Oxidoreductase, zinc-binding dehydrogenase family protein
Sb02g007990	7.353	2.294e-06	AT4G33625.1
Sb07g006830	6.701	2.417e-04	AT1G59890.2	SIN3-like 5
Sb01g033700	-3.044	3.436e-05	AT4G33520.3	P-type ATP-ase 1
Sb04g031950	-3.912	6.977e-09	AT4G25470.1	C-repeat/DRE binding factor 2
Sb07g026735	-7.308	3.742e-06	AT5G19000.1	BTB-POZ and MATH domain 1
Sb08g007340	-4.221	8.989e-04	AT3G62760.1	Glutathione S-transferase family protein
Sb09g028270	-2.476	5.188e-04	AT1G76660.1
Sb04g036880	2.644	7.147e-04	AT2G28630.1	3-ketoacyl-CoA synthase 12
Sb10g027485	8.677	7.326e-11	AT3G57060.2	binding
Sb10g006300	2.794	2.845e-04	AT1G72680.1	cinnamyl-alcohol dehydrogenase
Sb08g003156	5.039	3.667e-10
Sb05g005200	-2.989	2.547e-05	AT1G65870.1	Disease resistance-responsive (dirigent-like protein) family protein
Sb08g022150	3.189	2.373e-05	AT3G14460.1	LRR and NB-ARC domains-containing disease resistance protein
Sb03g038210	-2.456	2.625e-04	AT3G56400.1	WRKY DNA-binding protein 70
Sb01g016460	-2.767	5.092e-05	AT2G22330.1	cytochrome P450, family 79, subfamily B, polypeptide 3
Sb01g050670	3.482	1.008e-05	AT4G25140.1	oleosin 1
Sb02g000670	4.62	2.157e-04	AT5G42510.1	Disease resistance-responsive (dirigent-like protein) family protein
Sb08g022240	2.771	9.748e-04	AT5G17860.1	calcium exchanger 7
Sb09g025520	7.549	6.436e-07	AT5G25610.1	BURP domain-containing protein
Sb05g020750	-6.979	9.114e-05	AT3G47680.1	DNA binding
Sb07g028320	3.187	8.588e-05
Sb01g011280	3.195	2.149e-04	AT1G54520.1
Sb01g023100	6.096	5.530e-14	AT4G20330.1	Transcription initiation factor TFIIE, beta subunit
Sb04g007280	-2.408	2.414e-04
Sb09g005625	2.686	1.387e-04	AT4G37608.1
Sb07g005580	-4.969	3.803e-07	AT4G05460.1	RNI-like superfamily protein
Sb05g004910	3.507	3.374e-07
Sb08g017540	7.633	8.105e-16	AT5G36110.1	cytochrome P450, family 716, subfamily A, polypeptide 1
Sb10g001550	2.647	5.467e-05	AT3G63530.2	RING/U-box superfamily protein
Sb06g026160	-2.385	3.061e-04	AT1G01480.1	1-amino-cyclopropane-1-carboxylate synthase 2
Sb04g025080	4.944	2.187e-11	AT4G31860.1	Protein phosphatase 2C family protein
Sb02g041290	6.587	6.600e-04	AT3G46730.1	NB-ARC domain-containing disease resistance protein
Sb01g048100	-3.751	1.170e-10	AT2G17120.1	lysm domain GPI-anchored protein 2 precursor
Sb05g027350	3.203	9.811e-08	AT1G03230.1	Eukaryotic aspartyl protease family protein
Sb03g032380	4.261	7.225e-09	AT3G15670.1	Late embryogenesis abundant protein (LEA) family protein
Sb04g000990	2.072	7.838e-04	AT5G60770.1	nitrate transporter 2.4
Sb02g006860	-2.225	9.186e-04	AT3G07720.1	Galactose oxidase/kelch repeat superfamily protein
Sb09g001050	6.319	3.010e-19	AT2G38870.1	Serine protease inhibitor, potato inhibitor I-type family protein
Sb01g013790	-3.196	1.436e-04	AT3G54950.1	patatin-like protein 6
Sb10g006510	2.913	4.528e-04	AT3G18030.1	HAL3-like protein A
Sb07g020430	3.726	2.881e-05
Sb01g029170	-2.01	9.229e-04	AT3G60530.1	GATA transcription factor 4
Sb05g024940	7.085	2.788e-05	AT5G42510.1	Disease resistance-responsive (dirigent-like protein) family protein
Sb08g003620	-2.398	5.592e-04	AT5G04820.1	ovate family protein 13
Sb06g028760	3.508	6.982e-09	AT5G46330.1	Leucine-rich receptor-like protein kinase family protein
Sb09g006010	2.282	3.364e-04	AT4G25150.1	HAD superfamily, subfamily IIIB acid phosphatase
Sb03g043090	-4.113	4.408e-07	AT5G50380.1	exocyst subunit exo70 family protein F1
Sb06g027725	3.038	8.929e-06
Sb03g008230	2.261	3.237e-04
Sb01g007860	3.509	2.921e-04
Sb05g024570	4.191	2.777e-08	AT3G63390.1
Sb10g000580	-2.393	4.891e-04	AT5G47470.1	Nodulin MtN21 /EamA-like transporter family protein
Sb03g031960	-6.335	2.870e-10
Sb02g003230	5.321	1.452e-09	AT1G78390.1	nine-cis-epoxycarotenoid dioxygenase 9
Sb1306s002010	6.303	1.393e-19	AT4G18550.1	alpha/beta-Hydrolases superfamily protein
Sb08g006680	3.686	1.479e-07	AT2G02380.1	glutathione S-transferase (class zeta) 2
Sb04g012430	7.126	2.788e-05	AT1G08490.1	chloroplastic NIFS-like cysteine desulfurase
Sb04g009370	4.593	2.797e-05	AT5G24130.1
Sb08g017420	-7.069	5.049e-05
Sb08g014065	3.358	7.300e-05	AT1G69630.1	F-box/RNI-like superfamily protein
Sb04g008850	4.451	2.434e-11	AT1G53210.1	sodium/calcium exchanger family protein / calcium-binding EF hand family protein
Sb07g027500	3.823	2.397e-05	AT1G76450.1	Photosystem II reaction center PsbP family protein
Sb06g025580	-5.691	1.011e-09
Sb03g046300	5.099	3.667e-10
Sb01g004220	-4.004	6.259e-05	AT2G41850.1	polygalacturonase abscission zone A. thaliana
Sb05g026710	2.26	4.458e-04	AT4G35160.1	O-methyltransferase family protein
Sb06g019470	-2.447	4.132e-04	AT3G20180.1	Copper transport protein family
Sb05g023105	-7.024	3.692e-05	AT1G57790.1	F-box family protein
Sb06g015080	3.37	1.299e-04	AT3G12920.1	SBP (S-ribonuclease binding protein) family protein
Sb02g008040	-2.909	7.511e-05
Sb04g022100	-3.17	4.073e-04	AT5G53500.1	Transducin/WD40 repeat-like superfamily protein
Sb02g002130	-3.103	1.885e-05	AT3G19690.1	CAP (Cysteine-rich secretory proteins, Antigen 5, and Pathogenesis-related 1 protein) superfamily protein
Sb05g023710	2.333	7.063e-04	AT5G24090.1	chitinase A
Sb02g032085	7.9	6.433e-08	AT1G27090.1	glycine-rich protein
Sb04g022785	-3.009	2.978e-05
Sb01g021110	5.247	3.734e-06	AT2G43820.1	UDP-glucosyltransferase 74F2
Sb08g003190	2.61	4.300e-05	AT3G52780.1	Purple acid phosphatases superfamily protein
Sb08g019500	2.184	1.540e-04	AT4G37320.1	cytochrome P450, family 81, subfamily D, polypeptide 5
Sb10g008213	8.037	1.788e-08
Sb01g017190	-2.219	2.271e-04	AT1G64940.1	cytochrome P450, family 87, subfamily A, polypeptide 6
Sb09g029640	-3.492	1.614e-05	AT5G05490.2	Rad21/Rec8-like family protein
Sb07g005410	-2.088	3.339e-04
Sb02g027990	-2.337	7.202e-04	AT5G10770.1	Eukaryotic aspartyl protease family protein
Sb04g025860	3.278	5.211e-06	AT5G58070.1	temperature-induced lipocalin
Sb09g021250	3.022	1.688e-06	AT1G35420.1	alpha/beta-Hydrolases superfamily protein
Sb05g026330	3.81	1.724e-05	AT4G01970.1	stachyose synthase
Sb06g000740	-7.193	1.554e-05	AT5G19000.1	BTB-POZ and MATH domain 1
Sb05g025820	-6.4	4.926e-18	AT2G29360.1	NAD(P)-binding Rossmann-fold superfamily protein
Sb0283s002010	-2.672	1.461e-04	AT1G33260.2	Protein kinase superfamily protein
Sb02g023100	-3.283	3.420e-06
Sb04g025620	3.962	2.803e-07	AT1G01170.2	Protein of unknown function (DUF1138)
Sb08g017630	2.823	1.787e-06	AT1G28650.1	GDSL-like Lipase/Acylhydrolase superfamily protein
Sb05g027330	2.293	3.237e-04	AT4G35150.1	O-methyltransferase family protein
Sb10g028290	3.896	6.259e-05	AT2G24490.2	replicon protein A2
Sb06g022980	-2.846	7.943e-04	AT1G79670.1	Wall-associated kinase family protein
Sb08g022890	2.28	4.160e-04	AT2G22880.1	VQ motif-containing protein
Sb10g002280	-8.46	7.152e-10
Sb07g025850	2.74	7.515e-05	AT3G14460.1	LRR and NB-ARC domains-containing disease resistance protein
Sb02g027090	-2.959	3.692e-04	AT1G28220.1	purine permease 3
Sb02g003110	2.533	1.894e-05	AT3G07560.1	peroxin 13
Sb10g010400	-4.015	1.667e-06	AT1G09310.1	Protein of unknown function, DUF538
Sb03g046890	5.276	3.190e-05	AT1G04560.1	AWPM-19-like family protein
Sb04g024250	-5.708	2.003e-07	AT5G48290.1	Heavy metal transport/detoxification superfamily protein
Sb01g042160	-7.575	1.351e-06	AT3G13160.1	Tetratricopeptide repeat (TPR)-like superfamily protein
Sb02g040490	-2.142	3.628e-04	AT2G46950.1	cytochrome P450, family 709, subfamily B, polypeptide 2
Sb01g035040	3.468	1.006e-05	AT2G38760.1	annexin 3
Sb04g012640	-5.955	5.061e-08
Sb05g026786	3.326	8.215e-05	AT1G60900.1	U2 snRNP auxilliary factor, large subunit, splicing factor
Sb02g027520	-3.526	7.132e-06
Sb02g023370	5.855	3.607e-16	AT5G10190.1	Major facilitator superfamily protein
Sb04g023260	4.141	3.065e-08	AT3G66654.1	Cyclophilin-like peptidyl-prolyl cis-trans isomerase family protein
Sb02g034930	9.448	1.502e-14	AT3G14470.1	NB-ARC domain-containing disease resistance protein
Sb03g038850	2.253	8.584e-04	AT5G58560.1	Phosphatidate cytidylyltransferase family protein
Sb03g008760	4.04	1.534e-12	AT1G75280.1	NmrA-like negative transcriptional regulator family protein
Sb06g033760	-3.014	6.202e-05	AT3G43660.1	Vacuolar iron transporter (VIT) family protein
Sb01g017060	-2.651	4.825e-07	AT1G64660.1	methionine gamma-lyase
Sb05g003830	2.596	2.615e-05	AT3G14470.1	NB-ARC domain-containing disease resistance protein
Sb01g037480	-2.221	1.450e-04	AT1G56430.1	nicotianamine synthase 4
Sb01g003020	-3.227	7.737e-05	AT2G37710.1	receptor lectin kinase
Sb05g006650	-2.618	1.351e-04	AT3G03080.1	Zinc-binding dehydrogenase family protein
Sb08g021500	6.587	4.708e-04	AT5G45540.1	Protein of unknown function (DUF594)
Sb02g000380	-3.947	3.426e-05	AT4G16730.1	terpene synthase 02
Sb04g027390	-2.253	2.625e-04	AT4G08950.1	Phosphate-responsive 1 family protein
Sb07g023260	-8.587	5.150e-10	AT4G30430.1	tetraspanin9
Sb06g015520	8.483	8.585e-10	AT1G17450.2	B-block binding subunit of TFIIIC
Sb05g026880	-2.572	1.600e-04	AT5G56530.1	Protein of Unknown Function (DUF239)
Sb05g019030	9.64	1.310e-15
Sb01g033855	7.97	3.317e-08	AT3G51550.1	Malectin/receptor-like protein kinase family protein
Sb09g000630	9.497	1.104e-14	AT4G23310.1	cysteine-rich RLK (RECEPTOR-like protein kinase) 23
Sb04g036150	7.86	1.122e-16	AT1G80570.2	RNI-like superfamily protein
Sb01g007750	-2.177	9.265e-05	AT5G60920.1	COBRA-like extracellular glycosyl-phosphatidyl inositol-anchored protein family
Sb01g007360	3.386	3.396e-08	AT2G39540.1	Gibberellin-regulated family protein
Sb07g021870	-3.804	6.030e-10	AT2G23810.1	tetraspanin8
Sb03g004910	4.62	3.768e-04
Sb05g027090	3.243	2.845e-04	AT1G21250.1	cell wall-associated kinase
Sb02g001640	-5.302	1.870e-09	AT4G03220.1	Protein with RNI-like/FBD-like domains
Sb05g022280	2.706	1.846e-05	AT5G45480.1	Protein of unknown function (DUF594)
Sb06g001690	2.748	8.641e-07	AT3G05950.1	RmlC-like cupins superfamily protein
Sb01g012640	7.947	2.697e-08	AT3G22640.1	cupin family protein
Sb02g008900	6.645	6.600e-04	AT3G03305.1	Calcineurin-like metallo-phosphoesterase superfamily protein
Sb08g001240	-2.46	1.218e-04	AT5G10530.1	Concanavalin A-like lectin protein kinase family protein
Sb01g022350	-7.801	2.033e-07	AT5G35910.1	Polynucleotidyl transferase, ribonuclease H fold protein with HRDC domain
Sb10g012150	3.446	6.954e-04	AT5G13490.2	ADP/ATP carrier 2
Sb03g006415	-7.111	3.692e-05	AT4G15480.1	UDP-Glycosyltransferase superfamily protein
Sb05g004540	2.3	6.182e-05	AT5G64440.1	fatty acid amide hydrolase
Sb04g005220	-2.918	7.481e-04	AT1G13570.1	F-box/RNI-like superfamily protein
Sb02g034940	8.467	5.150e-10	AT3G14470.1	NB-ARC domain-containing disease resistance protein
Sb04g009600	-2.191	2.338e-04
Sb08g000730	5.055	2.035e-05	AT5G37055.1	HIT-type Zinc finger family protein
Sb06g001780	4.672	5.150e-10	AT1G32010.1	myosin heavy chain-related
Sb01g004985	3.593	8.885e-09
Sb09g026590	2.712	8.985e-06	AT3G05200.1	RING/U-box superfamily protein
Sb02g032200	-5.148	9.152e-09	AT1G76390.2	ARM repeat superfamily protein
Sb05g024126	4.49	2.487e-07	AT3G46710.1	NB-ARC domain-containing disease resistance protein
Sb09g000620	7.318	1.155e-05	AT5G38340.1	Disease resistance protein (TIR-NBS-LRR class) family
Sb10g002600	8.258	5.421e-09	AT4G21390.1	S-locus lectin protein kinase family protein
Sb04g026170	6.69	1.467e-11
Sb09g001310	2.97	2.684e-06	AT2G28900.1	outer plastid envelope protein 16-1
Sb04g027550	2.989	5.310e-07	AT5G65220.1	Ribosomal L29 family protein
Sb02g034500	4.666	7.284e-05	AT1G62040.2	Ubiquitin-like superfamily protein
Sb03g005840	3.414	4.359e-04	AT5G48930.1	hydroxycinnamoyl-CoA shikimate/quinate hydroxycinnamoyl transferase
Sb06g001260	5.22	1.965e-08	AT3G51840.1	acyl-CoA oxidase 4
Sb09g006536	10.287	6.034e-19
Sb02g001280	4.431	2.362e-09	AT5G41220.1	glutathione S-transferase THETA 3
Sb02g041890	-2.03	6.214e-04
Sb02g030300	8.81	1.230e-11	AT4G25470.1	C-repeat/DRE binding factor 2

## Sheet: 2 VS 4
List of DEGs between 2 vs 4 comparison
LogFC=log2 (sample2 / samle4); positive values of logFC indicates the gene transcript had higher expression in sensitive genotypes
Gene	logFC	FDR	Best TAIR10 hit	Annotation
Sb06g027780	-8.124	4.213e-10	AT3G13580.3	Ribosomal protein L30/L7 family protein
Sb01g044810	3.249	4.292e-13	AT2G22540.1	K-box region and MADS-box transcription factor family protein
Sb02g010780	2.058	3.553e-05	AT2G37170.1	plasma membrane intrinsic protein 2
Sb01g004130	2.648	3.441e-09	AT3G57520.1	seed imbibition 2
Sb10g016955	-5.943	2.085e-09
Sb02g009340	-1.974	9.909e-04	AT5G48485.1	Bifunctional inhibitor/lipid-transfer protein/seed storage 2S albumin superfamily protein
Sb06g011767	7.261	9.371e-07	AT5G62000.3	auxin response factor 2
Sb07g026830	6.8	4.973e-05	AT3G06190.2	BTB-POZ and MATH domain 2
Sb01g006870	1.86	2.836e-05	AT1G10140.1	Uncharacterised conserved protein UCP031279
Sb07g022670	2.32	1.423e-07	AT5G17330.1	glutamate decarboxylase
Sb03g028410	4.122	1.327e-17	AT2G38010.1	Neutral/alkaline non-lysosomal ceramidase
Sb09g025050	-2.673	4.460e-07	AT1G48900.1	Signal recognition particle, SRP54 subunit protein
Sb02g024210	1.924	1.066e-04	AT4G39330.1	cinnamyl alcohol dehydrogenase 9
Sb08g016350	2.22	6.861e-04	AT4G10500.1	2-oxoglutarate (2OG) and Fe(II)-dependent oxygenase superfamily protein
Sb07g000550	4.49	1.871e-10	AT3G48280.1	cytochrome P450, family 71, subfamily A, polypeptide 25
Sb09g028500	1.795	1.152e-04	AT1G28480.1	Thioredoxin superfamily protein
Sb02g003580	2.241	1.206e-04	AT5G06570.2	alpha/beta-Hydrolases superfamily protein
Sb02g035310	-1.857	5.261e-05	AT2G03200.1	Eukaryotic aspartyl protease family protein
Sb06g029850	2.474	1.676e-08	AT4G10270.1	Wound-responsive family protein
Sb02g038810	4.763	4.746e-24
Sb03g034150	2.506	1.031e-06	AT5G19740.1	Peptidase M28 family protein
Sb01g048050	-1.751	3.095e-04	AT1G20560.1	acyl activating enzyme 1
Sb08g019270	-3.97	2.097e-05
Sb05g026185	-2.375	3.987e-07	AT1G61480.1	S-locus lectin protein kinase family protein
Sb10g003270	2.645	1.462e-07
Sb06g002180	-2.24	2.379e-07	AT2G43820.1	UDP-glucosyltransferase 74F2
Sb10g022320	-6.549	2.396e-04	AT3G50950.2	HOPZ-ACTIVATED RESISTANCE 1
Sb09g023250	1.809	8.448e-04	AT5G01670.1	NAD(P)-linked oxidoreductase superfamily protein
Sb05g019020	8.238	4.436e-11	AT2G13770.1
Sb10g023150	6.238	1.806e-12	AT3G62160.1	HXXXD-type acyl-transferase family protein
Sb09g028275	-2.168	1.122e-05	AT1G76660.1
Sb01g011780	-1.591	7.264e-04	AT5G62720.1	Integral membrane HPP family protein
Sb10g006460	-2.331	1.598e-06	AT1G19130.1
Sb05g008240	-3.383	6.382e-05	AT3G16030.1	lectin protein kinase family protein
Sb09g027470	7.665	2.143e-08	AT5G45060.1	Disease resistance protein (TIR-NBS-LRR class) family
Sb04g003850	9.546	2.903e-19	AT5G41220.1	glutathione S-transferase THETA 3
Sb05g019210	4.744	5.306e-08	AT1G70080.1	Terpenoid cyclases/Protein prenyltransferases superfamily protein
Sb01g027610	2.531	2.627e-07	AT3G02610.1	Plant stearoyl-acyl-carrier-protein desaturase family protein
Sb02g033210	1.995	1.989e-04	AT4G34880.1	Amidase family protein
Sb09g007360	3.29	7.308e-06	AT5G37770.1	EF hand calcium-binding protein family
Sb07g023750	5.727	5.100e-21
Sb07g004720	-3.932	2.439e-04	AT3G29670.1	HXXXD-type acyl-transferase family protein
Sb01g029340	4.447	4.947e-11	AT1G65680.1	expansin B2
Sb09g030670	8.483	2.087e-33
Sb10g010350	5.723	8.042e-10	AT1G09310.1	Protein of unknown function, DUF538
Sb09g019650	-1.947	9.520e-06	AT3G23600.1	alpha/beta-Hydrolases superfamily protein
Sb02g024420	-3.646	3.402e-07	AT2G47910.1	chlororespiratory reduction 6
Sb09g030110	2.372	3.238e-06	AT5G24120.1	sigma factor E
Sb04g011090	-1.967	6.014e-05	AT4G35160.1	O-methyltransferase family protein
Sb06g001645	-7.541	3.494e-07	AT5G51630.1	Disease resistance protein (TIR-NBS-LRR class) family
Sb01g006820	1.506	4.976e-04	AT4G07960.1	Cellulose-synthase-like C12
Sb03g011080	4.983	3.588e-06
Sb01g023010	8.863	1.716e-14
Sb05g026136	7.522	9.932e-08	AT4G04540.1	cysteine-rich RLK (RECEPTOR-like protein kinase) 39
Sb01g032920	7.028	1.108e-05
Sb10g021250	8.67	1.209e-28	AT4G18550.1	alpha/beta-Hydrolases superfamily protein
Sb07g005260	9.18	1.792e-16	AT5G39110.1	RmlC-like cupins superfamily protein
Sb01g023950	1.873	1.265e-04	AT3G13050.1	Major facilitator superfamily protein
Sb06g028770	2.96	1.481e-07	AT1G56020.1
Sb02g007350	5.856	3.986e-10	AT1G09310.1	Protein of unknown function, DUF538
Sb04g019550	1.876	4.971e-04	AT5G42500.1	Disease resistance-responsive (dirigent-like protein) family protein
Sb06g025860	1.842	2.156e-04	AT3G61060.1	phloem protein 2-A13
Sb01g011370	1.991	3.502e-04	AT1G18970.1	germin-like protein 4
Sb06g026387	1.594	5.782e-04
Sb04g003840	-1.779	7.216e-04	AT1G72300.1	Leucine-rich receptor-like protein kinase family protein
Sb03g041220	2.414	1.887e-05	AT1G22540.1	Major facilitator superfamily protein
Sb06g026900	2.809	8.307e-07	AT2G35300.1	Late embryogenesis abundant protein, group 1 protein
Sb09g021265	1.696	4.973e-05
Sb08g003820	-5.209	5.306e-08	AT1G43770.2	RING/FYVE/PHD zinc finger superfamily protein
Sb02g039980	4.482	8.905e-07	AT1G16770.1
Sb07g021300	2.597	1.349e-09	AT5G03760.1	Nucleotide-diphospho-sugar transferases superfamily protein
Sb09g026990	2.34	5.306e-08	AT5G56980.1
Sb03g043410	3.216	8.702e-04
Sb05g026490	-2.007	9.143e-06	AT1G10360.1	glutathione S-transferase TAU 18
Sb06g014000	2.142	1.881e-04	AT5G63540.1	Domain of unknown function (DUF1767)
Sb05g010328	-4.347	4.751e-16
Sb02g002270	-7.337	1.589e-35
Sb10g023370	2.602	1.356e-05	AT5G55190.1	RAN GTPase 3
Sb09g003640	2.307	1.741e-06	AT1G80570.2	RNI-like superfamily protein
Sb10g011210	3.509	4.948e-07	AT5G10770.1	Eukaryotic aspartyl protease family protein
Sb02g001460	1.733	8.065e-04
Sb08g019860	3.05	9.602e-09	AT1G19660.2	Wound-responsive family protein
Sb07g009360	-3.657	5.123e-05	AT2G23810.1	tetraspanin8
Sb03g006730	-2.777	2.462e-04
Sb07g002060	2.054	8.146e-04	AT1G67740.1	photosystem II BY
Sb01g033010	9.838	1.977e-21	AT3G06910.1	UB-like protease 1A
Sb03g030720	2.667	3.206e-06	AT1G34300.1	lectin protein kinase family protein
Sb07g006190	1.583	4.222e-04	AT1G03800.1	ERF domain protein 10
Sb02g022440	2.368	2.203e-04	AT5G48930.1	hydroxycinnamoyl-CoA shikimate/quinate hydroxycinnamoyl transferase
Sb05g026783	4.849	2.545e-08	AT1G60900.1	U2 snRNP auxilliary factor, large subunit, splicing factor
Sb01g001160	3.055	1.839e-06	AT3G26300.1	cytochrome P450, family 71, subfamily B, polypeptide 34
Sb01g022690	-1.966	1.805e-05	AT5G09970.1	cytochrome P450, family 78, subfamily A, polypeptide 7
Sb01g033630	2.181	2.664e-06	AT1G02170.1	metacaspase 1
Sb10g028700	5.218	1.288e-18	AT4G29890.1	choline monooxygenase, putative (CMO-like)
Sb06g013830	-6.788	1.603e-04	AT2G24960.1
Sb02g024230	2.333	7.095e-04	AT1G48480.1	receptor-like kinase 1
Sb05g027760	4.973	6.584e-16	AT1G07520.1	GRAS family transcription factor
Sb01g028960	4.211	2.147e-08	AT1G08880.1	Histone superfamily protein
Sb05g007170	-3.493	8.702e-04	AT1G02816.1	Protein of unknown function, DUF538
Sb06g018620	7.296	4.838e-07	AT1G34580.1	Major facilitator superfamily protein
Sb08g019110	-3.619	4.572e-14	AT1G13750.1	Purple acid phosphatases superfamily protein
Sb01g035720	2.038	4.097e-05	AT5G61770.3	PETER PAN-like protein
Sb01g031050	-2.093	3.723e-06	AT1G10360.1	glutathione S-transferase TAU 18
Sb01g042580	-1.694	8.409e-05	AT3G25900.1	Homocysteine S-methyltransferase family protein
Sb01g017430	1.529	7.432e-04	AT5G09810.1	actin 7
Sb02g038760	-2.377	2.411e-07	AT3G29970.1	B12D protein
Sb05g001000	-2.284	2.557e-06	AT5G05340.1	Peroxidase superfamily protein
Sb01g045600	4.53	2.276e-09
Sb10g019360	7.112	1.387e-21	AT3G16240.1	delta tonoplast integral protein
Sb01g004560	-2.291	1.632e-07	AT5G49690.1	UDP-Glycosyltransferase superfamily protein
Sb02g025985	3.637	7.297e-06	AT4G31170.2	Protein kinase superfamily protein
Sb05g026890	3.011	3.121e-10	AT3G13510.1	Protein of Unknown Function (DUF239)
Sb06g025590	-3.499	4.379e-10	AT3G11400.1	eukaryotic translation initiation factor 3G1
Sb05g020230	-1.595	5.347e-04	AT5G13930.1	Chalcone and stilbene synthase family protein
Sb01g009730	4.169	7.701e-08	AT5G66780.1
Sb05g005710	2.942	2.487e-09	AT1G77330.1	2-oxoglutarate (2OG) and Fe(II)-dependent oxygenase superfamily protein
Sb06g033846	-3.026	2.425e-05	AT1G71695.1	Peroxidase superfamily protein
Sb10g011010	-3.657	3.810e-05	AT2G37710.1	receptor lectin kinase
Sb07g005740	2.712	3.162e-07	AT3G42170.1	BED zinc finger ;hAT family dimerisation domain
Sb06g025570	1.696	1.474e-04
Sb01g004140	8.309	1.345e-11	AT5G15810.1	N2,N2-dimethylguanosine tRNA methyltransferase
Sb05g026670	2.539	1.238e-08
Sb09g021240	1.712	4.662e-04	AT4G09160.1	SEC14 cytosolic factor family protein / phosphoglyceride transfer family protein
Sb02g007750	7.974	2.713e-39	AT1G19715.2	Mannose-binding lectin superfamily protein
Sb04g012680	-4.774	9.692e-05	AT1G19260.1	TTF-type zinc finger protein with HAT dimerisation domain
Sb01g033340	1.62	7.432e-04	AT1G15250.1	Zinc-binding ribosomal protein family protein
Sb01g038720	-7.636	1.368e-07	AT5G40780.1	lysine histidine transporter 1
Sb04g033740	-2.86	2.271e-10	AT3G61220.1	NAD(P)-binding Rossmann-fold superfamily protein
Sb05g002850	-2.102	6.835e-06	AT5G54060.1	UDP-glucose:flavonoid 3-o-glucosyltransferase
Sb07g005307	-9.196	2.091e-17	AT5G38960.1	RmlC-like cupins superfamily protein
Sb09g027310	-3.4	1.822e-05	AT3G10330.1	Cyclin-like family protein
Sb04g009670	-1.768	2.550e-04	AT2G46240.1	BCL-2-associated athanogene 6
Sb07g005300	2.535	4.074e-05	AT5G39110.1	RmlC-like cupins superfamily protein
Sb02g030060	3.222	1.124e-07	AT2G43820.1	UDP-glucosyltransferase 74F2
Sb03g015070	-1.542	5.097e-04	AT3G62760.1	Glutathione S-transferase family protein
Sb04g021680	2.06	2.013e-04	AT3G52740.1
Sb05g004590	2.78	7.181e-09	AT4G38970.1	fructose-bisphosphate aldolase 2
Sb04g018290	6.371	5.684e-28	AT2G04400.1	Aldolase-type TIM barrel family protein
Sb08g000970	4.984	1.508e-10
Sb10g021935	7.486	7.720e-20	AT1G52950.1	Nucleic acid-binding, OB-fold-like protein
Sb09g001200	-6.872	3.478e-30
Sb02g001410	5.962	1.262e-09	AT3G14470.1	NB-ARC domain-containing disease resistance protein
Sb04g022220	-4.021	9.551e-05
Sb08g022420	1.563	4.403e-04	AT4G11650.1	osmotin 34
Sb0460s002010	2.849	3.163e-06	AT1G12200.1	Flavin-binding monooxygenase family protein
Sb01g029910	2.419	1.347e-06	AT2G01860.1	Tetratricopeptide repeat (TPR)-like superfamily protein
Sb09g019990	2.698	5.429e-05	AT5G18860.1	inosine-uridine preferring nucleoside hydrolase family protein
Sb10g003300	-2.642	4.516e-06	AT5G04370.2	S-adenosyl-L-methionine-dependent methyltransferases superfamily protein
Sb04g009020	1.793	3.050e-04	AT2G20030.1	RING/U-box superfamily protein
Sb09g029420	3.054	8.043e-05	AT5G15860.1	prenylcysteine methylesterase
Sb10g026050	6.53	3.650e-04	AT1G52540.1	Protein kinase superfamily protein
Sb10g002440	2.287	5.253e-07	AT2G27830.1
Sb02g024190	-1.588	3.110e-04	AT4G37980.1	elicitor-activated gene 3-1
Sb07g000850	2.26	8.427e-06	AT5G64620.1	cell wall / vacuolar inhibitor of fructosidase 2
Sb04g003900	2.261	6.687e-07	AT3G10950.1	Zinc-binding ribosomal protein family protein
Sb03g001930	-2.312	3.552e-05	AT5G45920.1	SGNH hydrolase-type esterase superfamily protein
Sb01g017220	6.76	4.700e-15	AT4G00690.1	UB-like protease 1B
Sb05g007770	-3.839	4.832e-05	AT3G46530.1	NB-ARC domain-containing disease resistance protein
Sb04g028145	-6.161	1.132e-16	AT2G33840.1	Tyrosyl-tRNA synthetase, class Ib, bacterial/mitochondrial
Sb09g003980	6.34	8.146e-04
Sb06g019130	3.093	5.381e-05	AT1G74830.1	Protein of unknown function, DUF593
Sb04g013790	-3.089	1.451e-09	AT3G06760.1	Drought-responsive family protein
Sb10g007293	8.043	9.530e-10
Sb03g027330	2.931	4.646e-09	AT1G71000.1	Chaperone DnaJ-domain superfamily protein
Sb10g028070	2.575	4.936e-04	AT4G30380.1	Barwin-related endoglucanase
Sb02g034030	-1.593	4.437e-04	AT5G13930.1	Chalcone and stilbene synthase family protein
Sb08g005220	3.613	8.785e-04	AT4G33467.2
Sb01g032200	-1.397	6.749e-04	AT4G33720.1	CAP (Cysteine-rich secretory proteins, Antigen 5, and Pathogenesis-related 1 protein) superfamily protein
Sb01g037560	4.34	4.412e-16	AT4G16160.2	Mitochondrial import inner membrane translocase subunit Tim17/Tim22/Tim23 family protein
Sb04g033380	1.625	1.065e-04	AT2G46680.1	homeobox 7
Sb07g001640	-2.208	8.560e-04	AT5G05920.1	deoxyhypusine synthase
Sb02g005450	5.022	1.468e-10	AT1G59720.1	Tetratricopeptide repeat (TPR)-like superfamily protein
Sb06g014950	-1.818	6.342e-04	AT4G13420.1	high affinity K+ transporter 5
Sb07g005780	3.506	1.722e-14	AT5G13700.1	polyamine oxidase 1
Sb07g029150	-3.377	7.885e-06	AT4G40060.1	homeobox protein 16
Sb06g015560	2.875	1.453e-05	AT3G52740.1
Sb03g010460	1.601	8.966e-04
Sb04g020640	3.856	6.698e-17	AT3G48660.1	Protein of unknown function (DUF 3339)
Sb07g005310	-2.18	2.744e-05	AT5G39110.1	RmlC-like cupins superfamily protein
Sb0221s002050	-3.615	5.704e-06
Sb03g035930	-2.298	2.036e-04
Sb03g032190	2.622	3.336e-04	AT3G14770.1	Nodulin MtN3 family protein
Sb06g027910	1.94	2.751e-04	AT3G10700.1	galacturonic acid kinase
Sb01g033100	5.283	4.357e-07	AT1G73040.1	Mannose-binding lectin superfamily protein
Sb01g018455	-2.146	1.050e-05	AT1G23410.1	Ribosomal protein S27a / Ubiquitin family protein
Sb01g008450	-1.571	2.205e-04	AT4G14680.1	Pseudouridine synthase/archaeosine transglycosylase-like family protein
Sb04g000700	-6.944	3.450e-05
Sb10g002820	2.442	1.758e-08	AT5G25940.1	early nodulin-related
Sb05g019725	-2.886	2.332e-04
Sb09g028960	3.294	1.217e-11	AT3G49010.1	breast basic conserved 1
Sb04g032890	7.07	5.429e-06	AT1G02070.1
Sb04g006920	1.792	1.237e-04	AT1G52565.1
Sb09g020000	8.001	1.599e-09	AT5G18860.1	inosine-uridine preferring nucleoside hydrolase family protein
Sb03g012570	3.002	2.235e-07	AT4G18650.1	transcription factor-related
Sb08g020827	-5.238	1.270e-10	AT1G60220.1	UB-like protease 1D
Sb03g035150	1.908	3.124e-04	AT4G18690.1
Sb02g001740	1.988	2.425e-05	AT3G50160.1	Plant protein of unknown function (DUF247)
Sb06g016160	1.733	7.432e-04	AT5G05960.1	Bifunctional inhibitor/lipid-transfer protein/seed storage 2S albumin superfamily protein
Sb04g007310	1.774	6.604e-04	AT1G80440.1	Galactose oxidase/kelch repeat superfamily protein
Sb03g010640	-2.813	2.097e-05	AT5G11720.1	Glycosyl hydrolases family 31 protein
Sb01g041980	-1.947	2.227e-04	AT3G11410.1	protein phosphatase 2CA
Sb03g007180	1.972	4.621e-05
Sb06g029670	2.377	9.225e-04	AT4G27290.1	S-locus lectin protein kinase family protein
Sb06g022600	1.666	8.732e-04	AT4G17840.1
Sb07g005280	8.36	6.773e-12	AT5G39110.1	RmlC-like cupins superfamily protein
Sb09g001040	4.645	1.220e-19	AT2G38870.1	Serine protease inhibitor, potato inhibitor I-type family protein
Sb02g031870	-2.885	3.454e-08	AT2G37210.1	lysine decarboxylase family protein
Sb03g047120	2.473	5.027e-04	AT3G19430.1	late embryogenesis abundant protein-related / LEA protein-related
Sb02g007166	-3.97	2.097e-05	AT1G18070.2	Translation elongation factor EF1A/initiation factor IF2gamma family protein
Sb09g021490	4.24	1.193e-10	AT5G67360.1	Subtilase family protein
Sb02g027030	-2.551	3.763e-04	AT2G22475.1	GRAM domain family protein
Sb02g010790	4.997	2.476e-10	AT2G37170.1	plasma membrane intrinsic protein 2
Sb01g043130	-3.615	9.482e-05	AT3G14470.1	NB-ARC domain-containing disease resistance protein
Sb02g041310	2.675	1.158e-04	AT3G06260.1	galacturonosyltransferase-like 4
Sb04g009750	6.406	8.146e-04	AT3G14470.1	NB-ARC domain-containing disease resistance protein
Sb02g018650	2.326	2.768e-05	AT3G52150.1	RNA-binding (RRM/RBD/RNP motifs) family protein
Sb06g016570	9.97	6.944e-22	AT3G45600.1	tetraspanin3
Sb06g018480	1.743	3.553e-05
Sb06g032090	-1.739	6.035e-04	AT3G60290.1	2-oxoglutarate (2OG) and Fe(II)-dependent oxygenase superfamily protein
Sb04g000670	-1.939	7.861e-05	AT1G20960.1	U5 small nuclear ribonucleoprotein helicase, putative
Sb02g035040	1.909	8.374e-04	AT5G64700.1	nodulin MtN21 /EamA-like transporter family protein
Sb06g011770	7.225	1.329e-06	AT5G52010.1	C2H2-like zinc finger protein
Sb09g001940	-2.77	6.227e-06	AT2G39350.1	ABC-2 type transporter family protein
Sb02g036210	4.263	8.119e-04	AT3G16520.3	UDP-glucosyl transferase 88A1
Sb01g050340	7.461	1.859e-07	AT1G62740.1	stress-inducible protein, putative
Sb06g033870	-1.98	1.345e-06	AT1G71695.1	Peroxidase superfamily protein
Sb01g034300	2.199	6.363e-06	AT2G46950.1	cytochrome P450, family 709, subfamily B, polypeptide 2
Sb10g011200	3.58	7.186e-06	AT1G68570.1	Major facilitator superfamily protein
Sb03g033210	4.448	1.292e-09	AT1G56070.1	Ribosomal protein S5/Elongation factor G/III/V family protein
Sb03g043430	1.831	1.116e-04
Sb01g049530	1.788	1.121e-04	AT2G36290.1	alpha/beta-Hydrolases superfamily protein
Sb04g000690	-7.862	8.957e-09
Sb07g007710	5.741	7.127e-13	AT2G25010.1	Aminotransferase-like, plant mobile domain family protein
Sb01g026780	-7.753	1.634e-08
Sb02g005940	10.741	1.027e-26	AT5G49690.1	UDP-Glycosyltransferase superfamily protein
Sb06g016020	2.521	2.252e-07
Sb09g005960	2.22	8.402e-07	AT4G29260.1	HAD superfamily, subfamily IIIB acid phosphatase
Sb06g028240	2.476	4.757e-04	AT4G39330.1	cinnamyl alcohol dehydrogenase 9
Sb04g005880	1.888	5.244e-04	AT4G35220.1	Cyclase family protein
Sb10g009165	2.788	3.120e-04
Sb01g033920	3.379	2.774e-06
Sb08g022430	2.946	7.989e-07	AT4G11650.1	osmotin 34
Sb07g027990	-1.646	6.813e-04	AT5G54490.1	pinoid-binding protein 1
Sb04g033720	-1.609	8.474e-04	AT1G01800.1	NAD(P)-binding Rossmann-fold superfamily protein
Sb09g003150	2.199	9.596e-04	AT1G54870.1	NAD(P)-binding Rossmann-fold superfamily protein
Sb09g029540	5.189	5.281e-08	AT4G05160.1	AMP-dependent synthetase and ligase family protein
Sb02g041410	-6.34	8.146e-04	AT3G06080.2	Plant protein of unknown function (DUF828)
Sb10g005950	3.345	5.107e-07	AT2G15490.3	UDP-glycosyltransferase 73B4
Sb02g011050	-3.116	1.859e-07	AT2G40740.1	WRKY DNA-binding protein 55
Sb03g034390	3.221	4.962e-10	AT1G74310.1	heat shock protein 101
Sb06g016043	7.913	2.812e-09	AT2G03070.1	mediator subunit 8
Sb06g015880	1.71	1.232e-04	AT5G57560.1	Xyloglucan endotransglucosylase/hydrolase family protein
Sb07g012720	1.611	4.467e-04	AT1G76550.1	Phosphofructokinase family protein
Sb03g028650	6.027	2.210e-15	AT3G14680.1	cytochrome P450, family 72, subfamily A, polypeptide 14
Sb05g003480	2.144	8.682e-06	AT1G67090.1	ribulose bisphosphate carboxylase small chain 1A
Sb05g027785	2.015	2.046e-04	AT2G37650.1	GRAS family transcription factor
Sb04g000580	2.273	8.109e-07	AT4G17260.1	Lactate/malate dehydrogenase family protein
Sb01g032980	-4.488	3.384e-07	AT1G47290.2	3beta-hydroxysteroid-dehydrogenase/decarboxylase isoform 1
Sb01g040490	7.284	3.720e-19	AT1G60500.1	Dynamin related protein 4C
Sb09g020640	-4.819	1.362e-04	AT1G09660.1	RNA-binding KH domain-containing protein
Sb10g029370	1.909	2.262e-04	AT4G22660.1	F-box family protein with a domain of unknown function (DUF295)
Sb05g026920	-2.772	1.898e-04	AT3G14470.1	NB-ARC domain-containing disease resistance protein
Sb10g008930	8.815	1.716e-14
Sb10g021810	4.345	2.716e-06	AT2G42840.1	protodermal factor 1
Sb09g001750	3.629	3.961e-11	AT2G19130.1	S-locus lectin protein kinase family protein
Sb01g035700	-2.508	4.449e-04	AT5G61770.2	PETER PAN-like protein
Sb10g015690	-1.821	5.648e-04	AT1G24330.1	ARM repeat superfamily protein
Sb06g033940	8.022	4.213e-10	AT4G36090.3	oxidoreductase, 2OG-Fe(II) oxygenase family protein
Sb01g016390	11.264	7.637e-51
Sb03g042400	-4.111	1.966e-08	AT3G09410.1	Pectinacetylesterase family protein
Sb10g028640	6.333	6.867e-13	AT4G31750.1	HOPW1-1-interacting 2
Sb09g005270	1.736	9.000e-04	AT1G80160.1	Lactoylglutathione lyase / glyoxalase I family protein
Sb04g036770	2.548	4.760e-09	AT1G15950.1	cinnamoyl coa reductase 1
Sb01g003260	-2.156	5.429e-06	AT5G59880.1	actin depolymerizing factor 3
Sb03g028680	2.349	7.339e-05	AT3G14690.1	cytochrome P450, family 72, subfamily A, polypeptide 15
Sb04g020240	1.949	3.875e-05	AT5G02610.1	Ribosomal L29 family protein
Sb09g000365	-3.493	3.650e-04
Sb04g010720	6.469	5.399e-04
Sb01g014300	6.941	1.604e-05	AT3G18950.1	Transducin/WD40 repeat-like superfamily protein
Sb09g020960	-3.233	6.787e-11	AT5G06730.1	Peroxidase superfamily protein
Sb06g014250	4.1	9.148e-09	AT3G60160.1	multidrug resistance-associated protein 9
Sb01g031850	3.281	6.788e-04	AT5G67370.1	Protein of unknown function (DUF1230)
Sb04g011050	-1.903	5.309e-04	AT4G19210.1	RNAse l inhibitor protein 2
Sb05g022785	2.607	3.490e-07	AT3G07040.1	NB-ARC domain-containing disease resistance protein
Sb04g006890	3.951	9.551e-05	AT1G52560.1	HSP20-like chaperones superfamily protein
Sb07g005340	-4.375	4.159e-08	AT4G14630.1	germin-like protein 9
Sb04g034700	-2.106	4.757e-04	AT3G12040.1	DNA-3-methyladenine glycosylase (MAG)
Sb03g031680	8.022	4.213e-10	AT1G67000.1	Protein kinase superfamily protein
Sb07g005320	-4.774	1.362e-04	AT5G39110.1	RmlC-like cupins superfamily protein
Sb06g034030	-1.772	1.941e-04	AT1G22550.1	Major facilitator superfamily protein
Sb08g019720	2.38	7.584e-06	AT2G03500.1	Homeodomain-like superfamily protein
Sb04g002075	-6.732	1.603e-04	AT1G64720.1	Polyketide cyclase/dehydrase and lipid transport superfamily protein
Sb03g031650	6.941	1.108e-05	AT1G18390.2	Protein kinase superfamily protein
Sb02g030050	1.698	9.297e-04	AT2G43820.1	UDP-glucosyltransferase 74F2
Sb09g024840	-1.601	2.060e-04	AT5G04590.1	sulfite reductase
Sb05g003430	1.701	3.095e-04	AT2G27310.1	F-box family protein
Sb02g024050	1.747	4.559e-05	AT2G32990.1	glycosyl hydrolase 9B8
Sb10g006900	6.896	4.973e-05
Sb07g022320	4.419	3.998e-04	AT5G07990.1	Cytochrome P450 superfamily protein
Sb09g006490	1.583	4.272e-05	AT1G78440.1	Arabidopsis thaliana gibberellin 2-oxidase 1
Sb03g032150	-2.6	4.757e-04	AT5G55090.1	mitogen-activated protein kinase kinase kinase 15
Sb03g006420	-1.765	5.383e-04	AT3G54140.1	peptide transporter 1
Sb08g019960	3.094	1.793e-12
Sb10g003355	-3.883	1.829e-06
Sb02g002025	6.75	4.973e-05	AT3G17530.1	F-box and associated interaction domains-containing protein
Sb05g005640	7.866	8.957e-09
Sb10g003700	2.417	2.276e-06	AT3G50980.1	dehydrin xero 1
Sb02g025850	2.536	6.032e-08	AT5G07990.1	Cytochrome P450 superfamily protein
Sb03g009470	6.588	1.094e-04	AT1G72280.1	endoplasmic reticulum oxidoreductins 1
Sb10g021940	7.843	6.768e-09	AT1G73840.1	hydroxyproline-rich glycoprotein family protein
Sb07g028370	2.59	8.905e-07	AT4G27670.1	heat shock protein 21
Sb0067s002240	-5.103	1.942e-06	AT3G52600.1	cell wall invertase 2
Sb01g014400	5.693	1.293e-22	AT3G18990.1	AP2/B3-like transcriptional factor family protein
Sb01g035340	1.833	2.598e-05
Sb07g026730	-3.837	6.419e-04	AT3G06190.1	BTB-POZ and MATH domain 2
Sb10g003240	2.148	7.879e-05
Sb01g044230	2.694	7.444e-09	AT5G13700.1	polyamine oxidase 1
Sb02g002150	3.829	5.898e-08	AT2G14610.1	pathogenesis-related gene 1
Sb06g018490	7.59	7.750e-34	AT1G22360.1	UDP-glucosyl transferase 85A2
Sb10g005280	-2.414	6.463e-07
Sb02g007540	2.706	1.883e-04	AT4G31500.1	cytochrome P450, family 83, subfamily B, polypeptide 1
Sb06g016230	2.156	2.987e-06	AT3G44220.1	Late embryogenesis abundant (LEA) hydroxyproline-rich glycoprotein family
Sb01g033015	-3.404	8.785e-04	AT1G47290.2	3beta-hydroxysteroid-dehydrogenase/decarboxylase isoform 1
Sb02g003090	-2.875	3.509e-11	AT1G78380.1	glutathione S-transferase TAU 19
Sb01g039850	9.189	2.403e-17	AT2G37730.1	Protein of unknown function (DUF604)
Sb02g011990	8.274	3.509e-11	AT3G53390.1	Transducin/WD40 repeat-like superfamily protein
Sb09g002985	8.727	3.037e-14
Sb06g028110	3.876	1.825e-08	AT5G44310.2	Late embryogenesis abundant protein (LEA) family protein
Sb07g006840	7.98	4.213e-10
Sb10g020180	2.142	3.469e-06	AT5G41761.1
Sb09g028890	3.562	4.804e-04	AT4G22220.1	SufE/NifU family protein
Sb03g004360	3.214	2.521e-07	AT1G05650.1	Pectin lyase-like superfamily protein
Sb05g008830	-2.295	6.683e-08	AT4G35160.1	O-methyltransferase family protein
Sb03g007730	6.941	1.108e-05	AT5G37890.1	Protein with RING/U-box and TRAF-like domains
Sb03g009240	-1.823	2.752e-04	AT5G61330.1	rRNA processing protein-related
Sb01g047550	2.237	2.993e-08	AT5G20190.1	Tetratricopeptide repeat (TPR)-like superfamily protein
Sb04g033330	-2.637	3.261e-07	AT5G53550.1	YELLOW STRIPE like 3
Sb06g033060	-1.93	1.097e-04	AT2G20780.1	Major facilitator superfamily protein
Sb07g005330	-2.95	1.277e-09	AT5G39110.1	RmlC-like cupins superfamily protein
Sb01g033090	5.665	6.166e-24	AT1G73040.1	Mannose-binding lectin superfamily protein
Sb10g009820	7.07	3.723e-06
Sb10g001580	7.028	1.108e-05	AT2G21480.1	Malectin/receptor-like protein kinase family protein
Sb06g022090	-2.911	2.748e-05
Sb04g026010	3.174	1.269e-04	AT3G47570.1	Leucine-rich repeat protein kinase family protein
Sb04g009870	4.085	1.355e-08	AT1G07780.5	phosphoribosylanthranilate isomerase 1
Sb06g005420	6.896	3.450e-05
Sb07g002840	6.855	1.203e-28	AT5G38280.1	PR5-like receptor kinase
Sb10g028550	1.698	8.987e-05	AT5G57560.1	Xyloglucan endotransglucosylase/hydrolase family protein
Sb05g006640	3.913	9.551e-05	AT3G03080.1	Zinc-binding dehydrogenase family protein
Sb10g026770	1.992	1.472e-05	AT3G06190.1	BTB-POZ and MATH domain 2
Sb04g022360	6.406	1.603e-04	AT2G41370.1	Ankyrin repeat family protein / BTB/POZ domain-containing protein
Sb09g019880	1.905	3.998e-04	AT5G51600.1	Microtubule associated protein (MAP65/ASE1) family protein
Sb10g000780	-2.721	4.281e-05	AT3G61970.1	AP2/B3-like transcriptional factor family protein
Sb07g024200	-7.188	8.162e-42	AT1G08360.1	Ribosomal protein L1p/L10e family
Sb01g032720	5.995	3.373e-16	AT1G17020.1	senescence-related gene 1
Sb07g005240	-1.678	2.013e-04	AT3G05950.1	RmlC-like cupins superfamily protein
Sb01g002720	2.061	1.148e-05	AT1G19530.1
Sb03g006970	-3.523	4.709e-11	AT5G48930.1	hydroxycinnamoyl-CoA shikimate/quinate hydroxycinnamoyl transferase
Sb07g005810	4.879	7.000e-05
Sb01g050080	5.25	5.250e-14	AT5G03450.1	Transducin/WD40 repeat-like superfamily protein
Sb02g025610	3.045	1.121e-04	AT5G20820.1	SAUR-like auxin-responsive protein family
Sb10g024280	6.53	3.650e-04
Sb07g005750	3.811	1.425e-07	AT3G58860.1	F-box/RNI-like superfamily protein
Sb02g000370	-3.355	3.554e-06	AT5G54900.1	RNA-binding protein 45A
Sb06g014550	2.466	2.958e-08	AT1G17020.1	senescence-related gene 1
Sb10g002890	4.651	1.261e-24	AT5G25940.1	early nodulin-related
Sb03g045830	-1.476	9.200e-04	AT2G29420.1	glutathione S-transferase tau 7
Sb06g014260	3.281	1.101e-06	AT2G35450.1	catalytics;hydrolases
Sb01g014270	7.744	8.957e-09	AT4G38180.1	FAR1-related sequence 5
Sb08g016370	2.257	5.556e-04	AT4G10500.1	2-oxoglutarate (2OG) and Fe(II)-dependent oxygenase superfamily protein
Sb05g022300	4.225	2.803e-05
Sb08g021950	-3.537	6.714e-07	AT5G20480.1	EF-TU receptor
Sb05g016450	-2.244	1.156e-04
Sb05g026690	2.529	1.794e-08
Sb04g003710	-2.529	1.603e-04
Sb10g006050	-3.244	6.882e-06	AT2G46950.1	cytochrome P450, family 709, subfamily B, polypeptide 2
Sb06g006920	-2.384	6.074e-08	AT5G50400.1	purple acid phosphatase 27
Sb05g003780	-1.469	6.068e-04	AT4G35160.1	O-methyltransferase family protein
Sb02g003510	-2.81	6.074e-08	AT5G16010.1	3-oxo-5-alpha-steroid 4-dehydrogenase family protein
Sb10g031320	-7.949	7.861e-23	AT5G65750.1	2-oxoglutarate dehydrogenase, E1 component
Sb02g007510	2.466	8.365e-06
Sb06g016260	3.414	7.185e-07	AT1G08440.1	Aluminium activated malate transporter family protein
Sb05g021760	3.002	2.722e-09	AT2G22860.1	phytosulfokine 2 precursor
Sb02g005380	2.581	2.861e-08	AT4G15560.1	Deoxyxylulose-5-phosphate synthase
Sb04g003210	4.604	9.692e-05	AT2G07050.1	cycloartenol synthase 1
Sb07g023150	2.652	2.753e-07
Sb04g009860	3.301	2.439e-04
Sb06g017410	8.518	8.494e-13	AT3G18150.1	RNI-like superfamily protein
Sb02g042090	3.633	1.374e-07
Sb05g005980	2.451	4.451e-06	AT5G09220.1	amino acid permease 2
Sb01g023481	-6.894	4.973e-05
Sb02g023060	-3.734	5.632e-04	AT2G47090.1	zinc ion binding;nucleic acid binding
Sb02g030040	-3.372	3.199e-10	AT1G05680.1	Uridine diphosphate glycosyltransferase 74E2
Sb03g009430	2.332	1.787e-07	AT1G09560.1	germin-like protein 5
Sb07g015581	-4.006	2.394e-11	AT3G50150.1	Plant protein of unknown function (DUF247)
Sb04g029690	-2.158	2.098e-05	AT1G12030.1	Protein of unknown function (DUF506)
Sb04g000640	2.587	1.919e-08	AT5G47610.1	RING/U-box superfamily protein
Sb07g003370	-2.286	1.502e-05	AT4G10380.1	NOD26-like intrinsic protein 5;1
Sb10g019380	-8.034	1.262e-09	AT4G16780.1	homeobox protein 2
Sb07g021940	4.04	1.458e-15	AT1G73080.1	PEP1 receptor 1
Sb09g018440	6.849	4.973e-05	AT2G23610.1	methyl esterase 3
Sb10g005760	-1.775	6.281e-04	AT5G48930.1	hydroxycinnamoyl-CoA shikimate/quinate hydroxycinnamoyl transferase
Sb08g022883	7.331	4.838e-07
Sb04g025640	5.196	4.716e-15	AT1G21230.1	wall associated kinase 5
Sb0010s009900	-8.739	3.909e-36	AT5G54160.1	O-methyltransferase 1
Sb08g002740	2.496	4.337e-07	AT5G58380.1	SOS3-interacting protein 1
Sb01g034190	2.006	2.028e-04	AT3G13560.1	O-Glycosyl hydrolases family 17 protein
Sb02g025150	2.973	2.091e-07
Sb07g002380	5.21	9.967e-16	AT3G21800.1	UDP-glucosyl transferase 71B8
Sb07g002990	-2.74	9.525e-10	AT5G23960.1	terpene synthase 21
Sb03g027040	3.869	3.472e-12	AT2G34420.1	photosystem II light harvesting complex gene B1B2
Sb10g025286	4.225	2.092e-05	AT3G25510.1	disease resistance protein (TIR-NBS-LRR class), putative
Sb05g008850	-4.343	4.874e-08	AT5G13930.1	Chalcone and stilbene synthase family protein
Sb03g026790	7.028	1.108e-05	AT5G15140.1	Galactose mutarotase-like superfamily protein
Sb02g036330	2.172	8.928e-05	AT1G61350.1	ARM repeat superfamily protein
Sb02g040510	1.911	6.763e-06	AT2G46950.1	cytochrome P450, family 709, subfamily B, polypeptide 2
Sb01g047780	-8.288	3.509e-11	AT3G58970.1	magnesium transporter 6
Sb02g025210	3.7	1.557e-11	AT4G30420.1	nodulin MtN21 /EamA-like transporter family protein
Sb03g008970	-3.137	2.032e-08	AT1G20050.1	C-8,7 sterol isomerase
Sb05g027773	4.64	1.397e-08	AT4G03500.1	Ankyrin repeat family protein
Sb05g026680	1.932	6.689e-05
Sb06g029840	1.842	6.727e-05
Sb07g026470	1.9	3.763e-04	AT3G25030.2	RING/U-box superfamily protein
Sb01g046000	2.7	4.849e-07	AT2G18340.1	late embryogenesis abundant domain-containing protein / LEA domain-containing protein
Sb02g003550	-3.491	4.755e-09	AT5G10010.1
Sb04g000950	6.469	5.399e-04	AT5G08110.1	nucleic acid binding;ATP-dependent helicases;ATP binding;helicases;ATP-dependent helicases
Sb01g044330	-1.707	2.236e-04	AT5G64080.2	Bifunctional inhibitor/lipid-transfer protein/seed storage 2S albumin superfamily protein
Sb04g027470	-4.513	2.836e-15	AT1G22400.1	UDP-Glycosyltransferase superfamily protein
Sb07g023140	3.946	6.259e-08	AT1G47480.1	alpha/beta-Hydrolases superfamily protein
Sb05g000390	2.455	1.693e-04	AT5G05580.1	fatty acid desaturase 8
Sb07g020500	2.221	1.141e-04	AT3G14470.1	NB-ARC domain-containing disease resistance protein
Sb04g038040	3.329	4.639e-09	AT1G03610.1	Protein of unknown function (DUF789)
Sb02g043260	1.731	5.332e-04	AT2G39050.1	hydroxyproline-rich glycoprotein family protein
Sb02g010730	1.914	3.067e-04	AT2G45110.1	expansin B4
Sb07g015410	3.774	3.017e-14	AT3G22490.1	Seed maturation protein
Sb09g025540	1.478	5.459e-05	AT4G35150.1	O-methyltransferase family protein
Sb02g006060	2.345	1.583e-04	AT3G07040.1	NB-ARC domain-containing disease resistance protein
Sb09g002660	2.042	5.800e-04
Sb09g003700	-2.961	3.535e-10	AT3G62760.1	Glutathione S-transferase family protein
Sb09g027590	1.789	1.152e-04	AT3G18280.1	Bifunctional inhibitor/lipid-transfer protein/seed storage 2S albumin superfamily protein
Sb03g005570	2.239	5.645e-06	AT5G06570.1	alpha/beta-Hydrolases superfamily protein
Sb08g018980	9.908	1.056e-21	AT3G07040.1	NB-ARC domain-containing disease resistance protein
Sb09g004390	7.43	1.368e-07	AT4G27050.2	F-box/RNI-like superfamily protein
Sb01g046730	-1.935	2.981e-05	AT5G05320.1	FAD/NAD(P)-binding oxidoreductase family protein
Sb06g024780	2.236	2.047e-06	AT4G12520.1	Bifunctional inhibitor/lipid-transfer protein/seed storage 2S albumin superfamily protein
Sb05g027340	2.158	1.267e-05	AT4G35150.1	O-methyltransferase family protein
Sb05g001915	8.309	1.345e-11	AT5G07610.1	F-box family protein
Sb10g005560	-2.255	3.818e-05	AT5G58200.2	Calcineurin-like metallo-phosphoesterase superfamily protein
Sb01g033820	3.342	3.289e-12	AT1G78070.1	Transducin/WD40 repeat-like superfamily protein
Sb07g002370	6.656	1.114e-24	AT3G16520.3	UDP-glucosyl transferase 88A1
Sb02g020270	2.236	5.261e-05	AT5G63380.1	AMP-dependent synthetase and ligase family protein
Sb01g034670	-1.647	4.605e-04	AT3G62550.1	Adenine nucleotide alpha hydrolases-like superfamily protein
Sb06g001820	7.43	2.548e-07	AT3G62870.1	Ribosomal protein L7Ae/L30e/S12e/Gadd45 family protein
Sb06g033840	-2.12	1.023e-06	AT1G71695.1	Peroxidase superfamily protein
Sb01g034110	-3.232	8.702e-04	AT5G25160.1	zinc finger protein 3
Sb01g042500	1.748	4.111e-04	AT2G33380.1	Caleosin-related family protein
Sb08g016390	3.678	1.180e-07	AT4G10500.1	2-oxoglutarate (2OG) and Fe(II)-dependent oxygenase superfamily protein
Sb03g045810	-1.714	1.633e-05	AT3G09270.1	glutathione S-transferase TAU 8
Sb09g001010	-8.153	3.715e-35	AT2G38870.1	Serine protease inhibitor, potato inhibitor I-type family protein
Sb10g006580	8.274	5.624e-11
Sb10g025150	-2.266	2.086e-07	AT5G32440.3	Ubiquitin system component Cue protein
Sb05g026276	6.406	8.146e-04	AT3G16030.1	lectin protein kinase family protein
Sb10g005700	3.701	1.080e-11	AT1G15950.1	cinnamoyl coa reductase 1
Sb04g017770	-6.413	5.399e-04
Sb07g007690	3.321	3.203e-08	AT5G06760.1	Late Embryogenesis Abundant 4-5
Sb05g026100	2.87	4.048e-10	AT2G47600.1	magnesium/proton exchanger
Sb03g028700	2.808	4.824e-06	AT3G14690.1	cytochrome P450, family 72, subfamily A, polypeptide 15
Sb02g035520	2.137	4.616e-05	AT4G26830.1	O-Glycosyl hydrolases family 17 protein
Sb02g038790	4.06	2.140e-16
Sb02g042120	-3.533	9.671e-11	AT4G03140.1	NAD(P)-binding Rossmann-fold superfamily protein
Sb01g048820	1.933	6.103e-05	AT1G01540.2	Protein kinase superfamily protein
Sb05g020200	-2.086	2.388e-06	AT5G13930.1	Chalcone and stilbene synthase family protein
Sb07g023770	10.253	6.292e-24	AT4G34870.1	rotamase cyclophilin 5
Sb01g032990	-5.234	1.664e-14	AT2G26260.1	3beta-hydroxysteroid-dehydrogenase/decarboxylase isoform 2
Sb02g008850	4.765	5.406e-07	AT1G06570.1	phytoene desaturation 1
Sb01g035710	7.764	2.154e-21	AT3G51530.1	F-box/RNI-like/FBD-like domains-containing protein
Sb06g008990	2.897	3.739e-09	AT4G13010.1	Oxidoreductase, zinc-binding dehydrogenase family protein
Sb02g007990	4.915	3.588e-06	AT4G33625.1
Sb03g006290	2.866	4.284e-04	AT1G27480.1	alpha/beta-Hydrolases superfamily protein
Sb02g010140	2.104	1.097e-04
Sb04g030420	-1.906	6.342e-04	AT5G62940.1	Dof-type zinc finger DNA-binding family protein
Sb07g006830	6.644	7.332e-05	AT1G59890.2	SIN3-like 5
Sb01g033700	-2.89	1.603e-04	AT4G33520.3	P-type ATP-ase 1
Sb03g012360	6.469	3.650e-04	AT1G17020.1	senescence-related gene 1
Sb07g026735	-7.781	2.143e-08	AT5G19000.1	BTB-POZ and MATH domain 1
Sb03g045490	3.681	3.261e-07	AT4G16260.1	Glycosyl hydrolase superfamily protein
Sb03g037350	1.84	3.552e-05	AT5G57090.1	Auxin efflux carrier family protein
Sb10g027485	8.62	8.494e-13	AT3G57060.2	binding
Sb03g005190	-2.658	3.187e-07	AT5G20890.1	TCP-1/cpn60 chaperonin family protein
Sb09g030390	2.946	4.044e-08	AT5G47390.1	myb-like transcription factor family protein
Sb09g023040	2.041	7.739e-05	AT5G01300.1	PEBP (phosphatidylethanolamine-binding protein) family protein
Sb05g001550	1.836	4.151e-06	AT5G18280.1	apyrase 2
Sb04g000450	4.843	1.291e-05	AT4G01440.1	nodulin MtN21 /EamA-like transporter family protein
Sb01g019830	-2.146	9.423e-06	AT4G10300.1	RmlC-like cupins superfamily protein
Sb08g022150	4.137	1.065e-10	AT3G14460.1	LRR and NB-ARC domains-containing disease resistance protein
Sb01g017440	-1.684	2.567e-05	AT5G24655.1	response to low sulfur 4
Sb09g030780	1.662	8.412e-04	AT3G02550.1	LOB domain-containing protein 41
Sb10g020170	3.84	3.351e-05	AT5G41761.1
Sb03g009190	-1.801	4.403e-04	AT2G24580.1	FAD-dependent oxidoreductase family protein
Sb05g024430	1.636	7.675e-04	AT2G26560.1	phospholipase A 2A
Sb05g027300	-6.899	3.286e-20	AT3G07040.1	NB-ARC domain-containing disease resistance protein
Sb09g018310	2.495	2.559e-04
Sb01g016460	2.705	1.726e-06	AT2G22330.1	cytochrome P450, family 79, subfamily B, polypeptide 3
Sb02g000670	-2.052	6.583e-04	AT5G42510.1	Disease resistance-responsive (dirigent-like protein) family protein
Sb08g022240	3.622	1.829e-06	AT5G17860.1	calcium exchanger 7
Sb02g002280	-8.704	1.118e-27
Sb02g039970	3.201	2.046e-04	AT3G09580.1	FAD/NAD(P)-binding oxidoreductase family protein
Sb09g025520	7.492	7.143e-08	AT5G25610.1	BURP domain-containing protein
Sb05g020750	-7.331	1.329e-06	AT3G47680.1	DNA binding
Sb07g028320	2.72	3.059e-04
Sb01g023100	5.982	5.695e-17	AT4G20330.1	Transcription initiation factor TFIIE, beta subunit
Sb07g005580	-4.646	8.905e-07	AT4G05460.1	RNI-like superfamily protein
Sb01g028080	1.885	7.239e-05	AT4G17940.1	Tetratricopeptide repeat (TPR)-like superfamily protein
Sb05g021173	-3.578	8.702e-04
Sb05g001200	3.395	5.797e-04	AT2G40750.1	WRKY DNA-binding protein 54
Sb10g001550	2.287	4.281e-05	AT3G63530.2	RING/U-box superfamily protein
Sb10g027460	1.836	3.209e-04	AT3G20570.1	early nodulin-like protein 9
Sb04g025080	5.6	1.178e-16	AT4G31860.1	Protein phosphatase 2C family protein
Sb02g041290	6.53	2.396e-04	AT3G46730.1	NB-ARC domain-containing disease resistance protein
Sb01g048100	-3.568	2.005e-13	AT2G17120.1	lysm domain GPI-anchored protein 2 precursor
Sb05g027350	2.373	1.234e-06	AT1G03230.1	Eukaryotic aspartyl protease family protein
Sb03g032380	4.402	3.001e-13	AT3G15670.1	Late embryogenesis abundant protein (LEA) family protein
Sb10g013010	2.976	1.278e-04	AT2G33570.1	Domain of unknown function (DUF23)
Sb09g020230	1.536	6.995e-04	AT5G16080.1	carboxyesterase 17
Sb07g023220	-2.232	3.485e-05	AT2G26560.1	phospholipase A 2A
Sb09g001050	5.389	1.468e-22	AT2G38870.1	Serine protease inhibitor, potato inhibitor I-type family protein
Sb10g006510	2.983	8.165e-05	AT3G18030.1	HAL3-like protein A
Sb07g020430	4.533	8.905e-07
Sb01g016470	3.301	4.911e-04	AT2G22330.1	cytochrome P450, family 79, subfamily B, polypeptide 3
Sb05g024940	-2.071	1.512e-04	AT5G42510.1	Disease resistance-responsive (dirigent-like protein) family protein
Sb04g033320	3.011	4.938e-08	AT5G53550.2	YELLOW STRIPE like 3
Sb06g028760	2.208	1.506e-06	AT5G46330.1	Leucine-rich receptor-like protein kinase family protein
Sb01g019850	4.436	1.200e-16	AT3G23920.1	beta-amylase 1
Sb03g027220	-2.029	8.254e-04	AT5G06410.1	DNAJ heat shock N-terminal domain-containing protein
Sb01g032030	-1.876	6.311e-04	AT5G40010.1	AAA-ATPase 1
Sb06g017110	1.808	3.124e-04	AT1G77290.1	Glutathione S-transferase family protein
Sb03g008230	2.904	1.191e-07
Sb10g010900	-8.109	6.292e-24	AT3G07870.1	F-box and associated interaction domains-containing protein
Sb10g000580	-1.797	4.971e-04	AT5G47470.1	Nodulin MtN21 /EamA-like transporter family protein
Sb02g007410	-2.435	2.803e-05	AT2G02130.1	low-molecular-weight cysteine-rich 68
Sb04g032640	-3.447	1.891e-08	AT4G12520.1	Bifunctional inhibitor/lipid-transfer protein/seed storage 2S albumin superfamily protein
Sb03g031960	-7.15	7.001e-17
Sb1306s002010	7.035	3.930e-31	AT4G18550.1	alpha/beta-Hydrolases superfamily protein
Sb07g000720	1.708	7.052e-05	AT3G06210.1	ARM repeat superfamily protein
Sb04g009370	3.003	2.462e-04	AT5G24130.1
Sb10g007380	3.834	1.789e-04	AT2G22540.1	K-box region and MADS-box transcription factor family protein
Sb05g008910	-6.317	3.385e-29	AT5G42510.1	Disease resistance-responsive (dirigent-like protein) family protein
Sb02g040740	2.833	1.285e-05	AT4G33420.1	Peroxidase superfamily protein
Sb10g007610	2.434	1.425e-07	AT4G00430.1	plasma membrane intrinsic protein 1;4
Sb03g031100	-2.244	3.461e-06	AT4G21700.1	Protein of unknown function (DUF2921)
Sb06g026500	1.763	5.316e-04	AT5G17300.1	Homeodomain-like superfamily protein
Sb05g000940	1.664	4.449e-04	AT5G27760.1	Hypoxia-responsive family protein
Sb04g008850	4.512	9.292e-17	AT1G53210.1	sodium/calcium exchanger family protein / calcium-binding EF hand family protein
Sb03g045800	-2.03	4.252e-07	AT3G09270.1	glutathione S-transferase TAU 8
Sb07g001460	-3.147	7.308e-06	AT1G61330.1	FBD, F-box and Leucine Rich Repeat domains containing protein
Sb01g036330	-1.652	4.939e-04	AT1G14320.1	Ribosomal protein L16p/L10e family protein
Sb07g027500	3.403	6.601e-05	AT1G76450.1	Photosystem II reaction center PsbP family protein
Sb08g009120	2.629	7.113e-07	AT5G50360.1
Sb06g025580	-5.016	1.255e-08
Sb01g004220	-4.146	2.414e-07	AT2G41850.1	polygalacturonase abscission zone A. thaliana
Sb03g025650	-2.192	6.938e-04	AT2G34930.1	disease resistance family protein / LRR family protein
Sb05g026710	3.842	2.262e-10	AT4G35160.1	O-methyltransferase family protein
Sb04g003110	2.803	1.603e-04	AT5G04370.2	S-adenosyl-L-methionine-dependent methyltransferases superfamily protein
Sb04g009690	-1.941	5.147e-05
Sb10g000930	6.896	2.364e-05	AT1G32560.1	Late embryogenesis abundant protein, group 1 protein
Sb02g039470	4.646	1.947e-04	AT2G26560.1	phospholipase A 2A
Sb03g030630	3.612	1.186e-05	AT2G34060.1	Peroxidase superfamily protein
Sb04g021650	2.436	7.030e-04	AT2G27550.1	centroradialis
Sb01g041700	1.64	3.763e-04	AT5G17330.1	glutamate decarboxylase
Sb09g029830	7.028	1.108e-05	AT2G18500.1	ovate family protein 7
Sb02g008040	-2.416	7.162e-06
Sb04g022100	-2.932	5.356e-04	AT5G53500.1	Transducin/WD40 repeat-like superfamily protein
Sb01g002590	2.795	1.504e-04	AT3G62040.1	Haloacid dehalogenase-like hydrolase (HAD) superfamily protein
Sb0541s002010	4.579	1.154e-13	AT3G13580.2	Ribosomal protein L30/L7 family protein
Sb02g031650	2.354	3.956e-07	AT5G11880.1	Pyridoxal-dependent decarboxylase family protein
Sb06g031920	2.383	1.398e-05	AT1G55120.1	beta-fructofuranosidase 5
Sb02g033580	-2.094	7.482e-06	AT1G22360.1	UDP-glucosyl transferase 85A2
Sb02g006230	2.015	6.302e-05	AT3G47570.1	Leucine-rich repeat protein kinase family protein
Sb01g021110	7.522	5.306e-08	AT2G43820.1	UDP-glucosyltransferase 74F2
Sb08g019500	2.804	7.444e-09	AT4G37320.1	cytochrome P450, family 81, subfamily D, polypeptide 5
Sb10g008213	7.98	9.530e-10
Sb10g010060	7.768	5.938e-21	AT2G03590.1	ureide permease 1
Sb09g029640	-3.517	5.638e-07	AT5G05490.2	Rad21/Rec8-like family protein
Sb07g028690	1.665	1.975e-04	AT3G11480.1	S-adenosyl-L-methionine-dependent methyltransferases superfamily protein
Sb10g008090	1.719	1.949e-04	AT5G37820.1	NOD26-like intrinsic protein 4;2
Sb04g025860	2.343	1.839e-05	AT5G58070.1	temperature-induced lipocalin
Sb09g021250	3.096	1.450e-09	AT1G35420.1	alpha/beta-Hydrolases superfamily protein
Sb06g013770	3.66	8.785e-04	AT3G14470.1	NB-ARC domain-containing disease resistance protein
Sb02g039380	-1.884	3.852e-04	AT1G69190.1	Dihydropterin pyrophosphokinase / Dihydropteroate synthase
Sb06g000740	-7.039	5.429e-06	AT5G19000.1	BTB-POZ and MATH domain 1
Sb04g033270	-2.489	1.477e-06
Sb02g023100	-3.171	5.572e-08
Sb04g025620	2.653	2.650e-05	AT1G01170.2	Protein of unknown function (DUF1138)
Sb02g013190	2.948	2.948e-05	AT4G31830.1
Sb05g027330	1.886	1.812e-04	AT4G35150.1	O-methyltransferase family protein
Sb10g028290	5.17	1.138e-05	AT2G24490.2	replicon protein A2
Sb01g049280	1.773	4.537e-04	AT1G04110.1	Subtilase family protein
Sb03g033750	2.46	1.143e-06	AT3G24520.1	heat shock transcription factor C1
Sb06g022980	-3.388	1.089e-06	AT1G79670.1	Wall-associated kinase family protein
Sb02g024220	2.924	1.262e-09	AT4G39330.1	cinnamyl alcohol dehydrogenase 9
Sb06g010870	3.905	5.535e-08	AT3G48280.1	cytochrome P450, family 71, subfamily A, polypeptide 25
Sb10g002280	-8.923	4.703e-15
Sb07g025850	2.572	6.176e-06	AT3G14460.1	LRR and NB-ARC domains-containing disease resistance protein
Sb05g008780	-2.01	2.879e-06	AT5G42510.1	Disease resistance-responsive (dirigent-like protein) family protein
Sb02g003110	2.22	5.047e-07	AT3G07560.1	peroxin 13
Sb01g014550	-4.12	6.563e-18	AT3G19000.1	2-oxoglutarate (2OG) and Fe(II)-dependent oxygenase superfamily protein
Sb10g010400	-3.712	1.425e-07	AT1G09310.1	Protein of unknown function, DUF538
Sb01g027730	1.885	4.655e-04	AT2G02040.1	peptide transporter 2
Sb01g015400	2.075	6.615e-05	AT3G27690.1	photosystem II light harvesting complex gene 2.3
Sb04g024250	-5.065	1.805e-05	AT5G48290.1	Heavy metal transport/detoxification superfamily protein
Sb02g031220	1.974	7.228e-06	AT2G20990.1	synaptotagmin A
Sb01g003610	2.584	7.011e-05	AT5G01790.1
Sb02g034050	-3.712	2.092e-13	AT3G46710.1	NB-ARC domain-containing disease resistance protein
Sb02g030220	2.986	1.337e-07	AT2G28100.1	alpha-L-fucosidase 1
Sb01g035040	2.946	2.492e-06	AT2G38760.1	annexin 3
Sb08g020690	-2.176	1.550e-06	AT4G14580.1	CBL-interacting protein kinase 4
Sb05g026786	4.169	3.145e-08	AT1G60900.1	U2 snRNP auxilliary factor, large subunit, splicing factor
Sb01g045620	2.045	1.493e-04	AT1G34300.1	lectin protein kinase family protein
Sb02g023370	4.515	1.868e-16	AT5G10190.1	Major facilitator superfamily protein
Sb10g007300	-2.743	3.253e-09	AT1G76690.1	12-oxophytodienoate reductase 2
Sb02g030480	3.989	1.177e-14	AT2G45760.1	BON association protein 2
Sb07g025843	2.285	5.216e-05	AT5G13330.1	related to AP2 6l
Sb08g019670	2.195	1.645e-04	AT3G57260.1	beta-1,3-glucanase 2
Sb10g006590	1.841	9.776e-05
Sb03g008760	3.145	1.624e-12	AT1G75280.1	NmrA-like negative transcriptional regulator family protein
Sb01g037480	2.633	1.457e-05	AT1G56430.1	nicotianamine synthase 4
Sb01g017180	-4.143	2.754e-18	AT1G64940.1	cytochrome P450, family 87, subfamily A, polypeptide 6
Sb05g006650	-2.602	2.269e-06	AT3G03080.1	Zinc-binding dehydrogenase family protein
Sb01g017380	-4.396	1.442e-09	AT5G09810.1	actin 7
Sb08g021500	6.53	2.396e-04	AT5G45540.1	Protein of unknown function (DUF594)
Sb04g024580	1.815	1.268e-04	AT3G05550.1	Hypoxia-responsive family protein
Sb02g000380	-3.733	6.506e-04	AT4G16730.1	terpene synthase 02
Sb10g002980	1.845	4.697e-05	AT1G52827.1	cadmium tolerance 1
Sb06g015520	3.71	6.714e-07	AT1G17450.2	B-block binding subunit of TFIIIC
Sb02g042840	2.248	2.852e-06	AT5G05340.1	Peroxidase superfamily protein
Sb06g005640	1.867	4.971e-04	AT1G17200.1	Uncharacterised protein family (UPF0497)
Sb01g034490	2.85	3.682e-07	AT1G07130.1	Nucleic acid-binding, OB-fold-like protein
Sb01g013840	7.11	3.723e-06	AT3G04710.1	ankyrin repeat family protein
Sb05g019030	9.582	2.903e-19
Sb01g033855	7.913	1.599e-09	AT3G51550.1	Malectin/receptor-like protein kinase family protein
Sb09g000630	9.439	4.692e-18	AT4G23310.1	cysteine-rich RLK (RECEPTOR-like protein kinase) 23
Sb03g004910	4.514	1.362e-04
Sb02g000920	7.665	2.916e-08	AT5G61290.1	Flavin-binding monooxygenase family protein
Sb05g007030	2.746	7.158e-10	AT4G10250.1	HSP20-like chaperones superfamily protein
Sb06g023480	-1.662	5.383e-04	AT1G63220.1	Calcium-dependent lipid-binding (CaLB domain) family protein
Sb04g031320	2.044	4.281e-05	AT1G32450.1	nitrate transporter 1.5
Sb05g021880	-7.172	1.865e-06	AT1G01420.1	UDP-glucosyl transferase 72B3
Sb06g001690	4.412	3.578e-19	AT3G05950.1	RmlC-like cupins superfamily protein
Sb01g031410	2.126	2.364e-06	AT1G78550.1	2-oxoglutarate (2OG) and Fe(II)-dependent oxygenase superfamily protein
Sb01g044050	-2.011	2.744e-05	AT3G13110.1	serine acetyltransferase 2;2
Sb02g031390	3.206	9.792e-08	AT4G35100.2	plasma membrane intrinsic protein 3
Sb01g012640	3.732	8.980e-06	AT3G22640.1	cupin family protein
Sb05g005630	-3.054	8.062e-11
Sb01g022350	-8.382	1.699e-11	AT5G35910.1	Polynucleotidyl transferase, ribonuclease H fold protein with HRDC domain
Sb02g024760	1.894	8.374e-04	AT1G80840.1	WRKY DNA-binding protein 40
Sb01g016410	6.34	8.146e-04
Sb05g007080	-2.056	2.724e-05	AT4G10330.1	glycine-rich protein
Sb04g004100	2.032	7.689e-05	AT1G15330.1	Cystathionine beta-synthase (CBS) protein
Sb10g012150	3.637	4.786e-05	AT5G13490.2	ADP/ATP carrier 2
Sb03g009880	2.636	3.073e-07	AT2G47680.1	zinc finger (CCCH type) helicase family protein
Sb06g029860	1.833	7.052e-05	AT4G10270.1	Wound-responsive family protein
Sb01g002723	6.406	8.146e-04	AT3G06910.1	UB-like protease 1A
Sb04g009600	-2.315	7.614e-06
Sb05g006180	3.264	2.601e-05	AT5G10530.1	Concanavalin A-like lectin protein kinase family protein
Sb06g001780	5.329	1.470e-14	AT1G32010.1	myosin heavy chain-related
Sb09g020240	2.976	1.592e-04	AT1G68570.1	Major facilitator superfamily protein
Sb04g016960	3.56	3.760e-05
Sb01g004985	3.438	7.287e-12
Sb09g026590	2.54	4.014e-07	AT3G05200.1	RING/U-box superfamily protein
Sb02g032200	-5.072	3.509e-11	AT1G76390.2	ARM repeat superfamily protein
Sb09g000620	7.261	2.659e-06	AT5G38340.1	Disease resistance protein (TIR-NBS-LRR class) family
Sb03g042660	-3.088	2.774e-06	AT2G45510.1	cytochrome P450, family 704, subfamily A, polypeptide 2
Sb02g043230	1.7	5.706e-04	AT2G39050.1	hydroxyproline-rich glycoprotein family protein
Sb03g025630	3.685	4.197e-11	AT5G38280.1	PR5-like receptor kinase
Sb03g033550	3.144	1.209e-11
Sb02g003600	1.659	5.007e-04	AT5G06570.2	alpha/beta-Hydrolases superfamily protein
Sb05g016850	1.659	6.169e-04	AT3G61220.1	NAD(P)-binding Rossmann-fold superfamily protein
Sb08g020910	2.427	2.591e-06	AT4G22756.1	sterol C4-methyl oxidase 1-2
Sb10g002600	8.201	2.005e-10	AT4G21390.1	S-locus lectin protein kinase family protein
Sb06g024000	1.628	4.391e-04	AT2G46680.1	homeobox 7
Sb02g030020	3.642	8.464e-06	AT2G43820.1	UDP-glucosyltransferase 74F2
Sb07g004700	4.194	1.530e-05	AT5G13930.1	Chalcone and stilbene synthase family protein
Sb09g001310	3.432	2.331e-10	AT2G28900.1	outer plastid envelope protein 16-1
Sb04g027550	2.832	2.221e-09	AT5G65220.1	Ribosomal L29 family protein
Sb03g004560	2.231	5.782e-04	AT4G12800.1	photosystem I subunit l
Sb02g034500	6.941	1.865e-06	AT1G62040.2	Ubiquitin-like superfamily protein
Sb06g019610	2.353	1.232e-04	AT5G47810.1	phosphofructokinase 2
Sb04g006690	-1.811	5.316e-04	AT4G21160.2	Calcium-dependent ARF-type GTPase activating protein family
Sb07g003720	4.56	1.362e-04	AT5G07990.1	Cytochrome P450 superfamily protein
Sb09g028930	1.682	8.714e-04	AT3G27880.1	Protein of unknown function (DUF1645)
Sb03g034260	2.012	3.460e-05	AT5G19740.1	Peptidase M28 family protein
Sb09g006536	10.23	7.861e-23
Sb09g023150	2.384	1.409e-05	AT2G43190.1	ribonuclease P family protein
Sb06g028160	2.187	1.108e-05	AT3G23840.1	HXXXD-type acyl-transferase family protein
Sb02g030300	8.753	6.725e-14	AT4G25470.1	C-repeat/DRE binding factor 2

## Sheet: 2 VS 5
List of DEGs between 2 vs 5 comparison
LogFC=log2 (sample2 / samle5); positive values of logFC indicates the gene transcript had higher expression in sensitive genotypes
Gene	logFC	FDR	Best TAIR10 hit	Annotation
Sb05g005850	1.845	1.679e-04	AT1G77280.1	Protein kinase protein with adenine nucleotide alpha hydrolases-like domain
Sb01g004130	1.558	7.917e-04	AT3G57520.1	seed imbibition 2
Sb10g016955	-5.172	1.192e-06
Sb06g028810	2.771	2.830e-07	AT5G60570.1	Galactose oxidase/kelch repeat superfamily protein
Sb06g030230	-2.155	4.942e-04	AT2G21970.1	stress enhanced protein 2
Sb01g006870	1.859	1.078e-04	AT1G10140.1	Uncharacterised conserved protein UCP031279
Sb10g023930	2.638	2.562e-05	AT1G61520.3	photosystem I light harvesting complex gene 3
Sb02g026186	-6.85	2.787e-05	AT3G30200.1	Plant transposase (Ptta/En/Spm family)
Sb03g028410	4.403	2.750e-19	AT2G38010.1	Neutral/alkaline non-lysosomal ceramidase
Sb09g025050	-2.846	3.534e-08	AT1G48900.1	Signal recognition particle, SRP54 subunit protein
Sb08g016350	2.94	2.816e-08	AT4G10500.1	2-oxoglutarate (2OG) and Fe(II)-dependent oxygenase superfamily protein
Sb07g000550	1.748	3.180e-04	AT3G48280.1	cytochrome P450, family 71, subfamily A, polypeptide 25
Sb08g000410	-4.242	2.696e-07	AT2G38240.1	2-oxoglutarate (2OG) and Fe(II)-dependent oxygenase superfamily protein
Sb03g001170	2.499	3.816e-04	AT1G01470.1	Late embryogenesis abundant protein
Sb05g003280	1.93	2.019e-04	AT3G52710.1
Sb02g043220	1.909	3.383e-05	AT2G39050.1	hydroxyproline-rich glycoprotein family protein
Sb02g038810	3.281	8.996e-15
Sb02g033240	-2.182	2.130e-05	AT2G36870.1	xyloglucan endotransglucosylase/hydrolase 32
Sb01g048050	-1.779	3.614e-04	AT1G20560.1	acyl activating enzyme 1
Sb09g025680	-4.098	1.617e-06	AT1G78680.1	gamma-glutamyl hydrolase 2
Sb05g026185	-2.649	7.062e-09	AT1G61480.1	S-locus lectin protein kinase family protein
Sb10g022320	-6.898	1.958e-05	AT3G50950.2	HOPZ-ACTIVATED RESISTANCE 1
Sb02g027530	-7.541	5.332e-08
Sb08g017330	6.679	2.822e-04	AT5G67360.1	Subtilase family protein
Sb06g026180	2.475	1.501e-08	AT2G03680.1	spiral1
Sb03g000784	4.521	1.711e-06	AT3G16230.2	Predicted eukaryotic LigT
Sb01g048020	-2.709	4.342e-04	AT3G51380.1	IQ-domain 20
Sb10g006460	-1.885	3.457e-04	AT1G19130.1
Sb03g009970	6.621	2.822e-04	AT5G13930.1	Chalcone and stilbene synthase family protein
Sb04g003850	7.332	7.005e-19	AT5G41220.1	glutathione S-transferase THETA 3
Sb04g002180	-5.031	1.595e-10	AT4G09510.1	cytosolic invertase 2
Sb08g003160	-3.821	3.126e-05
Sb05g019210	4.39	9.960e-08	AT1G70080.1	Terpenoid cyclases/Protein prenyltransferases superfamily protein
Sb05g004900	6.638	8.221e-14	AT1G12740.1	cytochrome P450, family 87, subfamily A, polypeptide 2
Sb03g031910	-2.194	3.766e-05	AT3G47580.1	Leucine-rich repeat protein kinase family protein
Sb03g039405	3.671	3.047e-04	AT1G28120.1
Sb01g031040	1.711	8.284e-04	AT1G10370.1	Glutathione S-transferase family protein
Sb09g015910	-1.598	1.739e-04	AT2G41430.4	dehydration-induced protein (ERD15)
Sb07g004720	-4.258	5.493e-06	AT3G29670.1	HXXXD-type acyl-transferase family protein
Sb04g031110	-2.133	1.190e-04	AT1G79180.1	myb domain protein 63
Sb06g032280	4.019	8.001e-06	AT3G26744.2	basic helix-loop-helix (bHLH) DNA-binding superfamily protein
Sb04g004770	2.523	7.038e-04	AT3G54890.1	photosystem I light harvesting complex gene 1
Sb10g010350	4.515	1.707e-09	AT1G09310.1	Protein of unknown function, DUF538
Sb06g022740	4.32	5.501e-22	AT2G37040.1	PHE ammonia lyase 1
Sb03g011080	3.775	4.160e-05
Sb05g026136	7.614	5.332e-08	AT4G04540.1	cysteine-rich RLK (RECEPTOR-like protein kinase) 39
Sb07g005260	9.271	2.624e-17	AT5G39110.1	RmlC-like cupins superfamily protein
Sb10g002880	5.475	9.170e-31	AT5G25940.1	early nodulin-related
Sb01g011370	2.122	2.784e-05	AT1G18970.1	germin-like protein 4
Sb03g005070	7.24	1.534e-06	AT2G15080.1	receptor like protein 19
Sb04g003840	-1.887	6.484e-05	AT1G72300.1	Leucine-rich receptor-like protein kinase family protein
Sb09g000990	1.628	8.092e-05	AT5G23960.1	terpene synthase 21
Sb02g008430	4.009	4.191e-06	AT4G23690.1	Disease resistance-responsive (dirigent-like protein) family protein
Sb06g017700	3.639	5.640e-13	AT1G76690.1	12-oxophytodienoate reductase 2
Sb09g021610	1.769	1.775e-04	AT2G46860.1	pyrophosphorylase 3
Sb06g026900	3.539	8.599e-10	AT2G35300.1	Late embryogenesis abundant protein, group 1 protein
Sb01g033360	3.461	1.187e-11	AT5G48230.2	acetoacetyl-CoA thiolase 2
Sb04g018530	3.025	4.681e-05	AT2G47800.1	multidrug resistance-associated protein 4
Sb08g003820	-4.78	5.670e-05	AT1G43770.2	RING/FYVE/PHD zinc finger superfamily protein
Sb08g002380	7.387	5.452e-07	AT1G69550.1	disease resistance protein (TIR-NBS-LRR class)
Sb02g039980	2.62	3.883e-04	AT1G16770.1
Sb03g028200	5.385	4.801e-17	AT4G01070.1	UDP-Glycosyltransferase superfamily protein
Sb05g010328	-4.707	2.962e-19
Sb02g002270	-3.823	3.061e-09
Sb06g022030	-1.937	9.830e-04	AT1G60790.1	Plant protein of unknown function (DUF828)
Sb01g036980	-1.777	6.496e-04	AT5G20935.1
Sb03g006730	-3.276	1.979e-06
Sb01g016000	-5.233	6.424e-07	AT1G60160.1	Potassium transporter family protein
Sb02g040220	2.145	8.001e-06	AT3G19950.1	RING/U-box superfamily protein
Sb08g002190	5.338	1.897e-07	AT2G38640.1	Protein of unknown function (DUF567)
Sb05g026610	6.679	1.268e-04	AT2G45550.1	cytochrome P450, family 76, subfamily C, polypeptide 4
Sb08g003210	1.643	8.749e-04	AT2G27550.1	centroradialis
Sb07g002060	2.817	5.294e-06	AT1G67740.1	photosystem II BY
Sb10g004820	-2.425	1.932e-04	AT3G56630.1	cytochrome P450, family 94, subfamily D, polypeptide 2
Sb03g040280	1.978	3.554e-04	AT4G37330.1	cytochrome P450, family 81, subfamily D, polypeptide 4
Sb02g030330	1.789	2.861e-04	AT4G25470.1	C-repeat/DRE binding factor 2
Sb10g030080	2.802	5.332e-08	AT4G00895.1	ATPase, F1 complex, OSCP/delta subunit protein
Sb10g028700	6.367	6.043e-24	AT4G29890.1	choline monooxygenase, putative (CMO-like)
Sb02g040920	6.841	8.519e-05	AT3G46730.1	NB-ARC domain-containing disease resistance protein
Sb05g027760	4.657	9.873e-16	AT1G07520.1	GRAS family transcription factor
Sb05g004040	3.006	7.412e-11	AT1G21230.1	wall associated kinase 5
Sb03g008210	6.841	2.787e-05	AT5G37820.1	NOD26-like intrinsic protein 4;2
Sb08g019110	-2.873	1.738e-10	AT1G13750.1	Purple acid phosphatases superfamily protein
Sb03g001750	1.915	2.348e-04	AT1G53280.1	Class I glutamine amidotransferase-like superfamily protein
Sb02g002260	-1.711	5.530e-04	AT3G07990.1	serine carboxypeptidase-like 27
Sb01g017430	1.781	2.953e-05	AT5G09810.1	actin 7
Sb02g038760	-2.706	1.311e-10	AT3G29970.1	B12D protein
Sb05g001000	-2.747	6.252e-09	AT5G05340.1	Peroxidase superfamily protein
Sb10g019360	3.363	7.446e-12	AT3G16240.1	delta tonoplast integral protein
Sb06g025590	-2.644	9.034e-06	AT3G11400.1	eukaryotic translation initiation factor 3G1
Sb04g031060	3.837	3.183e-18	AT4G05320.4	polyubiquitin 10
Sb04g002055	6.694	7.030e-23	AT1G74790.1	catalytics
Sb01g009730	2.605	2.120e-05	AT5G66780.1
Sb06g020280	1.969	4.798e-05	AT3G57520.1	seed imbibition 2
Sb10g011010	-4.848	2.147e-10	AT2G37710.1	receptor lectin kinase
Sb05g024730	6.735	2.787e-05
Sb05g026670	2.081	4.607e-05
Sb02g006210	2.121	8.831e-06	AT5G54500.1	flavodoxin-like quinone reductase 1
Sb04g012680	-5.108	4.191e-06	AT1G19260.1	TTF-type zinc finger protein with HAT dimerisation domain
Sb01g033340	1.782	7.512e-05	AT1G15250.1	Zinc-binding ribosomal protein family protein
Sb04g033740	-1.845	1.336e-04	AT3G61220.1	NAD(P)-binding Rossmann-fold superfamily protein
Sb05g024880	4.536	4.500e-04	AT3G46530.1	NB-ARC domain-containing disease resistance protein
Sb05g002850	-1.794	2.333e-04	AT5G54060.1	UDP-glucose:flavonoid 3-o-glucosyltransferase
Sb07g005307	-8.007	1.122e-09	AT5G38960.1	RmlC-like cupins superfamily protein
Sb07g005300	4.594	9.304e-12	AT5G39110.1	RmlC-like cupins superfamily protein
Sb02g030060	2.999	1.395e-07	AT2G43820.1	UDP-glucosyltransferase 74F2
Sb03g039410	3.592	5.098e-07
Sb08g000970	3.939	5.246e-09
Sb10g021935	2.301	1.387e-05	AT1G52950.1	Nucleic acid-binding, OB-fold-like protein
Sb09g001200	-2.835	4.241e-04
Sb06g032300	2.148	1.961e-04
Sb04g028960	1.575	3.622e-04	AT3G57230.1	AGAMOUS-like 16
Sb09g020770	-2.02	4.505e-04	AT5G20240.1	K-box region and MADS-box transcription factor family protein
Sb02g001410	8.435	2.569e-12	AT3G14470.1	NB-ARC domain-containing disease resistance protein
Sb05g018510	3.991	4.711e-06	AT3G48770.1	DNA binding;ATP binding
Sb09g019990	2.259	7.290e-04	AT5G18860.1	inosine-uridine preferring nucleoside hydrolase family protein
Sb10g023110	4.692	9.020e-20	AT1G01420.1	UDP-glucosyl transferase 72B3
Sb07g000620	6.679	8.519e-05	AT1G60950.1	2Fe-2S ferredoxin-like superfamily protein
Sb07g005660	3.453	4.798e-05	AT1G79040.1	photosystem II subunit R
Sb02g002370	-2.539	6.239e-05	AT5G45470.1	Protein of unknown function (DUF594)
Sb01g017220	5.165	5.145e-14	AT4G00690.1	UB-like protease 1B
Sb05g007770	-4.021	1.360e-05	AT3G46530.1	NB-ARC domain-containing disease resistance protein
Sb04g028145	-6.618	1.772e-22	AT2G33840.1	Tyrosyl-tRNA synthetase, class Ib, bacterial/mitochondrial
Sb09g003980	6.43	6.274e-04
Sb06g019130	2.406	8.284e-04	AT1G74830.1	Protein of unknown function, DUF593
Sb10g007293	8.135	2.853e-10
Sb03g027330	2.713	2.316e-08	AT1G71000.1	Chaperone DnaJ-domain superfamily protein
Sb01g032450	1.863	3.084e-05	AT1G13700.1	6-phosphogluconolactonase 1
Sb01g032200	-1.68	4.385e-05	AT4G33720.1	CAP (Cysteine-rich secretory proteins, Antigen 5, and Pathogenesis-related 1 protein) superfamily protein
Sb02g037875	-1.623	7.290e-04	AT5G44240.2	aminophospholipid ATPase 2
Sb02g010190	3.603	9.438e-09	AT2G20260.1	photosystem I subunit E-2
Sb10g027570	-4.191	1.825e-05	AT3G48340.1	Cysteine proteinases superfamily protein
Sb08g000640	3.228	2.466e-09	AT4G19450.1	Major facilitator superfamily protein
Sb07g005780	1.886	2.197e-05	AT5G13700.1	polyamine oxidase 1
Sb07g029150	-3.061	1.677e-04	AT4G40060.1	homeobox protein 16
Sb05g018870	3.994	7.637e-11	AT5G23670.2	long chain base2
Sb0221s002050	-3.372	4.798e-05
Sb06g027910	1.942	2.193e-04	AT3G10700.1	galacturonic acid kinase
Sb06g001020	6.242	9.283e-23	AT5G23960.2	terpene synthase 21
Sb09g005350	4.682	1.593e-04	AT1G15460.1	HCO3- transporter family
Sb01g044900	-5.534	2.578e-27	AT4G33360.1	NAD(P)-binding Rossmann-fold superfamily protein
Sb10g021080	-1.461	4.956e-04	AT4G40070.1	RING/U-box superfamily protein
Sb03g028850	2.72	2.088e-06	AT1G27680.1	ADPGLC-PPase large subunit
Sb10g002820	1.77	3.816e-04	AT5G25940.1	early nodulin-related
Sb04g032890	4.009	1.490e-04	AT1G02070.1
Sb05g009140	4.599	1.130e-11	AT3G14460.1	LRR and NB-ARC domains-containing disease resistance protein
Sb09g020000	2.755	3.282e-04	AT5G18860.1	inosine-uridine preferring nucleoside hydrolase family protein
Sb04g004980	3.421	1.055e-04	AT1G07370.1	proliferating cellular nuclear antigen 1
Sb2674s002010	-1.489	7.917e-04	AT3G21770.1	Peroxidase superfamily protein
Sb04g007310	2.177	8.166e-05	AT1G80440.1	Galactose oxidase/kelch repeat superfamily protein
Sb03g005760	3.512	7.406e-15	AT2G47710.1	Adenine nucleotide alpha hydrolases-like superfamily protein
Sb03g002620	-3.399	5.429e-04	AT3G15353.1	metallothionein 3
Sb02g043350	-1.835	3.101e-05	AT2G27050.1	ETHYLENE-INSENSITIVE3-like 1
Sb05g026380	-3.551	2.241e-05	AT4G09160.1	SEC14 cytosolic factor family protein / phosphoglyceride transfer family protein
Sb02g039050	-4.225	4.127e-06	AT2G37820.1	Cysteine/Histidine-rich C1 domain family protein
Sb06g022600	2.053	5.751e-05	AT4G17840.1
Sb07g005280	8.452	2.063e-12	AT5G39110.1	RmlC-like cupins superfamily protein
Sb02g031870	-3.372	2.681e-11	AT2G37210.1	lysine decarboxylase family protein
Sb03g047120	4.684	2.843e-08	AT3G19430.1	late embryogenesis abundant protein-related / LEA protein-related
Sb04g002940	1.854	6.278e-04	AT1G64530.1	Plant regulator RWP-RK family protein
Sb01g043130	-3.273	2.349e-04	AT3G14470.1	NB-ARC domain-containing disease resistance protein
Sb03g006890	-1.955	7.482e-05	AT5G59720.1	heat shock protein 18.2
Sb09g021720	2.595	7.341e-07	AT1G08460.1	histone deacetylase 8
Sb06g032090	-2.002	4.335e-05	AT3G60290.1	2-oxoglutarate (2OG) and Fe(II)-dependent oxygenase superfamily protein
Sb07g003040	3.835	1.376e-10	AT2G20340.1	Pyridoxal phosphate (PLP)-dependent transferases superfamily protein
Sb06g029625	-3.8	8.831e-11
Sb09g002800	1.704	3.408e-04	AT5G02790.1	Glutathione S-transferase family protein
Sb03g043420	1.596	3.413e-04
Sb08g001295	-4.82	4.125e-05	AT5G45530.1	Protein of unknown function (DUF594)
Sb03g043430	2.403	1.395e-07
Sb02g024480	2.609	4.716e-04	AT1G23110.2
Sb02g005940	6.46	7.311e-25	AT5G49690.1	UDP-Glycosyltransferase superfamily protein
Sb10g021580	-2.101	1.078e-04	AT5G45800.1	Leucine-rich repeat protein kinase family protein
Sb03g026915	-1.939	5.301e-05	AT5G15240.1	Transmembrane amino acid transporter family protein
Sb01g033920	2.588	5.592e-05
Sb08g022430	8.943	2.225e-15	AT4G11650.1	osmotin 34
Sb07g027990	-1.7	6.465e-04	AT5G54490.1	pinoid-binding protein 1
Sb05g026770	-2.607	5.855e-04	AT3G50160.1	Plant protein of unknown function (DUF247)
Sb02g037410	2.929	3.634e-04	AT3G61470.1	photosystem I light harvesting complex gene 2
Sb09g003150	4.128	8.533e-08	AT1G54870.1	NAD(P)-binding Rossmann-fold superfamily protein
Sb09g029540	4.449	2.064e-07	AT4G05160.1	AMP-dependent synthetase and ligase family protein
Sb09g023530	3.84	3.126e-05	AT5G01920.1	Protein kinase superfamily protein
Sb03g039360	1.98	7.808e-06	AT3G12580.1	heat shock protein 70
Sb10g005950	2.682	2.520e-05	AT2G15490.3	UDP-glycosyltransferase 73B4
Sb09g000200	1.856	5.314e-04	AT1G24190.2	SIN3-like 3
Sb10g024710	2.446	7.071e-06	AT2G24762.1	glutamine dumper 4
Sb03g034390	4.585	4.846e-17	AT1G74310.1	heat shock protein 101
Sb10g011060	-2.03	1.878e-04	AT3G13310.1	Chaperone DnaJ-domain superfamily protein
Sb04g024730	-2.263	3.034e-04	AT5G07990.1	Cytochrome P450 superfamily protein
Sb03g032520	-1.61	4.716e-04	AT3G21330.1	basic helix-loop-helix (bHLH) DNA-binding superfamily protein
Sb05g027785	2.185	6.109e-06	AT2G37650.1	GRAS family transcription factor
Sb04g000580	2.576	1.251e-08	AT4G17260.1	Lactate/malate dehydrogenase family protein
Sb03g046650	2.251	2.126e-05	AT5G45310.1
Sb01g040490	5.385	2.581e-17	AT1G60500.1	Dynamin related protein 4C
Sb04g030950	4.337	4.127e-06	AT1G32060.1	phosphoribulokinase
Sb09g020640	-5.203	1.192e-06	AT1G09660.1	RNA-binding KH domain-containing protein
Sb05g022670	6.735	5.874e-05	AT2G04230.1	FBD, F-box and Leucine Rich Repeat domains containing protein
Sb05g026920	-3.521	7.855e-08	AT3G14470.1	NB-ARC domain-containing disease resistance protein
Sb02g038860	-4.014	1.501e-08	AT5G17050.1	UDP-glucosyl transferase 78D2
Sb10g008930	8.907	3.236e-15
Sb05g003920	3.579	5.185e-09	AT3G07040.1	NB-ARC domain-containing disease resistance protein
Sb05g026390	1.628	9.836e-04	AT3G62580.1	Late embryogenesis abundant protein (LEA) family protein
Sb10g021810	4.521	1.300e-06	AT2G42840.1	protodermal factor 1
Sb09g001750	7.301	4.477e-24	AT2G19130.1	S-locus lectin protein kinase family protein
Sb01g016390	13.737	7.580e-56
Sb06g021300	3.261	4.498e-05	AT5G11420.1	Protein of unknown function, DUF642
Sb03g008950	1.929	1.087e-04	AT1G13930.3
Sb08g018780	-2.635	9.564e-06	AT5G07990.1	Cytochrome P450 superfamily protein
Sb02g040910	5.546	2.359e-19	AT3G07040.1	NB-ARC domain-containing disease resistance protein
Sb04g036770	3.782	2.207e-16	AT1G15950.1	cinnamoyl coa reductase 1
Sb06g017690	5.756	1.360e-18	AT5G49610.1	F-box family protein
Sb05g015800	3.354	7.183e-05	AT1G13950.1	eukaryotic elongation factor 5A-1
Sb01g014300	3.881	3.829e-04	AT3G18950.1	Transducin/WD40 repeat-like superfamily protein
Sb09g020960	-2.242	3.766e-05	AT5G06730.1	Peroxidase superfamily protein
Sb07g022220	-2.053	1.063e-04	AT3G14200.1	Chaperone DnaJ-domain superfamily protein
Sb05g022785	2.248	1.121e-05	AT3G07040.1	NB-ARC domain-containing disease resistance protein
Sb03g024830	2.696	5.185e-09	AT2G23560.1	methyl esterase 7
Sb07g005340	-4.021	2.749e-06	AT4G14630.1	germin-like protein 9
Sb02g042790	2.556	1.937e-05	AT1G02700.1
Sb04g034700	-2.28	8.379e-05	AT3G12040.1	DNA-3-methyladenine glycosylase (MAG)
Sb03g031680	8.114	1.311e-10	AT1G67000.1	Protein kinase superfamily protein
Sb02g027960	-4.355	9.215e-04	AT2G33180.1
Sb08g005300	4.37	4.127e-06	AT5G64040.2	photosystem I reaction center subunit PSI-N, chloroplast, putative / PSI-N, putative (PSAN)
Sb04g024710	-1.946	5.976e-04	AT5G07990.1	Cytochrome P450 superfamily protein
Sb02g001370	4.935	2.130e-05	AT1G09310.1	Protein of unknown function, DUF538
Sb03g031650	7.032	9.169e-06	AT1G18390.2	Protein kinase superfamily protein
Sb02g030050	2.493	1.684e-08	AT2G43820.1	UDP-glucosyltransferase 74F2
Sb01g036390	-7.577	1.907e-29	AT4G20780.1	calmodulin like 42
Sb05g003430	1.953	5.498e-05	AT2G27310.1	F-box family protein
Sb01g034700	7.059	9.982e-42	AT5G23960.2	terpene synthase 21
Sb09g006490	1.593	2.692e-04	AT1G78440.1	Arabidopsis thaliana gibberellin 2-oxidase 1
Sb03g006420	-1.838	2.299e-04	AT3G54140.1	peptide transporter 1
Sb05g009125	6.497	6.274e-04	AT4G11460.1	cysteine-rich RLK (RECEPTOR-like protein kinase) 30
Sb02g001580	-7.31	1.096e-06	AT4G03220.1	Protein with RNI-like/FBD-like domains
Sb08g019960	5.797	2.124e-33
Sb02g002025	6.841	2.787e-05	AT3G17530.1	F-box and associated interaction domains-containing protein
Sb08g002990	2.627	1.117e-09	AT3G44735.2	PHYTOSULFOKINE 3 PRECURSOR
Sb05g005640	7.958	2.677e-09
Sb10g003700	2.09	5.328e-06	AT3G50980.1	dehydrin xero 1
Sb03g009470	6.679	8.519e-05	AT1G72280.1	endoplasmic reticulum oxidoreductins 1
Sb07g028370	1.893	2.718e-04	AT4G27670.1	heat shock protein 21
Sb01g014400	4.076	1.897e-16	AT3G18990.1	AP2/B3-like transcriptional factor family protein
Sb01g035340	1.701	2.492e-04
Sb04g005770	5.557	6.867e-18	AT5G25140.1	cytochrome P450, family 71, subfamily B, polypeptide 13
Sb09g008210	3.724	2.962e-07	AT5G20165.1
Sb08g019850	-2.704	1.924e-05	AT3G19050.1	phragmoplast orienting kinesin 2
Sb05g002860	1.696	2.069e-04	AT5G19140.1	Aluminium induced protein with YGL and LRDR motifs
Sb03g006410	-2.246	8.324e-04	AT4G15490.1	UDP-Glycosyltransferase superfamily protein
Sb09g008150	-2.78	1.795e-04	AT2G42360.1	RING/U-box superfamily protein
Sb01g034830	-3.301	2.241e-05	AT1G19260.1	TTF-type zinc finger protein with HAT dimerisation domain
Sb03g012310	1.987	3.832e-05	AT1G48000.1	myb domain protein 112
Sb09g002985	8.819	5.680e-15
Sb09g006534	6.361	9.458e-04	AT5G58210.2	hydroxyproline-rich glycoprotein family protein
Sb04g035770	-2.422	5.560e-06	AT4G13180.1	NAD(P)-binding Rossmann-fold superfamily protein
Sb06g028110	4.31	5.185e-09	AT5G44310.2	Late embryogenesis abundant protein (LEA) family protein
Sb10g020180	2.507	2.704e-08	AT5G41761.1
Sb03g004360	4.471	1.995e-12	AT1G05650.1	Pectin lyase-like superfamily protein
Sb03g007730	3.881	2.807e-04	AT5G37890.1	Protein with RING/U-box and TRAF-like domains
Sb01g016190	-4.773	5.773e-07	AT3G24315.1	Sec20 family protein
Sb05g023110	-2.66	3.641e-06	AT5G25290.1	F-box family protein with a domain of unknown function (DUF295)
Sb04g033330	-2.331	1.001e-05	AT5G53550.1	YELLOW STRIPE like 3
Sb05g004180	-3.689	1.395e-07	AT4G11290.1	Peroxidase superfamily protein
Sb01g012020	-4.258	4.160e-05	AT3G04710.1	ankyrin repeat family protein
Sb05g024890	-2.416	3.775e-09	AT3G53160.1	UDP-glucosyl transferase 73C7
Sb01g048095	-3.451	2.599e-14	AT2G17120.1	lysm domain GPI-anchored protein 2 precursor
Sb07g005330	-2.042	3.443e-04	AT5G39110.1	RmlC-like cupins superfamily protein
Sb04g005490	-3.537	6.262e-10
Sb01g001820	3.054	7.234e-04	AT3G26300.1	cytochrome P450, family 71, subfamily B, polypeptide 34
Sb04g026570	-7.714	1.545e-08	AT5G03280.1	NRAMP metal ion transporter family protein
Sb09g027170	-3.321	2.455e-06	AT2G47340.1	Plant invertase/pectin methylesterase inhibitor superfamily protein
Sb04g026010	4.047	1.300e-06	AT3G47570.1	Leucine-rich repeat protein kinase family protein
Sb03g025160	1.604	6.211e-04	AT5G42050.1	DCD (Development and Cell Death) domain protein
Sb10g023270	-1.758	4.294e-04	AT4G38180.1	FAR1-related sequence 5
Sb05g006640	3.172	2.282e-04	AT3G03080.1	Zinc-binding dehydrogenase family protein
Sb10g026770	1.842	7.512e-05	AT3G06190.1	BTB-POZ and MATH domain 2
Sb04g022360	4.191	6.424e-04	AT2G41370.1	Ankyrin repeat family protein / BTB/POZ domain-containing protein
Sb10g000780	-2.311	9.169e-04	AT3G61970.1	AP2/B3-like transcriptional factor family protein
Sb04g024870	-1.468	8.284e-04	AT5G50200.1	nitrate transmembrane transporters
Sb07g005240	-3.543	4.303e-16	AT3G05950.1	RmlC-like cupins superfamily protein
Sb08g021485	-8.194	8.271e-12	AT1G30370.1	alpha/beta-Hydrolases superfamily protein
Sb03g026920	2.929	2.344e-04	AT5G15240.1	Transmembrane amino acid transporter family protein
Sb08g022880	2.992	7.907e-06	AT4G21620.1	glycine-rich protein
Sb03g028490	-1.642	4.454e-04	AT2G18500.1	ovate family protein 7
Sb03g006970	-4.204	3.484e-16	AT5G48930.1	hydroxycinnamoyl-CoA shikimate/quinate hydroxycinnamoyl transferase
Sb05g001650	-2.78	3.413e-04	AT1G69550.1	disease resistance protein (TIR-NBS-LRR class)
Sb09g016160	-8.828	3.875e-15	AT5G28780.1	PIF1 helicase
Sb07g005810	5.047	7.973e-06
Sb10g027640	-1.846	2.528e-04	AT4G35160.1	O-methyltransferase family protein
Sb05g000680	-2.06	4.734e-04	AT5G05390.1	laccase 12
Sb02g041170	-2.017	4.361e-06	AT3G21520.1	DUF679 domain membrane protein 1
Sb07g005750	2.119	9.726e-04	AT3G58860.1	F-box/RNI-like superfamily protein
Sb02g000370	-3.597	3.279e-07	AT5G54900.1	RNA-binding protein 45A
Sb05g019560	1.941	2.719e-04	AT5G51020.1	crumpled leaf
Sb10g002890	4.031	2.786e-19	AT5G25940.1	early nodulin-related
Sb05g004530	2.067	8.514e-06	AT5G06060.1	NAD(P)-binding Rossmann-fold superfamily protein
Sb01g014270	5.53	4.580e-08	AT4G38180.1	FAR1-related sequence 5
Sb08g016370	2.945	5.237e-08	AT4G10500.1	2-oxoglutarate (2OG) and Fe(II)-dependent oxygenase superfamily protein
Sb06g029360	-2.977	2.843e-06	AT5G20620.1	ubiquitin 4
Sb05g026690	2.229	5.493e-06
Sb02g039590	5.504	4.580e-08	AT1G22450.1	cytochrome C oxidase 6B
Sb05g003780	2.224	2.066e-06	AT4G35160.1	O-methyltransferase family protein
Sb10g031320	-7.443	1.410e-18	AT5G65750.1	2-oxoglutarate dehydrogenase, E1 component
Sb09g008090	4.815	5.501e-22	AT3G61790.1	Protein with RING/U-box and TRAF-like domains
Sb02g007510	2.652	5.773e-07
Sb07g023150	1.764	6.736e-04
Sb06g021610	5.143	2.581e-18	AT3G48310.1	cytochrome P450, family 71, subfamily A, polypeptide 22
Sb07g000510	1.726	1.865e-04	AT3G26300.1	cytochrome P450, family 71, subfamily B, polypeptide 34
Sb06g017410	8.61	1.678e-13	AT3G18150.1	RNI-like superfamily protein
Sb3219s002010	-1.732	2.527e-04	AT3G12500.1	basic chitinase
Sb02g026220	-7.077	6.415e-06
Sb06g001145	-1.864	6.947e-05	AT1G15780.1
Sb03g009430	1.859	1.143e-05	AT1G09560.1	germin-like protein 5
Sb01g031080	-2.158	1.117e-06	AT2G45510.1	cytochrome P450, family 704, subfamily A, polypeptide 2
Sb03g041620	-2.554	5.457e-05	AT4G15093.1	catalytic LigB subunit of aromatic ring-opening dioxygenase family
Sb08g001430	-1.667	7.290e-04	AT2G26980.3	CBL-interacting protein kinase 3
Sb04g000640	2.742	2.594e-09	AT5G47610.1	RING/U-box superfamily protein
Sb01g006500	-6.519	1.898e-04
Sb06g032450	-3.324	8.256e-15	AT2G43020.1	polyamine oxidase 2
Sb07g003370	-2.487	5.005e-07	AT4G10380.1	NOD26-like intrinsic protein 5;1
Sb10g019380	-7.511	1.395e-07	AT4G16780.1	homeobox protein 2
Sb04g036950	2.025	5.975e-04	AT3G27240.1	Cytochrome C1 family
Sb09g018440	6.94	2.787e-05	AT2G23610.1	methyl esterase 3
Sb10g005760	4.112	3.591e-09	AT5G48930.1	hydroxycinnamoyl-CoA shikimate/quinate hydroxycinnamoyl transferase
Sb04g034990	-2.333	5.964e-07	AT3G14060.1
Sb08g022883	2.798	4.947e-04
Sb04g025640	4.157	1.127e-12	AT1G21230.1	wall associated kinase 5
Sb02g001830	-6.519	4.199e-04
Sb0010s009900	-8.983	4.309e-39	AT5G54160.1	O-methyltransferase 1
Sb08g002740	2.277	1.460e-05	AT5G58380.1	SOS3-interacting protein 1
Sb06g022650	2.219	9.104e-05	AT2G20515.1
Sb04g000500	-1.978	7.744e-05	AT2G45660.1	AGAMOUS-like 20
Sb02g037890	-1.8	5.286e-04	AT4G37650.1	GRAS family transcription factor
Sb02g006310	1.954	2.440e-04	AT3G47570.1	Leucine-rich repeat protein kinase family protein
Sb09g002430	-2.964	1.594e-04	AT3G17480.1	F-box and associated interaction domains-containing protein
Sb10g021060	-1.959	9.169e-06	AT4G18425.1	Protein of unknown function (DUF679)
Sb03g027040	5.218	4.169e-18	AT2G34420.1	photosystem II light harvesting complex gene B1B2
Sb08g017780	-1.587	8.599e-04	AT4G25800.2	Calmodulin-binding protein
Sb05g005560	-2.111	4.013e-06
Sb02g040510	2.68	7.770e-11	AT2G46950.1	cytochrome P450, family 709, subfamily B, polypeptide 2
Sb05g002240	-4.061	2.827e-11	AT3G50520.1	Phosphoglycerate mutase family protein
Sb02g021770	4.682	1.593e-04	AT5G19460.1	nudix hydrolase homolog 20
Sb01g047780	-6.579	4.199e-04	AT3G58970.1	magnesium transporter 6
Sb05g027773	4.128	1.695e-08	AT4G03500.1	Ankyrin repeat family protein
Sb07g003740	2.118	6.655e-05	AT3G22480.2	prefoldin 2
Sb07g021260	3.32	4.347e-08	AT3G47470.1	light-harvesting chlorophyll-protein complex I subunit A4
Sb05g026680	2.214	4.252e-05
Sb06g029840	2.021	6.484e-05
Sb09g004210	7.728	6.252e-09	AT3G16830.1	TOPLESS-related 2
Sb04g022780	-2.29	2.494e-04	AT1G59940.1	response regulator 3
Sb01g046000	3.351	1.311e-10	AT2G18340.1	late embryogenesis abundant domain-containing protein / LEA domain-containing protein
Sb02g003550	-3.433	3.975e-09	AT5G10010.1
Sb05g006170	2.612	1.670e-06	AT3G14470.1	NB-ARC domain-containing disease resistance protein
Sb04g027470	-5.193	1.401e-20	AT1G22400.1	UDP-Glycosyltransferase superfamily protein
Sb04g038040	3.105	5.487e-08	AT1G03610.1	Protein of unknown function (DUF789)
Sb02g043260	1.647	3.613e-04	AT2G39050.1	hydroxyproline-rich glycoprotein family protein
Sb07g015410	1.716	3.106e-04	AT3G22490.1	Seed maturation protein
Sb09g002660	2.007	3.560e-04
Sb03g005570	4.119	5.047e-17	AT5G06570.1	alpha/beta-Hydrolases superfamily protein
Sb03g026896	3.284	6.939e-04	AT2G03120.1	signal peptide peptidase
Sb02g022750	2.86	4.767e-04	AT2G36170.1	Ubiquitin supergroup;Ribosomal protein L40e
Sb03g038930	2.154	1.284e-05	AT4G08330.1
Sb05g027340	2.218	1.165e-06	AT4G35150.1	O-methyltransferase family protein
Sb05g018520	3.774	1.006e-14	AT1G65730.1	YELLOW STRIPE like 7
Sb02g002050	-4.284	5.185e-09
Sb05g001915	8.4	3.248e-12	AT5G07610.1	F-box family protein
Sb01g033820	2.663	1.684e-08	AT1G78070.1	Transducin/WD40 repeat-like superfamily protein
Sb01g042190	-2.045	1.078e-04	AT1G27480.1	alpha/beta-Hydrolases superfamily protein
Sb07g005230	-6.042	5.819e-18	AT5G39110.1	RmlC-like cupins superfamily protein
Sb04g031392	5.047	1.537e-05	AT1G09620.1	ATP binding;leucine-tRNA ligases;aminoacyl-tRNA ligases;nucleotide binding;ATP binding;aminoacyl-tRNA ligases
Sb10g006580	8.365	1.310e-11
Sb01g031120	2.002	3.047e-04	AT4G25433.1	peptidoglycan-binding LysM domain-containing protein
Sb09g003960	3.019	2.282e-04	AT2G47770.1	TSPO(outer membrane tryptophan-rich sensory protein)-related
Sb05g017980	-1.883	2.039e-04	AT4G32110.1	Beta-1,3-N-Acetylglucosaminyltransferase family protein
Sb04g002520	-1.999	3.296e-05	AT5G25930.1	Protein kinase family protein with leucine-rich repeat domain
Sb05g026276	6.497	6.274e-04	AT3G16030.1	lectin protein kinase family protein
Sb09g004520	-2.317	7.021e-06	AT1G02400.1	gibberellin 2-oxidase 6
Sb07g007690	1.977	1.445e-04	AT5G06760.1	Late Embryogenesis Abundant 4-5
Sb05g026100	2.338	3.202e-07	AT2G47600.1	magnesium/proton exchanger
Sb03g028700	2.56	7.264e-06	AT3G14690.1	cytochrome P450, family 72, subfamily A, polypeptide 15
Sb04g031525	-1.674	5.975e-04
Sb02g038790	1.768	1.806e-04
Sb09g024620	-3.306	3.090e-04	AT2G15480.2	UDP-glucosyl transferase 73B5
Sb04g030420	-1.914	7.066e-04	AT5G62940.1	Dof-type zinc finger DNA-binding family protein
Sb03g045490	2.764	7.979e-05	AT4G16260.1	Glycosyl hydrolase superfamily protein
Sb03g037350	1.888	8.057e-05	AT5G57090.1	Auxin efflux carrier family protein
Sb10g027485	2.542	4.549e-05	AT3G57060.2	binding
Sb03g005190	-2.401	5.560e-06	AT5G20890.1	TCP-1/cpn60 chaperonin family protein
Sb08g007150	1.84	2.009e-04	AT3G16370.1	GDSL-like Lipase/Acylhydrolase superfamily protein
Sb02g031520	1.804	7.404e-04	AT1G20300.1	Pentatricopeptide repeat (PPR) superfamily protein
Sb01g019820	1.731	8.284e-04	AT2G20310.1	RPM1 interacting protein 13
Sb06g028480	-1.937	7.884e-05	AT2G32210.1
Sb03g037720	1.974	1.525e-05	AT4G11650.1	osmotin 34
Sb08g022150	5.664	7.751e-14	AT3G14460.1	LRR and NB-ARC domains-containing disease resistance protein
Sb10g020170	2.676	7.313e-04	AT5G41761.1
Sb09g021950	2.338	8.548e-04	AT5G01260.2	Carbohydrate-binding-like fold
Sb05g027300	-6.52	1.446e-17	AT3G07040.1	NB-ARC domain-containing disease resistance protein
Sb01g021070	-1.507	3.466e-04	AT1G20190.1	expansin 11
Sb02g000670	-2.214	6.939e-04	AT5G42510.1	Disease resistance-responsive (dirigent-like protein) family protein
Sb03g026960	-8.101	1.229e-25	AT1G21240.1	wall associated kinase 3
Sb02g002280	-4.461	4.500e-04
Sb08g000750	6.306	1.559e-16	AT4G02420.1	Concanavalin A-like lectin protein kinase family protein
Sb09g025520	7.583	3.952e-08	AT5G25610.1	BURP domain-containing protein
Sb07g029100	3.334	1.102e-04	AT5G15120.1	Protein of unknown function (DUF1637)
Sb10g023060	6.752	1.105e-14	AT4G15550.1	indole-3-acetate beta-D-glucosyltransferase
Sb03g008680	2.548	8.006e-04	AT3G48190.1	ataxia-telangiectasia mutated
Sb07g005580	-5.286	1.815e-10	AT4G05460.1	RNI-like superfamily protein
Sb03g002750	3.211	3.181e-05	AT2G25770.2	Polyketide cyclase/dehydrase and lipid transport superfamily protein
Sb06g016080	2.031	1.126e-04	AT3G44326.1	F-box family protein
Sb03g046332	3.436	1.617e-06	AT5G27660.1	Trypsin family protein with PDZ domain
Sb05g004910	3.165	1.422e-08
Sb03g022080	7.552	7.313e-08	AT1G21240.1	wall associated kinase 3
Sb02g002010	-9.756	2.349e-21
Sb10g027460	1.922	5.702e-05	AT3G20570.1	early nodulin-like protein 9
Sb04g025080	4.255	4.690e-14	AT4G31860.1	Protein phosphatase 2C family protein
Sb09g005975	-5.505	1.396e-07	AT4G25150.1	HAD superfamily, subfamily IIIB acid phosphatase
Sb01g048100	-2.818	5.204e-09	AT2G17120.1	lysm domain GPI-anchored protein 2 precursor
Sb05g027350	2.046	5.457e-05	AT1G03230.1	Eukaryotic aspartyl protease family protein
Sb03g032380	2.65	1.421e-07	AT3G15670.1	Late embryogenesis abundant protein (LEA) family protein
Sb10g013010	3.159	2.603e-05	AT2G33570.1	Domain of unknown function (DUF23)
Sb04g000990	-2.054	9.015e-07	AT5G60770.1	nitrate transporter 2.4
Sb04g031920	3.687	2.258e-08	AT1G63010.1	Major Facilitator Superfamily with SPX (SYG1/Pho81/XPR1) domain-containing protein
Sb01g016470	7.161	1.534e-06	AT2G22330.1	cytochrome P450, family 79, subfamily B, polypeptide 3
Sb04g033320	2.405	2.628e-05	AT5G53550.2	YELLOW STRIPE like 3
Sb01g019850	2.04	1.372e-05	AT3G23920.1	beta-amylase 1
Sb09g006010	4.573	1.184e-21	AT4G25150.1	HAD superfamily, subfamily IIIB acid phosphatase
Sb03g000370	2.598	6.327e-06	AT5G46110.4	Glucose-6-phosphate/phosphate translocator-related
Sb03g047000	-1.801	5.457e-05	AT5G04830.1	Nuclear transport factor 2 (NTF2) family protein
Sb03g008230	2.417	1.289e-06
Sb10g010900	-7.708	2.786e-22	AT3G07870.1	F-box and associated interaction domains-containing protein
Sb06g021620	5.683	2.287e-18	AT1G06380.1	Ribosomal protein L1p/L10e family
Sb09g021016	-2.799	4.308e-04	AT4G31060.1	Integrase-type DNA-binding superfamily protein
Sb10g007224	4.43	4.500e-04	AT2G03550.1	alpha/beta-Hydrolases superfamily protein
Sb09g001295	3.993	8.786e-08	AT1G69550.1	disease resistance protein (TIR-NBS-LRR class)
Sb04g032640	-5.288	1.920e-20	AT4G12520.1	Bifunctional inhibitor/lipid-transfer protein/seed storage 2S albumin superfamily protein
Sb08g020670	-2.572	1.913e-06	AT5G25610.1	BURP domain-containing protein
Sb02g035240	-3.802	5.271e-04
Sb10g007610	1.52	7.041e-04	AT4G00430.1	plasma membrane intrinsic protein 1;4
Sb03g031100	-1.742	6.340e-04	AT4G21700.1	Protein of unknown function (DUF2921)
Sb04g003860	-2.165	1.268e-04	AT1G72300.1	Leucine-rich receptor-like protein kinase family protein
Sb10g027150	-2.321	3.668e-06	AT3G54950.1	patatin-like protein 6
Sb03g025650	-3.296	8.228e-09	AT2G34930.1	disease resistance family protein / LRR family protein
Sb05g026710	3.551	3.272e-10	AT4G35160.1	O-methyltransferase family protein
Sb01g029310	-1.801	6.266e-05	AT1G65680.1	expansin B2
Sb08g017460	-2.448	1.733e-04	AT5G45480.1	Protein of unknown function (DUF594)
Sb06g016090	3.119	6.436e-07	AT1G08380.1	photosystem I subunit O
Sb07g027140	3.385	9.928e-10
Sb08g017240	1.997	3.146e-05	AT1G09090.2	respiratory burst oxidase homolog B
Sb06g018880	3.861	1.034e-07	AT1G12900.1	glyceraldehyde 3-phosphate dehydrogenase A subunit 2
Sb02g032190	-1.856	6.736e-04	AT1G76390.1	ARM repeat superfamily protein
Sb01g041700	1.624	9.385e-04	AT5G17330.1	glutamate decarboxylase
Sb02g002130	-2.345	4.942e-04	AT3G19690.1	CAP (Cysteine-rich secretory proteins, Antigen 5, and Pathogenesis-related 1 protein) superfamily protein
Sb09g001020	3.05	1.310e-11	AT2G38870.1	Serine protease inhibitor, potato inhibitor I-type family protein
Sb05g027630	-2.567	1.937e-05	AT3G50950.2	HOPZ-ACTIVATED RESISTANCE 1
Sb02g031650	1.664	2.689e-04	AT5G11880.1	Pyridoxal-dependent decarboxylase family protein
Sb08g003140	5.413	4.351e-10	AT3G52820.1	purple acid phosphatase 22
Sb07g027910	3.193	4.127e-06	AT2G11810.1	monogalactosyldiacylglycerol synthase type C
Sb07g028110	1.762	1.325e-04	AT2G44310.1	Calcium-binding EF-hand family protein
Sb06g013760	2.918	8.733e-05	AT1G27990.1
Sb10g008213	8.071	2.853e-10
Sb10g010060	4.904	1.204e-17	AT2G03590.1	ureide permease 1
Sb09g022390	-8.683	1.088e-13	AT5G59850.1	Ribosomal protein S8 family protein
Sb10g021570	-2.519	7.979e-05	AT4G18700.1	CBL-interacting protein kinase 12
Sb04g025860	2.498	2.066e-06	AT5G58070.1	temperature-induced lipocalin
Sb10g029610	-1.552	2.074e-04	AT5G17540.1	HXXXD-type acyl-transferase family protein
Sb04g025620	2.427	7.662e-05	AT1G01170.2	Protein of unknown function (DUF1138)
Sb03g005166	5.891	3.275e-10	AT1G72280.1	endoplasmic reticulum oxidoreductins 1
Sb08g017630	5.298	5.602e-27	AT1G28650.1	GDSL-like Lipase/Acylhydrolase superfamily protein
Sb05g027330	3.322	2.403e-12	AT4G35150.1	O-methyltransferase family protein
Sb10g028290	4.492	5.493e-06	AT2G24490.2	replicon protein A2
Sb04g036336	-7.414	2.726e-07	AT1G08630.1	threonine aldolase 1
Sb03g033750	2.367	6.962e-07	AT3G24520.1	heat shock transcription factor C1
Sb04g035800	-2.734	2.207e-05	AT1G64980.1	Nucleotide-diphospho-sugar transferases superfamily protein
Sb10g024260	-2.403	6.947e-05	AT2G18680.1
Sb01g014550	-3.422	1.518e-11	AT3G19000.1	2-oxoglutarate (2OG) and Fe(II)-dependent oxygenase superfamily protein
Sb10g010400	-4.284	2.268e-10	AT1G09310.1	Protein of unknown function, DUF538
Sb01g015400	3.675	4.785e-12	AT3G27690.1	photosystem II light harvesting complex gene 2.3
Sb04g024250	-5.007	2.130e-05	AT5G48290.1	Heavy metal transport/detoxification superfamily protein
Sb01g031900	1.876	6.655e-05	AT1G27730.1	salt tolerance zinc finger
Sb02g031220	2.566	1.003e-08	AT2G20990.1	synaptotagmin A
Sb02g034050	-3.502	1.698e-11	AT3G46710.1	NB-ARC domain-containing disease resistance protein
Sb01g035040	3.254	9.397e-07	AT2G38760.1	annexin 3
Sb08g020690	-2.016	1.949e-05	AT4G14580.1	CBL-interacting protein kinase 4
Sb02g027520	-2.719	9.907e-05
Sb01g045620	1.86	8.145e-04	AT1G34300.1	lectin protein kinase family protein
Sb02g023370	4.002	7.851e-16	AT5G10190.1	Major facilitator superfamily protein
Sb02g023160	-2.26	8.284e-04	AT4G39830.1	Cupredoxin superfamily protein
Sb03g046700	2.833	2.597e-06	AT2G35330.1	RING/U-box superfamily protein
Sb02g030480	3.882	8.756e-15	AT2G45760.1	BON association protein 2
Sb02g040680	-1.478	6.947e-04	AT4G11290.1	Peroxidase superfamily protein
Sb09g022580	1.624	4.812e-04	AT3G12580.1	heat shock protein 70
Sb06g017710	6.679	1.268e-04	AT4G21192.2	Cytochrome c oxidase biogenesis protein Cmc1-like
Sb03g031810	3.357	1.866e-05	AT1G66840.1	Plant protein of unknown function (DUF827)
Sb03g008760	3.764	3.753e-18	AT1G75280.1	NmrA-like negative transcriptional regulator family protein
Sb03g040360	1.972	1.729e-04	AT5G58770.1	Undecaprenyl pyrophosphate synthetase family protein
Sb05g003830	2.694	6.499e-08	AT3G14470.1	NB-ARC domain-containing disease resistance protein
Sb01g037480	2.362	6.484e-05	AT1G56430.1	nicotianamine synthase 4
Sb05g018980	7.387	2.726e-07	AT1G50180.1	NB-ARC domain-containing disease resistance protein
Sb01g017180	-3.948	4.014e-17	AT1G64940.1	cytochrome P450, family 87, subfamily A, polypeptide 6
Sb01g017380	-4.17	9.457e-09	AT5G09810.1	actin 7
Sb04g024580	2.944	7.950e-12	AT3G05550.1	Hypoxia-responsive family protein
Sb02g023140	-2.32	4.075e-04	AT4G39830.1	Cupredoxin superfamily protein
Sb08g000740	6.679	1.268e-04	AT4G29050.1	Concanavalin A-like lectin protein kinase family protein
Sb01g034490	2.836	5.135e-07	AT1G07130.1	Nucleic acid-binding, OB-fold-like protein
Sb01g013840	3.52	1.078e-04	AT3G04710.1	ankyrin repeat family protein
Sb04g034840	3.52	4.064e-04	AT2G05940.1	Protein kinase superfamily protein
Sb03g027620	-2.887	1.271e-05	AT1G11020.1	RING/FYVE/PHD zinc finger superfamily protein
Sb01g033855	8.004	6.549e-10	AT3G51550.1	Malectin/receptor-like protein kinase family protein
Sb01g046350	2.758	3.413e-04	AT3G22830.1	heat shock transcription factor A6B
Sb03g004910	3.306	3.829e-04
Sb01g042450	-1.749	1.078e-04	AT5G37600.1	glutamine synthase clone R1
Sb02g000920	5.451	1.059e-07	AT5G61290.1	Flavin-binding monooxygenase family protein
Sb05g007030	1.617	4.199e-04	AT4G10250.1	HSP20-like chaperones superfamily protein
Sb09g028720	2.182	1.348e-06	AT2G34420.1	photosystem II light harvesting complex gene B1B2
Sb03g001680	3.469	5.580e-08	AT5G64270.1	splicing factor, putative
Sb02g031390	4.58	4.046e-12	AT4G35100.2	plasma membrane intrinsic protein 3
Sb01g012640	2.387	6.274e-04	AT3G22640.1	cupin family protein
Sb05g005630	-4.231	1.379e-19
Sb08g001240	-2.352	1.711e-06	AT5G10530.1	Concanavalin A-like lectin protein kinase family protein
Sb01g016410	6.43	6.274e-04
Sb10g012150	3.513	2.603e-05	AT5G13490.2	ADP/ATP carrier 2
Sb03g028910	3.388	1.717e-09	AT1G11680.1	CYTOCHROME P450 51G1
Sb05g004540	2.072	8.052e-06	AT5G64440.1	fatty acid amide hydrolase
Sb03g009880	3.001	4.415e-09	AT2G47680.1	zinc finger (CCCH type) helicase family protein
Sb05g004920	2.593	5.976e-04
Sb06g029860	1.717	4.007e-04	AT4G10270.1	Wound-responsive family protein
Sb07g005400	2.208	1.594e-04	AT1G11720.2	starch synthase 3
Sb03g045670	1.932	1.296e-04	AT3G45070.1	P-loop containing nucleoside triphosphate hydrolases superfamily protein
Sb02g032200	-5.654	8.256e-15	AT1G76390.2	ARM repeat superfamily protein
Sb07g019910	1.893	5.155e-05	AT2G46550.1
Sb05g006120	3.807	5.457e-05	AT4G00160.1	F-box/RNI-like/FBD-like domains-containing protein
Sb05g007070	2.824	1.272e-07	AT4G10340.1	light harvesting complex of photosystem II 5
Sb03g025630	3.049	8.909e-10	AT5G38280.1	PR5-like receptor kinase
Sb03g033550	2.882	1.375e-09
Sb06g023010	2.149	2.817e-05	AT1G65730.1	YELLOW STRIPE like 7
Sb01g032350	2.214	7.016e-04	AT3G59200.1	F-box/RNI-like superfamily protein
Sb10g002600	5.987	6.927e-10	AT4G21390.1	S-locus lectin protein kinase family protein
Sb07g004700	7.521	1.395e-07	AT5G13930.1	Chalcone and stilbene synthase family protein
Sb04g027550	3.097	7.655e-12	AT5G65220.1	Ribosomal L29 family protein
Sb03g004560	3.794	7.234e-08	AT4G12800.1	photosystem I subunit l
Sb07g003780	-1.937	1.216e-04	AT2G19130.1	S-locus lectin protein kinase family protein
Sb02g034500	7.032	1.096e-06	AT1G62040.2	Ubiquitin-like superfamily protein
Sb09g006360	-6.362	2.733e-17	AT4G18960.1	K-box region and MADS-box transcription factor family protein
Sb06g019610	2.008	6.198e-04	AT5G47810.1	phosphofructokinase 2
Sb04g003040	-3.773	9.371e-10	AT1G16720.1	high chlorophyll fluorescence phenotype 173
Sb08g001900	4.657	8.365e-13	AT4G23180.1	cysteine-rich RLK (RECEPTOR-like protein kinase) 10
Sb03g005240	-2.031	1.992e-05	AT4G33070.1	Thiamine pyrophosphate dependent pyruvate decarboxylase family protein
Sb09g006536	10.322	3.599e-25
Sb08g003400	-8.213	1.311e-10	AT3G26330.1	cytochrome P450, family 71, subfamily B, polypeptide 37
Sb03g002130	-1.959	4.607e-05	AT2G34960.1	cationic amino acid transporter 5
Sb02g030300	8.845	1.129e-14	AT4G25470.1	C-repeat/DRE binding factor 2

## Sheet: 2 VS 6
List of DEGs between 2 vs 6 comparison
LogFC=log2 (sample2 / samle6); positive values of logFC indicates the gene transcript had higher expression in sensitive genotypes
Gene	logFC	FDR	Best TAIR10 hit	Annotation
Sb08g003170	3.098	4.452e-05	AT5G13930.1	Chalcone and stilbene synthase family protein
Sb04g010210	-1.165	8.031e-04	AT1G52240.2	RHO guanyl-nucleotide exchange factor 11
Sb03g040300	2.054	5.529e-06	AT2G40000.1	ortholog of sugar beet HS1 PRO-1 2
Sb01g044810	1.976	1.038e-05	AT2G22540.1	K-box region and MADS-box transcription factor family protein
Sb02g010780	1.846	3.990e-05	AT2G37170.1	plasma membrane intrinsic protein 2
Sb01g004130	3.897	1.894e-15	AT3G57520.1	seed imbibition 2
Sb10g024300	-4.153	6.574e-04	AT1G71250.1	GDSL-like Lipase/Acylhydrolase superfamily protein
Sb07g021360	2.476	8.736e-05	AT2G36320.1	A20/AN1-like zinc finger family protein
Sb03g046410	2.08	2.647e-05	AT1G78830.1	Curculin-like (mannose-binding) lectin family protein
Sb10g016955	-6.24	3.899e-12
Sb06g028810	1.887	4.269e-05	AT5G60570.1	Galactose oxidase/kelch repeat superfamily protein
Sb06g027420	1.997	6.442e-04	AT3G22360.1	alternative oxidase 1B
Sb04g027610	2.419	1.282e-08	AT5G65160.1	tetratricopeptide repeat (TPR)-containing protein
Sb01g040030	1.639	4.502e-04	AT1G53540.1	HSP20-like chaperones superfamily protein
Sb10g008820	2.611	2.867e-05	AT1G24180.1	Thiamin diphosphate-binding fold (THDP-binding) superfamily protein
Sb03g046080	2.235	1.909e-06	AT5G12340.1
Sb06g021690	2.728	5.358e-09	AT2G24240.1	BTB/POZ domain with WD40/YVTN repeat-like protein
Sb09g019410	-1.921	5.330e-04	AT1G05490.1	chromatin remodeling 31
Sb01g008350	1.535	3.206e-04	AT1G03070.2	Bax inhibitor-1 family protein
Sb01g033670	1.501	7.651e-04	AT5G45370.2	nodulin MtN21 /EamA-like transporter family protein
Sb03g025520	1.344	1.365e-04	AT5G54770.1	thiazole biosynthetic enzyme, chloroplast (ARA6) (THI1) (THI4)
Sb07g024240	3.076	5.776e-06	AT5G22500.1	fatty acid reductase 1
Sb01g006870	3.064	9.943e-13	AT1G10140.1	Uncharacterised conserved protein UCP031279
Sb02g038440	1.801	1.175e-04	AT5G09530.1	hydroxyproline-rich glycoprotein family protein
Sb03g006190	3.409	3.020e-04
Sb01g018550	2.6	4.946e-10	AT1G65690.1	Late embryogenesis abundant (LEA) hydroxyproline-rich glycoprotein family
Sb09g025050	-2.382	8.199e-07	AT1G48900.1	Signal recognition particle, SRP54 subunit protein
Sb10g009220	2.336	1.880e-08	AT1G73540.1	nudix hydrolase homolog 21
Sb08g016350	2.082	2.949e-04	AT4G10500.1	2-oxoglutarate (2OG) and Fe(II)-dependent oxygenase superfamily protein
Sb09g024580	2.284	2.804e-07	AT1G05260.1	Peroxidase superfamily protein
Sb04g026650	2.007	3.784e-06	AT2G37170.1	plasma membrane intrinsic protein 2
Sb06g011401	2.2	4.477e-07	AT5G43260.1	chaperone protein dnaJ-related
Sb07g000550	1.824	3.067e-04	AT3G48280.1	cytochrome P450, family 71, subfamily A, polypeptide 25
Sb03g001170	3.36	3.333e-07	AT1G01470.1	Late embryogenesis abundant protein
Sb10g007560	-1.664	2.308e-04	AT5G65290.1	LMBR1-like membrane protein
Sb09g028500	1.905	6.467e-06	AT1G28480.1	Thioredoxin superfamily protein
Sb10g009770	1.715	3.217e-05	AT1G70300.1	K+ uptake permease 6
Sb07g002920	-3.77	9.207e-04	AT5G50390.1	Pentatricopeptide repeat (PPR-like) superfamily protein
Sb01g016720	1.78	2.151e-04	AT4G21380.1	receptor kinase 3
Sb02g028540	1.765	4.942e-05	AT5G42820.2	Zinc finger C-x8-C-x5-C-x3-H type family protein
Sb01g041760	-1.393	4.659e-04	AT5G19890.1	Peroxidase superfamily protein
Sb06g029850	2.432	5.263e-09	AT4G10270.1	Wound-responsive family protein
Sb04g008990	2.286	5.084e-05	AT4G28890.1	RING/U-box superfamily protein
Sb02g038810	2.263	3.014e-08
Sb02g038470	1.818	1.884e-04	AT5G09530.1	hydroxyproline-rich glycoprotein family protein
Sb04g010100	1.919	1.714e-04	AT5G45910.1	GDSL-like Lipase/Acylhydrolase superfamily protein
Sb01g041080	6.784	1.798e-05
Sb01g048050	-1.753	1.201e-05	AT1G20560.1	acyl activating enzyme 1
Sb09g023980	2.19	1.574e-07	AT5G17910.1
Sb01g012100	2.049	1.675e-06	AT2G22880.1	VQ motif-containing protein
Sb05g026185	-1.871	2.304e-05	AT1G61480.1	S-locus lectin protein kinase family protein
Sb01g041570	1.64	4.057e-04	AT1G14700.1	purple acid phosphatase 3
Sb02g031530	2.696	5.877e-10	AT1G76070.1
Sb03g033220	-1.491	2.018e-04	AT4G15450.1	Senescence/dehydration-associated protein-related
Sb06g018050	2.646	3.559e-07	AT2G02010.1	glutamate decarboxylase 4
Sb01g030440	2.102	8.585e-05	AT1G42550.1	plastid movement impaired1
Sb03g006680	2.02	1.362e-05	AT1G66860.1	Class I glutamine amidotransferase-like superfamily protein
Sb03g002150	-2.928	5.721e-04	AT1G78440.1	Arabidopsis thaliana gibberellin 2-oxidase 1
Sb06g002180	-2.095	2.331e-06	AT2G43820.1	UDP-glucosyltransferase 74F2
Sb10g022320	-6.227	5.140e-04	AT3G50950.2	HOPZ-ACTIVATED RESISTANCE 1
Sb06g028210	3.185	8.486e-14	AT1G79460.1	Terpenoid cyclases/Protein prenyltransferases superfamily protein
Sb08g018580	-2.036	1.394e-04	AT5G59780.1	myb domain protein 59
Sb09g023250	1.915	3.588e-05	AT5G01670.1	NAD(P)-linked oxidoreductase superfamily protein
Sb05g019020	8.272	6.479e-12	AT2G13770.1
Sb01g012040	2.432	7.303e-06	AT3G04710.3	ankyrin repeat family protein
Sb05g021610	1.66	2.521e-05	AT5G53970.1	Tyrosine transaminase family protein
Sb02g027530	-7.135	5.313e-06
Sb09g028275	-2.58	2.689e-08	AT1G76660.1
Sb06g026180	5.211	9.543e-21	AT2G03680.1	spiral1
Sb10g006460	-1.641	4.601e-04	AT1G19130.1
Sb01g038350	1.416	1.268e-04	AT1G07120.1
Sb06g000820	2.77	2.676e-07	AT5G54160.1	O-methyltransferase 1
Sb08g004960	3.492	3.944e-06	AT5G09220.1	amino acid permease 2
Sb09g028060	1.749	9.763e-04	AT3G12700.1	Eukaryotic aspartyl protease family protein
Sb03g009970	6.564	1.432e-04	AT5G13930.1	Chalcone and stilbene synthase family protein
Sb09g027470	2.17	7.812e-04	AT5G45060.1	Disease resistance protein (TIR-NBS-LRR class) family
Sb03g038700	3.24	5.676e-04	AT5G58530.1	Glutaredoxin family protein
Sb01g001180	2.091	3.835e-06	AT1G13110.1	cytochrome P450, family 71 subfamily B, polypeptide 7
Sb04g003850	1.921	5.152e-05	AT5G41220.1	glutathione S-transferase THETA 3
Sb0012s002110	-1.908	5.721e-04	AT4G08290.1	nodulin MtN21 /EamA-like transporter family protein
Sb02g037925	2.107	3.306e-06
Sb05g004900	2.439	3.132e-04	AT1G12740.1	cytochrome P450, family 87, subfamily A, polypeptide 2
Sb07g000680	1.862	6.672e-05	AT4G24310.1	Protein of unknown function (DUF679)
Sb03g012500	3.822	5.310e-06	AT4G16160.2	Mitochondrial import inner membrane translocase subunit Tim17/Tim22/Tim23 family protein
Sb03g031910	-1.931	1.665e-04	AT3G47580.1	Leucine-rich repeat protein kinase family protein
Sb02g029580	1.557	3.094e-04	AT5G47920.1
Sb04g003150	1.482	4.344e-04	AT5G58110.1	chaperone binding;ATPase activators
Sb09g007360	8.254	5.019e-12	AT5G37770.1	EF hand calcium-binding protein family
Sb03g035860	2.413	3.366e-05	AT3G15810.1	Protein of unknown function (DUF567)
Sb03g002060	2.834	6.441e-10	AT2G34500.1	cytochrome P450, family 710, subfamily A, polypeptide 1
Sb02g042115	1.851	7.197e-05	AT3G26770.1	NAD(P)-binding Rossmann-fold superfamily protein
Sb09g029710	3.29	1.195e-05	AT2G42900.1	Plant basic secretory protein (BSP) family protein
Sb03g036310	2.862	1.460e-06
Sb07g003180	2.158	2.252e-04	AT5G24030.1	SLAC1 homologue 3
Sb09g030670	2.007	4.620e-08
Sb02g003130	2.251	1.310e-07
Sb04g019020	1.683	1.535e-04	AT2G36460.1	Aldolase superfamily protein
Sb07g028850	1.688	1.853e-04	AT1G21340.1	Dof-type zinc finger DNA-binding family protein
Sb06g001645	-7.135	3.619e-06	AT5G51630.1	Disease resistance protein (TIR-NBS-LRR class) family
Sb05g025370	2.23	4.763e-04	AT3G18830.1	polyol/monosaccharide transporter 5
Sb08g021460	-1.604	9.939e-04	AT1G30330.2	auxin response factor 6
Sb07g000490	-1.876	6.453e-05	AT4G20820.1	FAD-binding Berberine family protein
Sb10g023210	1.824	3.720e-04	AT4G14550.1	indole-3-acetic acid inducible 14
Sb06g022740	1.595	1.248e-04	AT2G37040.1	PHE ammonia lyase 1
Sb03g032130	1.987	8.078e-06	AT2G32510.1	mitogen-activated protein kinase kinase kinase 17
Sb01g006820	2.829	1.410e-10	AT4G07960.1	Cellulose-synthase-like C12
Sb03g011080	3.664	2.322e-04
Sb01g017170	1.986	1.504e-04	AT1G64940.1	cytochrome P450, family 87, subfamily A, polypeptide 6
Sb05g026136	7.556	3.363e-08	AT4G04540.1	cysteine-rich RLK (RECEPTOR-like protein kinase) 39
Sb01g045190	2.264	1.122e-07	AT5G20900.1	jasmonate-zim-domain protein 12
Sb10g021250	2.163	3.366e-05	AT4G18550.1	alpha/beta-Hydrolases superfamily protein
Sb07g005260	9.214	1.727e-16	AT5G39110.1	RmlC-like cupins superfamily protein
Sb10g026350	2.669	9.816e-08	AT3G21150.1	B-box 32
Sb06g028770	2.799	2.305e-06	AT1G56020.1
Sb10g007660	4.979	3.762e-06	AT5G64260.1	EXORDIUM like 2
Sb10g002880	2.433	2.424e-07	AT5G25940.1	early nodulin-related
Sb09g022100	1.695	4.227e-04	AT4G36670.1	Major facilitator superfamily protein
Sb04g027370	2.791	1.057e-08	AT4G08950.1	Phosphate-responsive 1 family protein
Sb09g006030	2.959	9.943e-13	AT4G26270.1	phosphofructokinase 3
Sb04g022010	1.835	1.551e-05	AT3G44220.1	Late embryogenesis abundant (LEA) hydroxyproline-rich glycoprotein family
Sb05g013160	4.668	3.266e-05	AT1G05800.1	alpha/beta-Hydrolases superfamily protein
Sb08g022530	1.986	7.144e-05
Sb01g049520	2.034	3.766e-06	AT1G63120.1	RHOMBOID-like 2
Sb06g029880	1.85	3.208e-05	AT4G10270.1	Wound-responsive family protein
Sb06g026350	4.629	2.748e-27	AT4G10500.1	2-oxoglutarate (2OG) and Fe(II)-dependent oxygenase superfamily protein
Sb02g009400	2.549	7.315e-06	AT3G26300.1	cytochrome P450, family 71, subfamily B, polypeptide 34
Sb03g001040	7.586	1.260e-08	AT3G48280.1	cytochrome P450, family 71, subfamily A, polypeptide 25
Sb04g019550	2.222	5.265e-05	AT5G42500.1	Disease resistance-responsive (dirigent-like protein) family protein
Sb03g036300	2.593	1.967e-06	AT1G05577.1	Domain of unknown function (DUF966)
Sb04g024950	2.377	1.455e-07	AT5G63160.1	BTB and TAZ domain protein 1
Sb05g022660	2.085	4.701e-07	AT5G15820.1	RING/U-box superfamily protein
Sb07g019990	2.997	2.831e-13
Sb03g039620	1.712	9.185e-04	AT3G23160.1	Protein of unknown function (DUF668)
Sb08g003790	2.041	3.718e-04	AT3G52450.1	plant U-box 22
Sb10g010720	-1.931	9.703e-05	AT2G22260.1	oxidoreductase, 2OG-Fe(II) oxygenase family protein
Sb06g011810	2.193	1.101e-07	AT5G47920.1
Sb06g026387	3.17	5.810e-13
Sb06g023510	1.557	7.446e-04	AT2G37710.1	receptor lectin kinase
Sb01g036790	3.448	4.146e-05	AT2G36640.1	embryonic cell protein 63
Sb01g040270	2.367	1.975e-04	AT4G08250.1	GRAS family transcription factor
Sb05g009360	1.636	6.597e-04	AT1G77120.1	alcohol dehydrogenase 1
Sb07g002330	1.761	7.425e-05	AT1G51540.1	Galactose oxidase/kelch repeat superfamily protein
Sb03g032980	1.646	4.320e-04	AT1G34060.1	Pyridoxal phosphate (PLP)-dependent transferases superfamily protein
Sb01g047270	1.546	8.569e-04	AT2G20370.1	Exostosin family protein
Sb06g026900	2.061	6.676e-06	AT2G35300.1	Late embryogenesis abundant protein, group 1 protein
Sb03g013400	1.697	2.337e-04	AT1G09390.1	GDSL-like Lipase/Acylhydrolase superfamily protein
Sb04g027520	2.374	2.905e-04	AT5G64230.1
Sb09g021265	3.681	1.804e-17
Sb08g003820	-7.068	3.734e-17	AT1G43770.2	RING/FYVE/PHD zinc finger superfamily protein
Sb03g002050	3.449	1.327e-06	AT3G58120.1	Basic-leucine zipper (bZIP) transcription factor family protein
Sb04g025140	2.396	1.340e-07	AT3G54560.1	histone H2A 11
Sb01g045340	1.548	5.095e-04	AT5G21930.3	P-type ATPase of Arabidopsis 2
Sb02g039980	2.101	3.931e-04	AT1G16770.1
Sb09g026990	4.079	4.495e-18	AT5G56980.1
Sb07g000860	1.403	6.931e-04	AT5G64620.1	cell wall / vacuolar inhibitor of fructosidase 2
Sb07g022200	2.633	9.219e-06	AT5G20820.1	SAUR-like auxin-responsive protein family
Sb05g026490	-2.081	1.842e-05	AT1G10360.1	glutathione S-transferase TAU 18
Sb05g010328	-4.724	2.134e-21
Sb09g003640	1.554	2.055e-04	AT1G80570.2	RNI-like superfamily protein
Sb06g024450	1.853	1.187e-04	AT4G16790.1	hydroxyproline-rich glycoprotein family protein
Sb06g031740	4.127	4.517e-05	AT4G34750.1	SAUR-like auxin-responsive protein family
Sb03g039560	2.721	7.810e-04	AT5G02220.1
Sb01g039530	1.643	2.443e-04	AT3G12580.1	heat shock protein 70
Sb10g006630	1.804	6.386e-05	AT2G05940.1	Protein kinase superfamily protein
Sb09g027360	1.79	3.510e-05	AT3G18000.1	S-adenosyl-L-methionine-dependent methyltransferases superfamily protein
Sb03g042700	1.754	1.469e-05	AT3G25500.1	formin homology 1
Sb03g006730	-2.964	1.195e-05
Sb01g016000	-4.458	3.086e-04	AT1G60160.1	Potassium transporter family protein
Sb02g040220	2.733	1.355e-09	AT3G19950.1	RING/U-box superfamily protein
Sb08g002190	3.463	9.206e-05	AT2G38640.1	Protein of unknown function (DUF567)
Sb09g007150	2.379	1.562e-05	AT2G46330.1	arabinogalactan protein 16
Sb01g027250	3.399	3.023e-10	AT2G02040.1	peptide transporter 2
Sb01g018140	2.628	3.237e-10	AT3G51000.1	alpha/beta-Hydrolases superfamily protein
Sb07g002060	2.01	2.789e-04	AT1G67740.1	photosystem II BY
Sb01g033010	2.916	4.776e-09	AT3G06910.1	UB-like protease 1A
Sb07g006190	2.563	1.644e-09	AT1G03800.1	ERF domain protein 10
Sb06g025900	2.587	2.513e-05	AT5G51990.1	C-repeat-binding factor 4
Sb06g018090	3.216	1.538e-05	AT1G59960.1	NAD(P)-linked oxidoreductase superfamily protein
Sb01g041910	3.128	6.865e-07	AT4G34500.1	Protein kinase superfamily protein
Sb02g030330	3.366	1.483e-12	AT4G25470.1	C-repeat/DRE binding factor 2
Sb06g023975	6.503	9.360e-05	AT4G36250.1	aldehyde dehydrogenase 3F1
Sb06g030880	2.177	1.631e-06	AT1G73880.1	UDP-glucosyl transferase 89B1
Sb01g023431	3.221	5.616e-11	AT3G43440.1	jasmonate-zim-domain protein 11
Sb09g018420	1.749	5.330e-05	AT3G50980.1	dehydrin xero 1
Sb08g022450	-1.575	6.884e-05	AT4G11650.1	osmotin 34
Sb01g033630	3.837	7.404e-19	AT1G02170.1	metacaspase 1
Sb06g003010	-1.938	5.138e-04	AT5G43500.2	actin-related protein 9
Sb04g028190	1.695	9.145e-04	AT5G14890.1	NHL domain-containing protein
Sb06g017850	2.03	1.184e-06	AT4G10250.1	HSP20-like chaperones superfamily protein
Sb01g049810	1.485	3.166e-04	AT3G48940.1	Remorin family protein
Sb08g018440	-1.906	1.694e-05	AT3G62270.1	HCO3- transporter family
Sb01g032880	2.022	2.239e-04	AT2G45130.1	SPX domain gene 3
Sb03g005750	2.137	1.639e-05	AT3G06890.1
Sb03g038620	2.143	3.878e-05	AT5G58490.1	NAD(P)-binding Rossmann-fold superfamily protein
Sb03g036740	-1.35	2.519e-05	AT4G21250.1	Sulfite exporter TauE/SafE family protein
Sb02g032320	2.694	9.907e-09	AT1G20823.1	RING/U-box superfamily protein
Sb04g032430	2.51	2.941e-09	AT4G00430.1	plasma membrane intrinsic protein 1;4
Sb09g023050	1.957	7.477e-05	AT3G11110.1	RING/U-box superfamily protein
Sb05g004040	1.808	8.657e-05	AT1G21230.1	wall associated kinase 5
Sb09g026150	1.625	7.542e-04	AT4G26270.1	phosphofructokinase 3
Sb06g019520	1.566	7.013e-04	AT5G48290.1	Heavy metal transport/detoxification superfamily protein
Sb03g008210	3.581	6.420e-04	AT5G37820.1	NOD26-like intrinsic protein 4;2
Sb08g019110	-2.811	2.768e-13	AT1G13750.1	Purple acid phosphatases superfamily protein
Sb01g031740	2.655	1.981e-09	AT5G05340.1	Peroxidase superfamily protein
Sb03g011070	2.59	7.753e-05
Sb01g009990	1.948	2.071e-05	AT2G45180.1	Bifunctional inhibitor/lipid-transfer protein/seed storage 2S albumin superfamily protein
Sb07g000520	1.576	7.276e-05	AT3G48280.1	cytochrome P450, family 71, subfamily A, polypeptide 25
Sb09g001070	-2.527	1.296e-06	AT2G38870.1	Serine protease inhibitor, potato inhibitor I-type family protein
Sb09g005840	2.374	4.415e-07	AT4G29130.1	hexokinase 1
Sb09g020690	3.324	1.172e-05	AT1G71520.1	Integrase-type DNA-binding superfamily protein
Sb01g028120	2.471	4.055e-04
Sb10g006640	2.027	5.702e-07	AT2G26310.1	Chalcone-flavanone isomerase family protein
Sb09g021050	1.957	2.693e-05	AT5G06730.1	Peroxidase superfamily protein
Sb05g026800	-6.304	8.051e-04	AT1G56580.1	Protein of unknown function, DUF538
Sb02g002260	-1.486	3.347e-04	AT3G07990.1	serine carboxypeptidase-like 27
Sb03g010280	2.197	8.112e-06	AT5G39660.2	cycling DOF factor 2
Sb05g018110	2.259	1.110e-07	AT3G48740.1	Nodulin MtN3 family protein
Sb01g042580	-1.585	1.279e-04	AT3G25900.1	Homocysteine S-methyltransferase family protein
Sb01g017430	1.849	1.513e-06	AT5G09810.1	actin 7
Sb02g038760	-1.306	9.391e-04	AT3G29970.1	B12D protein
Sb05g001000	-2.466	6.385e-08	AT5G05340.1	Peroxidase superfamily protein
Sb02g025840	3.678	1.561e-10	AT5G07990.1	Cytochrome P450 superfamily protein
Sb09g018970	1.88	4.909e-05	AT2G38750.1	annexin 4
Sb02g025985	2.748	2.010e-04	AT4G31170.2	Protein kinase superfamily protein
Sb05g026890	2.388	4.907e-07	AT3G13510.1	Protein of Unknown Function (DUF239)
Sb04g031060	2.615	1.965e-09	AT4G05320.4	polyubiquitin 10
Sb06g030490	2.603	5.644e-04	AT2G10940.2	Bifunctional inhibitor/lipid-transfer protein/seed storage 2S albumin superfamily protein
Sb02g004310	-3.138	6.420e-04	AT1G19250.1	flavin-dependent monooxygenase 1
Sb01g009730	2.491	1.676e-05	AT5G66780.1
Sb05g005710	2.649	5.897e-07	AT1G77330.1	2-oxoglutarate (2OG) and Fe(II)-dependent oxygenase superfamily protein
Sb06g033846	-3.207	1.286e-07	AT1G71695.1	Peroxidase superfamily protein
Sb10g011010	-3.381	8.174e-05	AT2G37710.1	receptor lectin kinase
Sb02g028160	1.537	3.083e-04
Sb05g024730	4.327	1.443e-04
Sb03g005490	1.897	9.509e-06
Sb06g025570	2.101	2.583e-08
Sb05g026670	1.911	3.171e-05
Sb09g021240	1.816	8.013e-05	AT4G09160.1	SEC14 cytosolic factor family protein / phosphoglyceride transfer family protein
Sb02g007750	1.766	2.667e-05	AT1G19715.2	Mannose-binding lectin superfamily protein
Sb04g012680	-5.958	3.327e-11	AT1G19260.1	TTF-type zinc finger protein with HAT dimerisation domain
Sb01g033340	1.951	3.914e-07	AT1G15250.1	Zinc-binding ribosomal protein family protein
Sb01g038720	-6.695	9.360e-05	AT5G40780.1	lysine histidine transporter 1
Sb06g022870	2.177	2.048e-05	AT2G02120.1	Scorpion toxin-like knottin superfamily protein
Sb04g033740	-1.597	1.447e-04	AT3G61220.1	NAD(P)-binding Rossmann-fold superfamily protein
Sb01g011000	1.88	1.868e-04	AT1G03140.1	splicing factor Prp18 family protein
Sb05g024880	-2.278	1.663e-06	AT3G46530.1	NB-ARC domain-containing disease resistance protein
Sb03g005810	-4.399	1.013e-06	AT5G48930.1	hydroxycinnamoyl-CoA shikimate/quinate hydroxycinnamoyl transferase
Sb07g005710	-1.707	3.929e-04	AT1G69550.1	disease resistance protein (TIR-NBS-LRR class)
Sb07g005307	-7.901	1.014e-09	AT5G38960.1	RmlC-like cupins superfamily protein
Sb03g034680	1.747	1.075e-05	AT4G18780.1	cellulose synthase family protein
Sb05g022480	3.55	8.769e-08	AT5G09360.1	laccase 14
Sb02g030060	3.18	9.997e-09	AT2G43820.1	UDP-glucosyltransferase 74F2
Sb01g036420	1.416	3.883e-04	AT1G09780.1	Phosphoglycerate mutase, 2,3-bisphosphoglycerate-independent
Sb03g004540	2.317	3.070e-07	AT5G40390.1	Raffinose synthase family protein
Sb04g021680	2.131	4.329e-05	AT3G52740.1
Sb08g007570	1.81	1.793e-05	AT5G44640.1	beta glucosidase 13
Sb05g004590	2.602	3.014e-08	AT4G38970.1	fructose-bisphosphate aldolase 2
Sb10g006625	3.082	1.676e-05
Sb07g006210	1.651	8.290e-04	AT1G12980.1	Integrase-type DNA-binding superfamily protein
Sb04g027730	2.567	1.376e-05	AT4G39710.1	FK506-binding protein 16-2
Sb03g011510	1.457	3.776e-04	AT5G12250.1	beta-6 tubulin
Sb02g035920	1.865	2.838e-05	AT4G21380.1	receptor kinase 3
Sb03g037085	2.523	1.246e-05	AT1G28360.1	ERF domain protein 12
Sb04g034680	-1.668	4.210e-04	AT5G06690.1	WCRKC thioredoxin 1
Sb08g000970	5.051	2.130e-11
Sb09g028410	2.498	1.750e-09	AT2G20560.1	DNAJ heat shock family protein
Sb01g040430	1.76	2.624e-04	AT2G06925.1	Phospholipase A2 family protein
Sb10g021935	3.389	2.826e-10	AT1G52950.1	Nucleic acid-binding, OB-fold-like protein
Sb09g001200	-5.902	3.715e-25
Sb03g032110	2.354	2.135e-05
Sb07g001360	2.08	1.118e-05	AT1G64940.1	cytochrome P450, family 87, subfamily A, polypeptide 6
Sb02g001410	4.255	9.441e-10	AT3G14470.1	NB-ARC domain-containing disease resistance protein
Sb09g021890	2.186	6.404e-07	AT2G27690.1	cytochrome P450, family 94, subfamily C, polypeptide 1
Sb09g006180	2.385	9.850e-09	AT1G17620.1	Late embryogenesis abundant (LEA) hydroxyproline-rich glycoprotein family
Sb06g020340	2.55	1.132e-06	AT1G24530.1	Transducin/WD40 repeat-like superfamily protein
Sb01g031150	1.945	8.745e-04	AT5G52050.1	MATE efflux family protein
Sb07g004110	2.259	3.028e-08	AT3G03050.1	cellulose synthase-like D3
Sb10g008830	2.316	1.041e-04	AT1G70090.1	glucosyl transferase family 8
Sb02g035350	1.66	5.024e-04	AT4G23310.1	cysteine-rich RLK (RECEPTOR-like protein kinase) 23
Sb09g019990	3.586	7.363e-08	AT5G18860.1	inosine-uridine preferring nucleoside hydrolase family protein
Sb02g040890	1.622	6.170e-04	AT1G28600.1	GDSL-like Lipase/Acylhydrolase superfamily protein
Sb01g030560	2.695	1.270e-09	AT5G24530.1	2-oxoglutarate (2OG) and Fe(II)-dependent oxygenase superfamily protein
Sb07g004190	2.726	5.639e-13	AT5G57150.1	basic helix-loop-helix (bHLH) DNA-binding superfamily protein
Sb01g037730	2.89	1.110e-10	AT4G02170.1
Sb06g030215	2.144	8.904e-07
Sb04g009020	3.048	7.408e-11	AT2G20030.1	RING/U-box superfamily protein
Sb01g009000	-1.519	3.263e-04
Sb07g026430	1.584	2.006e-04	AT5G36290.2	Uncharacterized protein family (UPF0016)
Sb02g043450	1.838	6.150e-04	AT1G56600.1	galactinol synthase 2
Sb09g029420	2.275	6.224e-04	AT5G15860.1	prenylcysteine methylesterase
Sb10g002440	3.271	2.950e-12	AT2G27830.1
Sb02g002370	-2.818	2.267e-06	AT5G45470.1	Protein of unknown function (DUF594)
Sb02g030310	3.826	9.961e-16	AT5G51990.1	C-repeat-binding factor 4
Sb07g000850	2.011	4.408e-05	AT5G64620.1	cell wall / vacuolar inhibitor of fructosidase 2
Sb01g010670	1.74	3.208e-05
Sb03g001930	-2.875	2.413e-09	AT5G45920.1	SGNH hydrolase-type esterase superfamily protein
Sb05g024380	2.653	1.422e-09	AT2G26560.1	phospholipase A 2A
Sb03g006470	1.617	5.195e-04	AT1G64950.1	cytochrome P450, family 89, subfamily A, polypeptide 5
Sb04g000620	2.022	2.264e-06	AT1G12240.1	Glycosyl hydrolases family 32 protein
Sb04g028145	-6.355	1.305e-22	AT2G33840.1	Tyrosyl-tRNA synthetase, class Ib, bacterial/mitochondrial
Sb03g034980	3.309	4.587e-05	AT5G46240.1	potassium channel in Arabidopsis thaliana 1
Sb08g016610	2.469	3.707e-06	AT3G57650.1	lysophosphatidyl acyltransferase 2
Sb04g011100	2.169	5.016e-07	AT4G20260.1	plasma-membrane associated cation-binding protein 1
Sb06g022630	-1.943	1.546e-05	AT1G08630.2	threonine aldolase 1
Sb07g026520	1.915	3.365e-04	AT3G23820.1	UDP-D-glucuronate 4-epimerase 6
Sb10g007293	8.078	1.730e-10
Sb03g027330	2.283	1.090e-07	AT1G71000.1	Chaperone DnaJ-domain superfamily protein
Sb01g009450	3.445	3.640e-11	AT4G37770.1	1-amino-cyclopropane-1-carboxylate synthase 8
Sb03g011620	2.384	4.943e-04	AT2G46940.1
Sb03g006930	1.593	5.427e-04	AT1G66400.1	calmodulin like 23
Sb01g032450	1.346	6.448e-04	AT1G13700.1	6-phosphogluconolactonase 1
Sb02g034030	-1.572	1.279e-04	AT5G13930.1	Chalcone and stilbene synthase family protein
Sb10g008890	1.785	1.501e-04	AT5G37490.1	ARM repeat superfamily protein
Sb01g001220	2.189	4.040e-06	AT1G22380.1	UDP-glucosyl transferase 85A3
Sb02g007390	-3.55	8.174e-05	AT2G02100.1	low-molecular-weight cysteine-rich 69
Sb06g024770	2.969	2.644e-11	AT4G12520.1	Bifunctional inhibitor/lipid-transfer protein/seed storage 2S albumin superfamily protein
Sb01g032200	-1.825	1.113e-07	AT4G33720.1	CAP (Cysteine-rich secretory proteins, Antigen 5, and Pathogenesis-related 1 protein) superfamily protein
Sb01g037560	5.557	2.179e-23	AT4G16160.2	Mitochondrial import inner membrane translocase subunit Tim17/Tim22/Tim23 family protein
Sb04g033380	2.93	2.692e-12	AT2G46680.1	homeobox 7
Sb07g001640	-2.344	3.190e-05	AT5G05920.1	deoxyhypusine synthase
Sb09g026130	1.802	3.512e-04	AT5G56550.1	oxidative stress 3
Sb02g037875	-1.96	3.306e-06	AT5G44240.2	aminophospholipid ATPase 2
Sb02g010190	2.099	2.548e-05	AT2G20260.1	photosystem I subunit E-2
Sb07g025210	2.999	1.770e-07	AT5G51990.1	C-repeat-binding factor 4
Sb08g000640	2.309	5.649e-06	AT4G19450.1	Major facilitator superfamily protein
Sb06g026850	-1.34	2.239e-04
Sb09g003250	1.865	8.915e-07
Sb07g029150	-2.776	9.981e-04	AT4G40060.1	homeobox protein 16
Sb02g001300	2.354	7.379e-07	AT1G09310.1	Protein of unknown function, DUF538
Sb05g003880	2.095	4.209e-07	AT5G09810.1	actin 7
Sb03g010460	2.377	3.165e-08
Sb02g038720	2.084	4.138e-06	AT3G02210.1	COBRA-like protein 1 precursor
Sb03g008450	2.222	5.487e-08
Sb04g020640	1.941	1.579e-06	AT3G48660.1	Protein of unknown function (DUF 3339)
Sb09g025630	2.151	1.301e-06	AT2G01300.1
Sb05g023873	4.081	4.393e-20	AT5G55150.1	Protein of unknown function (DUF295)
Sb0221s002050	-4.118	1.020e-10
Sb04g008065	-2.236	1.695e-04	AT4G26288.1
Sb10g007228	1.552	1.968e-04	AT1G47480.1	alpha/beta-Hydrolases superfamily protein
Sb03g044780	-1.634	2.138e-05	AT4G13420.1	high affinity K+ transporter 5
Sb03g035930	-1.995	7.081e-05
Sb09g003170	6.834	1.798e-05	AT5G17540.1	HXXXD-type acyl-transferase family protein
Sb02g023630	2.129	4.354e-06	AT1G60190.1	ARM repeat superfamily protein
Sb01g039000	2.146	2.440e-04	AT3G46290.1	hercules receptor kinase 1
Sb02g038450	1.967	3.983e-05	AT5G09530.1	hydroxyproline-rich glycoprotein family protein
Sb04g029900	2.117	9.102e-05	AT3G12120.2	fatty acid desaturase 2
Sb09g026390	1.796	1.738e-04	AT1G53400.1	Ubiquitin domain-containing protein
Sb03g032190	2.692	2.212e-04	AT3G14770.1	Nodulin MtN3 family protein
Sb06g027910	1.551	6.103e-04	AT3G10700.1	galacturonic acid kinase
Sb01g033100	3.019	9.206e-05	AT1G73040.1	Mannose-binding lectin superfamily protein
Sb01g030140	-3.793	2.425e-06	AT3G44990.1	xyloglucan endo-transglycosylase-related 8
Sb01g044900	-2.382	2.461e-06	AT4G33360.1	NAD(P)-binding Rossmann-fold superfamily protein
Sb03g038200	2.16	1.077e-04	AT1G66600.1	ABA overly sensitive mutant 3
Sb02g035140	2.645	2.931e-09	AT3G21570.1
Sb10g002820	2.791	1.607e-10	AT5G25940.1	early nodulin-related
Sb01g007020	2.609	1.797e-10
Sb04g032890	7.104	1.727e-06	AT1G02070.1
Sb04g006920	2.578	2.633e-09	AT1G52565.1
Sb05g025450	6.304	5.140e-04	AT1G69550.1	disease resistance protein (TIR-NBS-LRR class)
Sb01g004790	1.652	3.490e-04	AT1G59710.1	Protein of unknown function (DUF569)
Sb03g012570	3.592	1.314e-08	AT4G18650.1	transcription factor-related
Sb03g032100	2.857	2.581e-08
Sb08g020827	-5.189	1.560e-10	AT1G60220.1	UB-like protease 1D
Sb07g014930	-4.71	9.909e-05	AT2G34190.1	Xanthine/uracil permease family protein
Sb03g035150	2.87	9.850e-09	AT4G18690.1
Sb09g023700	2.554	4.514e-07	AT1G22380.1	UDP-glucosyl transferase 85A3
Sb08g004030	2.045	3.072e-05	AT1G18740.1	Protein of unknown function (DUF793)
Sb04g023950	4.548	1.229e-19
Sb09g006015	6.503	1.432e-04	AT4G29230.1	NAC domain containing protein 75
Sb01g010610	-1.565	7.705e-04	AT1G18180.1	Protein of unknown function (DUF1295)
Sb04g007310	3.959	7.311e-15	AT1G80440.1	Galactose oxidase/kelch repeat superfamily protein
Sb04g036430	2.064	2.864e-06	AT3G23030.1	indole-3-acetic acid inducible 2
Sb02g024710	1.887	1.884e-04
Sb08g003110	3.76	9.029e-20	AT2G27690.1	cytochrome P450, family 94, subfamily C, polypeptide 1
Sb07g007030	-2.639	1.696e-10	AT2G07050.1	cycloartenol synthase 1
Sb03g005760	2.594	1.543e-09	AT2G47710.1	Adenine nucleotide alpha hydrolases-like superfamily protein
Sb01g008570	1.616	2.950e-04	AT5G43650.1	basic helix-loop-helix (bHLH) DNA-binding superfamily protein
Sb04g026600	1.679	1.377e-04	AT2G28315.1	Nucleotide/sugar transporter family protein
Sb02g037140	2.775	5.620e-09	AT1G64940.1	cytochrome P450, family 87, subfamily A, polypeptide 6
Sb04g006200	1.596	3.346e-04	AT2G24762.1	glutamine dumper 4
Sb04g036780	4.145	6.759e-10	AT1G15950.1	cinnamoyl coa reductase 1
Sb06g022600	1.731	3.331e-05	AT4G17840.1
Sb04g022160	1.857	1.161e-04	AT1G09200.1	Histone superfamily protein
Sb05g018790	-2.921	1.544e-04	AT1G71830.1	somatic embryogenesis receptor-like kinase 1
Sb07g005280	8.394	1.122e-12	AT5G39110.1	RmlC-like cupins superfamily protein
Sb09g001985	2.873	4.549e-10
Sb08g006800	2.964	6.072e-11	AT1G47890.1	receptor like protein 7
Sb02g031870	-2.539	1.117e-06	AT2G37210.1	lysine decarboxylase family protein
Sb03g033120	1.721	3.707e-04	AT5G56760.1	serine acetyltransferase 1;1
Sb06g024590	1.617	3.206e-04	AT5G47450.1	tonoplast intrinsic protein 2;3
Sb02g041680	3.036	8.120e-09	AT4G29070.2	Phospholipase A2 family protein
Sb03g004610	1.749	2.804e-05	AT5G21950.1	alpha/beta-Hydrolases superfamily protein
Sb08g017250	-1.622	3.033e-04	AT4G15790.1
Sb01g048490	-2.974	1.104e-04	AT5G65980.1	Auxin efflux carrier family protein
Sb06g026680	1.765	1.150e-04	AT5G47060.1	Protein of unknown function (DUF581)
Sb01g030190	1.397	8.051e-04	AT2G17730.1	NEP-interacting protein 2
Sb03g047120	3.414	1.327e-06	AT3G19430.1	late embryogenesis abundant protein-related / LEA protein-related
Sb03g037170	1.683	1.161e-04	AT5G44860.1
Sb02g007166	-3.87	1.333e-05	AT1G18070.2	Translation elongation factor EF1A/initiation factor IF2gamma family protein
Sb04g034136	3.062	1.704e-11
Sb09g021490	2.612	6.803e-06	AT5G67360.1	Subtilase family protein
Sb02g024770	2.127	4.150e-06	AT5G10930.1	CBL-interacting protein kinase 5
Sb02g010790	3.035	1.232e-06	AT2G37170.1	plasma membrane intrinsic protein 2
Sb01g005500	-2.463	1.694e-05	AT5G61020.1	evolutionarily conserved C-terminal region 3
Sb01g049830	2.451	4.320e-05	AT5G38170.1	Bifunctional inhibitor/lipid-transfer protein/seed storage 2S albumin superfamily protein
Sb09g026180	-1.554	3.504e-04	AT4G29990.1	Leucine-rich repeat transmembrane protein kinase protein
Sb01g008830	1.607	6.562e-04	AT4G09650.1	ATP synthase delta-subunit gene
Sb02g001950	1.917	4.542e-04	AT1G13590.1	phytosulfokine 1 precursor
Sb04g000590	1.476	8.792e-04	AT4G17260.1	Lactate/malate dehydrogenase family protein
Sb02g041310	3.459	1.147e-05	AT3G06260.1	galacturonosyltransferase-like 4
Sb01g004320	2.095	1.462e-06	AT5G26330.1	Cupredoxin superfamily protein
Sb02g018650	1.801	2.377e-04	AT3G52150.1	RNA-binding (RRM/RBD/RNP motifs) family protein
Sb06g018480	2.684	2.500e-09
Sb06g028630	1.692	1.020e-04	AT3G62760.1	Glutathione S-transferase family protein
Sb03g010545	-1.533	3.607e-04	AT2G41050.1	PQ-loop repeat family protein / transmembrane family protein
Sb03g006950	1.648	2.747e-04	AT1G58370.1	glycosyl hydrolase family 10 protein / carbohydrate-binding domain-containing protein
Sb04g000670	-1.732	2.387e-04	AT1G20960.1	U5 small nuclear ribonucleoprotein helicase, putative
Sb07g025120	1.82	2.531e-05	AT5G62020.1	heat shock transcription factor B2A
Sb04g036120	1.624	4.230e-04	AT3G02340.1	RING/U-box superfamily protein
Sb09g025710	1.97	2.213e-05	AT3G02550.1	LOB domain-containing protein 41
Sb07g003040	3.438	1.355e-09	AT2G20340.1	Pyridoxal phosphate (PLP)-dependent transferases superfamily protein
Sb02g036210	6.678	4.066e-05	AT3G16520.3	UDP-glucosyl transferase 88A1
Sb01g050340	5.144	5.119e-07	AT1G62740.1	stress-inducible protein, putative
Sb05g003290	-2.284	7.014e-04	AT5G03940.1	chloroplast signal recognition particle 54 kDa subunit
Sb03g034400	3.644	8.262e-09	AT4G32810.1	carotenoid cleavage dioxygenase 8
Sb02g036370	1.86	6.475e-04	AT1G79360.1	organic cation/carnitine transporter 2
Sb02g024960	3.549	1.705e-06	AT2G19380.1	RNA recognition motif (RRM)-containing protein
Sb06g033870	-2.008	1.262e-08	AT1G71695.1	Peroxidase superfamily protein
Sb01g034300	2.243	1.286e-07	AT2G46950.1	cytochrome P450, family 709, subfamily B, polypeptide 2
Sb06g032190	-2.354	8.863e-08	AT4G22260.1	Alternative oxidase family protein
Sb03g043420	1.596	2.498e-05
Sb08g015400	-3.039	6.508e-04	AT3G14460.1	LRR and NB-ARC domains-containing disease resistance protein
Sb01g045490	2.01	3.962e-06	AT1G72820.1	Mitochondrial substrate carrier family protein
Sb03g043430	2.688	1.516e-10
Sb03g044790	-2.141	4.423e-05	AT4G13420.1	high affinity K+ transporter 5
Sb02g040500	1.838	1.737e-04	AT2G46950.1	cytochrome P450, family 709, subfamily B, polypeptide 2
Sb01g049530	2.378	9.075e-09	AT2G36290.1	alpha/beta-Hydrolases superfamily protein
Sb04g000690	-6.956	1.196e-05
Sb07g007710	9.011	5.316e-15	AT2G25010.1	Aminotransferase-like, plant mobile domain family protein
Sb07g028140	2.253	3.014e-08	AT2G04780.1	FASCICLIN-like arabinoogalactan 7
Sb09g025510	1.814	2.162e-04	AT4G35160.1	O-methyltransferase family protein
Sb01g026780	-8.501	8.809e-13
Sb02g037260	1.538	3.230e-04	AT5G19780.1	tubulin alpha-5
Sb03g032340	1.646	1.867e-04	AT1G23390.1	Kelch repeat-containing F-box family protein
Sb04g007600	1.826	4.510e-04	AT5G12030.1	heat shock protein 17.6A
Sb04g010430	-1.62	4.267e-05	AT2G03220.1	fucosyltransferase 1
Sb01g018855	1.831	1.261e-04	AT5G23190.1	cytochrome P450, family 86, subfamily B, polypeptide 1
Sb10g023170	4.38	3.086e-04	AT5G11430.1	SPOC domain / Transcription elongation factor S-II protein
Sb09g005960	2.346	2.839e-08	AT4G29260.1	HAD superfamily, subfamily IIIB acid phosphatase
Sb06g030810	1.561	7.984e-05	AT5G67230.1	Nucleotide-diphospho-sugar transferases superfamily protein
Sb06g031130	2.11	1.878e-04	AT2G18890.1	Protein kinase superfamily protein
Sb09g023060	2.618	4.101e-09	AT5G01320.1	Thiamine pyrophosphate dependent pyruvate decarboxylase family protein
Sb06g028240	2.328	3.426e-04	AT4G39330.1	cinnamyl alcohol dehydrogenase 9
Sb10g009165	2.506	1.882e-04
Sb03g034090	1.639	5.145e-04	AT5G56550.1	oxidative stress 3
Sb02g029090	-2.876	1.132e-08	AT4G13010.1	Oxidoreductase, zinc-binding dehydrogenase family protein
Sb09g024370	1.865	4.834e-05	AT1G79330.1	metacaspase 5
Sb01g009300	2.525	2.213e-07	AT5G25320.1	ACT-like superfamily protein
Sb01g019317	-2.682	7.503e-04	AT1G15510.1	Tetratricopeptide repeat (TPR)-like superfamily protein
Sb03g047170	3.597	5.877e-08	AT5G51990.1	C-repeat-binding factor 4
Sb01g046930	2.146	5.689e-05	AT1G04360.1	RING/U-box superfamily protein
Sb01g039350	1.303	8.764e-04	AT2G28760.3	UDP-XYL synthase 6
Sb09g025700	2.134	7.444e-04	AT3G02550.1	LOB domain-containing protein 41
Sb03g013340	2.115	8.291e-08	AT5G15640.1	Mitochondrial substrate carrier family protein
Sb02g042110	1.987	3.460e-06
Sb02g021490	2.027	5.644e-04	AT1G30100.1	nine-cis-epoxycarotenoid dioxygenase 5
Sb06g000380	-1.748	3.638e-06	AT5G64460.6	Phosphoglycerate mutase family protein
Sb09g003150	2.745	3.057e-06	AT1G54870.1	NAD(P)-binding Rossmann-fold superfamily protein
Sb09g029540	4.337	1.017e-07	AT4G05160.1	AMP-dependent synthetase and ligase family protein
Sb03g039360	2.353	3.183e-09	AT3G12580.1	heat shock protein 70
Sb05g010360	1.91	1.505e-05	AT3G48520.1	cytochrome P450, family 94, subfamily B, polypeptide 3
Sb10g005950	4.264	4.392e-09	AT2G15490.3	UDP-glycosyltransferase 73B4
Sb10g023140	2.586	7.244e-09	AT1G80440.1	Galactose oxidase/kelch repeat superfamily protein
Sb02g011050	-2.694	3.518e-06	AT2G40740.1	WRKY DNA-binding protein 55
Sb10g026570	1.948	1.812e-06	AT5G44730.2	Haloacid dehalogenase-like hydrolase (HAD) superfamily protein
Sb10g024710	2.833	5.191e-08	AT2G24762.1	glutamine dumper 4
Sb03g034390	3.483	3.538e-13	AT1G74310.1	heat shock protein 101
Sb01g039990	1.786	1.049e-04	AT1G53540.1	HSP20-like chaperones superfamily protein
Sb04g031680	2.49	5.776e-09	AT2G02180.1	tobamovirus multiplication protein 3
Sb06g015880	2.268	6.734e-09	AT5G57560.1	Xyloglucan endotransglucosylase/hydrolase family protein
Sb05g027785	2.403	5.458e-08	AT2G37650.1	GRAS family transcription factor
Sb04g028755	1.771	7.099e-04
Sb01g018740	-2.406	9.343e-08	AT5G23370.1	GRAM domain-containing protein / ABA-responsive protein-related
Sb04g008960	2.496	1.962e-07	AT4G40070.1	RING/U-box superfamily protein
Sb01g034470	1.815	3.017e-05	AT5G07990.1	Cytochrome P450 superfamily protein
Sb01g040280	2.75	4.984e-06	AT1G21910.1	Integrase-type DNA-binding superfamily protein
Sb08g015650	-1.821	2.808e-04	AT5G45530.1	Protein of unknown function (DUF594)
Sb04g000580	2.5	4.607e-09	AT4G17260.1	Lactate/malate dehydrogenase family protein
Sb04g031740	2.549	5.202e-09	AT3G61460.1	brassinosteroid-responsive RING-H2
Sb05g003910	2.233	3.009e-06	AT1G74450.1	Protein of unknown function (DUF793)
Sb01g032980	-3.838	3.331e-05	AT1G47290.2	3beta-hydroxysteroid-dehydrogenase/decarboxylase isoform 1
Sb01g040490	2.041	3.459e-04	AT1G60500.1	Dynamin related protein 4C
Sb04g030950	3.697	1.675e-06	AT1G32060.1	phosphoribulokinase
Sb04g023990	1.872	7.303e-06	AT5G61430.1	NAC domain containing protein 100
Sb01g005150	2.226	9.256e-04	AT4G02610.1	Aldolase-type TIM barrel family protein
Sb10g029370	2.919	3.652e-09	AT4G22660.1	F-box family protein with a domain of unknown function (DUF295)
Sb04g031700	1.672	3.329e-04	AT1G33055.1
Sb05g026920	-3.808	2.019e-10	AT3G14470.1	NB-ARC domain-containing disease resistance protein
Sb02g026760	1.523	3.338e-04	AT1G47410.2
Sb03g036980	1.811	1.699e-05	AT1G60420.1	DC1 domain-containing protein
Sb06g026580	2.177	1.841e-06	AT2G17450.1	RING-H2 finger A3A
Sb03g002270	2.056	9.496e-07	AT3G14920.1	Peptide-N4-(N-acetyl-beta-glucosaminyl)asparagine amidase A protein
Sb03g032050	2.238	4.487e-07	AT3G16520.3	UDP-glucosyl transferase 88A1
Sb10g008930	8.85	2.610e-14
Sb03g033100	2.082	1.166e-05	AT1G73010.1	phosphate starvation-induced gene 2
Sb02g043060	2.182	3.711e-06	AT2G46380.1	Protein of unknown function (DUF3133)
Sb05g001290	-2.167	8.318e-07	AT5G55150.1	Protein of unknown function (DUF295)
Sb01g035700	-2.597	4.690e-05	AT5G61770.2	PETER PAN-like protein
Sb10g015690	-1.871	1.394e-04	AT1G24330.1	ARM repeat superfamily protein
Sb06g033940	2.811	3.382e-05	AT4G36090.3	oxidoreductase, 2OG-Fe(II) oxygenase family protein
Sb01g016390	10.476	5.095e-58
Sb03g012520	2.825	3.474e-11	AT3G62550.1	Adenine nucleotide alpha hydrolases-like superfamily protein
Sb08g018780	-1.977	1.851e-04	AT5G07990.1	Cytochrome P450 superfamily protein
Sb03g008170	-1.566	5.730e-04	AT5G38280.1	PR5-like receptor kinase
Sb10g028640	2.112	5.921e-05	AT4G31750.1	HOPW1-1-interacting 2
Sb09g005270	1.62	4.086e-04	AT1G80160.1	Lactoylglutathione lyase / glyoxalase I family protein
Sb06g015940	2.467	4.249e-08	AT5G57550.1	xyloglucan endotransglucosylase/hydrolase 25
Sb09g022410	2.54	2.659e-06	AT3G11410.1	protein phosphatase 2CA
Sb01g016100	1.905	4.732e-05	AT3G21690.1	MATE efflux family protein
Sb01g025840	1.709	6.894e-05	AT2G16600.1	rotamase CYP 3
Sb03g009370	-1.751	9.853e-04	AT1G72060.1	serine-type endopeptidase inhibitors
Sb09g022460	2.374	1.073e-07	AT5G60020.1	laccase 17
Sb03g032260	2.455	7.601e-09	AT5G26660.1	myb domain protein 86
Sb04g036770	3.295	1.134e-12	AT1G15950.1	cinnamoyl coa reductase 1
Sb04g036250	1.794	3.286e-04
Sb01g012460	3.152	2.581e-07	AT3G09600.1	Homeodomain-like superfamily protein
Sb01g009070	1.638	1.451e-04	AT1G72280.1	endoplasmic reticulum oxidoreductins 1
Sb02g026200	4.056	8.486e-05	AT5G22260.1	RING/FYVE/PHD zinc finger superfamily protein
Sb09g025140	2.586	3.475e-07	AT2G20340.1	Pyridoxal phosphate (PLP)-dependent transferases superfamily protein
Sb01g003260	2.269	4.791e-07	AT5G59880.1	actin depolymerizing factor 3
Sb07g023790	1.318	6.230e-04
Sb09g029430	2.427	1.107e-06	AT1G18530.1	EF hand calcium-binding protein family
Sb06g000260	2.445	1.280e-08	AT5G06900.1	cytochrome P450, family 93, subfamily D, polypeptide 1
Sb01g009060	-2.034	1.967e-06
Sb10g026390	1.947	2.062e-06	AT1G78890.1
Sb04g010720	6.503	2.184e-04
Sb01g014300	4.623	2.263e-04	AT3G18950.1	Transducin/WD40 repeat-like superfamily protein
Sb02g028255	1.87	1.501e-04	AT2G42320.2	nucleolar protein gar2-related
Sb06g014250	3.069	2.697e-06	AT3G60160.1	multidrug resistance-associated protein 9
Sb10g004050	-3.145	1.111e-13
Sb06g030910	2.187	5.297e-08	AT3G16150.1	N-terminal nucleophile aminohydrolases (Ntn hydrolases) superfamily protein
Sb03g038320	2.228	4.423e-05	AT2G30400.1	ovate family protein 2
Sb05g022785	3.102	1.590e-09	AT3G07040.1	NB-ARC domain-containing disease resistance protein
Sb05g026040	-2.96	1.419e-06	AT3G47570.1	Leucine-rich repeat protein kinase family protein
Sb07g005820	-1.768	6.386e-05	AT1G56130.1	Leucine-rich repeat transmembrane protein kinase
Sb05g006450	2.916	1.473e-05	AT5G42510.1	Disease resistance-responsive (dirigent-like protein) family protein
Sb02g035755	-2.45	6.213e-04	AT5G36170.1	high chlorophyll fluorescent 109
Sb09g029480	2.083	2.218e-05	AT1G23710.1	Protein of unknown function (DUF1645)
Sb03g004330	2.577	5.458e-08	AT1G80160.1	Lactoylglutathione lyase / glyoxalase I family protein
Sb07g005340	-4.33	4.783e-08	AT4G14630.1	germin-like protein 9
Sb02g042790	2.7	4.354e-06	AT1G02700.1
Sb02g038880	1.947	2.891e-04	AT5G23530.1	carboxyesterase 18
Sb08g000260	-1.731	1.187e-04	AT3G45780.1	phototropin 1
Sb03g031680	8.057	7.760e-11	AT1G67000.1	Protein kinase superfamily protein
Sb09g020750	2.363	1.285e-07	AT1G01720.1	NAC (No Apical Meristem) domain transcriptional regulator superfamily protein
Sb04g033410	2.411	1.326e-05	AT5G66330.1	Leucine-rich repeat (LRR) family protein
Sb03g002970	2.177	8.018e-06	AT5G11930.1	Thioredoxin superfamily protein
Sb02g001310	1.941	8.077e-04	AT1G09310.1	Protein of unknown function, DUF538
Sb02g027960	-4.512	3.086e-04	AT2G33180.1
Sb03g046400	6.503	4.066e-05	AT1G06800.1	alpha/beta-Hydrolases superfamily protein
Sb06g034030	-1.759	4.334e-05	AT1G22550.1	Major facilitator superfamily protein
Sb03g046760	-1.573	4.812e-06	AT1G71695.1	Peroxidase superfamily protein
Sb02g001370	-1.811	7.979e-04	AT1G09310.1	Protein of unknown function, DUF538
Sb03g026730	2.4	1.928e-06	AT4G18670.1	Leucine-rich repeat (LRR) family protein
Sb01g050430	-2.134	1.665e-04	AT1G65680.1	expansin B2
Sb06g013730	3.631	4.513e-04	AT3G48550.1
Sb10g002830	2.215	2.503e-06	AT5G25940.1	early nodulin-related
Sb01g045660	2.901	2.179e-11
Sb03g031650	6.975	3.619e-06	AT1G18390.2	Protein kinase superfamily protein
Sb02g030050	2.195	2.449e-09	AT2G43820.1	UDP-glucosyltransferase 74F2
Sb02g021450	-2.27	2.200e-06	AT2G34190.1	Xanthine/uracil permease family protein
Sb03g039520	2.223	7.246e-09	AT5G60020.1	laccase 17
Sb04g024270	1.777	2.764e-04	AT3G20180.1	Copper transport protein family
Sb08g018810	-2.203	9.981e-04	AT5G02390.1	Protein of unknown function (DUF3741)
Sb01g040720	-1.408	1.641e-05	AT4G37870.1	phosphoenolpyruvate carboxykinase 1
Sb01g029260	1.978	1.134e-04	AT1G65680.1	expansin B2
Sb01g049140	2.511	3.415e-08	AT1G05260.1	Peroxidase superfamily protein
Sb05g003430	2.708	4.096e-10	AT2G27310.1	F-box family protein
Sb02g024050	2.53	1.449e-08	AT2G32990.1	glycosyl hydrolase 9B8
Sb01g019720	1.644	6.347e-05	AT5G44030.1	cellulose synthase A4
Sb02g026440	1.682	3.983e-05	AT1G21920.1	Histone H3 K4-specific methyltransferase SET7/9 family protein
Sb02g028950	-5.395	7.516e-08
Sb09g006490	4.522	2.413e-22	AT1G78440.1	Arabidopsis thaliana gibberellin 2-oxidase 1
Sb10g025590	3.034	1.433e-12	AT1G80840.1	WRKY DNA-binding protein 40
Sb01g038360	1.915	7.895e-05	AT5G54960.1	pyruvate decarboxylase-2
Sb01g045170	2.3	3.986e-08
Sb02g037010	2.13	1.570e-04
Sb01g045130	2.274	1.122e-07	AT3G14170.1	Plant protein of unknown function (DUF936)
Sb06g020830	2.04	2.044e-05	AT3G25250.1	AGC (cAMP-dependent, cGMP-dependent and protein kinase C) kinase family protein
Sb08g019960	4.55	3.715e-25
Sb09g024950	3.158	4.383e-12	AT1G19715.3	Mannose-binding lectin superfamily protein
Sb04g031620	2.647	9.532e-09	AT3G53730.1	Histone superfamily protein
Sb02g036260	1.834	1.844e-04	AT3G08940.2	light harvesting complex photosystem II
Sb01g037810	1.552	4.457e-04	AT1G09160.2	Protein phosphatase 2C family protein
Sb10g022340	1.89	1.660e-05	AT3G51910.1	heat shock transcription factor A7A
Sb02g002025	3.581	6.420e-04	AT3G17530.1	F-box and associated interaction domains-containing protein
Sb01g000890	1.672	2.584e-04	AT2G28440.1	proline-rich family protein
Sb03g011200	2.832	7.137e-05	AT3G56880.1	VQ motif-containing protein
Sb07g022250	1.871	1.652e-04	AT1G19230.2	Riboflavin synthase-like superfamily protein
Sb10g003700	4.638	1.719e-19	AT3G50980.1	dehydrin xero 1
Sb02g025850	3.059	3.048e-11	AT5G07990.1	Cytochrome P450 superfamily protein
Sb10g006350	2.335	4.700e-08	AT3G14200.1	Chaperone DnaJ-domain superfamily protein
Sb10g029380	1.535	1.429e-04	AT3G18180.1	Glycosyltransferase family 61 protein
Sb01g027300	-6.302	2.719e-15	AT2G02040.1	peptide transporter 2
Sb04g021700	2.603	2.787e-08	AT2G27500.1	Glycosyl hydrolase superfamily protein
Sb03g032940	2.042	1.680e-06	AT1G71710.1	DNAse I-like superfamily protein
Sb04g007490	-1.746	8.518e-05	AT3G47570.1	Leucine-rich repeat protein kinase family protein
Sb05g025810	6.678	4.066e-05
Sb05g003190	2.148	1.154e-05	AT4G11000.1	Ankyrin repeat family protein
Sb07g028370	2.51	1.352e-07	AT4G27670.1	heat shock protein 21
Sb02g039360	1.902	4.829e-04	AT1G72310.1	RING/U-box superfamily protein
Sb0067s002240	-4.799	4.690e-05	AT3G52600.1	cell wall invertase 2
Sb01g014400	1.789	2.762e-04	AT3G18990.1	AP2/B3-like transcriptional factor family protein
Sb01g035340	3.913	7.530e-18
Sb09g030770	1.791	4.881e-05	AT4G22120.5	ERD (early-responsive to dehydration stress) family protein
Sb09g008210	1.987	3.424e-04	AT5G20165.1
Sb10g003240	3.322	9.062e-11
Sb10g006120	2.063	1.274e-06	AT2G46950.1	cytochrome P450, family 709, subfamily B, polypeptide 2
Sb01g007000	2.798	1.779e-10	AT5G42650.1	allene oxide synthase
Sb01g031660	-1.626	3.599e-06	AT4G15530.6	pyruvate orthophosphate dikinase
Sb03g030690	1.579	8.516e-04	AT5G03170.1	FASCICLIN-like arabinogalactan-protein 11
Sb01g044230	1.558	6.134e-04	AT5G13700.1	polyamine oxidase 1
Sb04g012541	-9.278	1.804e-17
Sb04g022250	1.693	1.856e-04	AT3G62760.1	Glutathione S-transferase family protein
Sb06g023610	2.112	8.503e-07	AT4G25560.1	myb domain protein 18
Sb06g018490	2.916	1.730e-10	AT1G22360.1	UDP-glucosyl transferase 85A2
Sb10g005280	-2.516	9.850e-09
Sb06g016230	2.354	8.335e-08	AT3G44220.1	Late embryogenesis abundant (LEA) hydroxyproline-rich glycoprotein family
Sb06g014330	-2.27	2.183e-08	AT1G09310.1	Protein of unknown function, DUF538
Sb03g003100	1.853	1.356e-04	AT5G56840.1	myb-like transcription factor family protein
Sb09g023990	2.564	5.951e-08
Sb08g001780	1.608	2.517e-05	AT1G08500.1	early nodulin-like protein 18
Sb04g021760	1.953	8.043e-05
Sb10g028600	1.392	7.413e-04	AT3G28580.1	P-loop containing nucleoside triphosphate hydrolases superfamily protein
Sb03g040730	2.531	6.122e-08	AT2G38090.1	Duplicated homeodomain-like superfamily protein
Sb02g036650	2.878	5.565e-08	AT1G11680.1	CYTOCHROME P450 51G1
Sb04g023780	2.841	6.420e-10	AT1G12350.1	4-phospho-panto-thenoylcysteine synthetase
Sb02g038170	2.271	9.016e-08	AT4G37390.1	Auxin-responsive GH3 family protein
Sb04g032830	2.359	2.164e-07	AT2G45110.1	expansin B4
Sb03g003210	-1.634	4.591e-04	AT3G21360.1	2-oxoglutarate (2OG) and Fe(II)-dependent oxygenase superfamily protein
Sb06g033000	1.666	2.464e-04	AT3G15470.1	Transducin/WD40 repeat-like superfamily protein
Sb10g008220	2.066	5.075e-04	AT5G15290.1	Uncharacterised protein family (UPF0497)
Sb01g039850	2.131	2.590e-05	AT2G37730.1	Protein of unknown function (DUF604)
Sb01g025310	3.851	1.473e-05	AT1G32860.1	Glycosyl hydrolase superfamily protein
Sb01g040410	1.893	2.844e-05	AT5G22090.2	Protein of unknown function (DUF3049)
Sb03g012310	2.439	1.333e-08	AT1G48000.1	myb domain protein 112
Sb09g002985	6.41	4.753e-14
Sb09g006534	6.304	5.140e-04	AT5G58210.2	hydroxyproline-rich glycoprotein family protein
Sb10g009260	2.796	3.263e-04	AT3G17950.1
Sb02g001320	2.339	3.603e-06	AT1G09310.1	Protein of unknown function, DUF538
Sb10g006950	2.793	8.262e-09	AT1G44800.1	nodulin MtN21 /EamA-like transporter family protein
Sb06g028110	3.946	1.671e-10	AT5G44310.2	Late embryogenesis abundant protein (LEA) family protein
Sb10g020180	3.836	1.485e-17	AT5G41761.1
Sb02g009700	1.97	8.073e-05	AT1G02900.1	rapid alkalinization factor 1
Sb01g048030	2.62	1.765e-08	AT2G46660.1	cytochrome P450, family 78, subfamily A, polypeptide 6
Sb02g038460	1.846	1.102e-04	AT5G09530.1	hydroxyproline-rich glycoprotein family protein
Sb03g004360	2.556	3.275e-06	AT1G05650.1	Pectin lyase-like superfamily protein
Sb07g023030	3.169	2.623e-13	AT4G34410.1	redox responsive transcription factor 1
Sb07g021840	2.57	4.412e-04
Sb03g009240	-1.987	5.608e-05	AT5G61330.1	rRNA processing protein-related
Sb06g025890	3.608	4.666e-06	AT2G36450.1	Integrase-type DNA-binding superfamily protein
Sb01g046960	2.348	3.460e-06	AT5G07050.1	nodulin MtN21 /EamA-like transporter family protein
Sb10g027270	2.437	1.137e-08	AT1G76160.1	SKU5 similar 5
Sb07g001250	2.62	1.187e-04	AT1G71692.1	AGAMOUS-like 12
Sb09g004820	-2.483	9.515e-04	AT2G40200.1	basic helix-loop-helix (bHLH) DNA-binding superfamily protein
Sb09g029810	1.864	3.363e-05	AT4G18170.1	WRKY DNA-binding protein 28
Sb02g036060	4.668	2.288e-05
Sb01g047550	2.672	9.410e-10	AT5G20190.1	Tetratricopeptide repeat (TPR)-like superfamily protein
Sb02g039780	1.871	2.510e-04	AT4G39720.1	VQ motif-containing protein
Sb04g005350	1.849	6.754e-05	AT2G23970.1	Class I glutamine amidotransferase-like superfamily protein
Sb10g022430	1.462	7.713e-04	AT5G21105.1	Plant L-ascorbate oxidase
Sb10g027660	2.693	1.797e-10	AT4G10270.1	Wound-responsive family protein
Sb01g012060	1.711	5.195e-04	AT3G50760.1	galacturonosyltransferase-like 2
Sb09g024255	3.24	5.676e-04	AT3G63060.1	EID1-like 3
Sb01g044630	1.609	7.896e-05
Sb06g019280	2.79	2.727e-05	AT5G47000.1	Peroxidase superfamily protein
Sb01g040000	2.237	2.614e-07	AT1G53540.1	HSP20-like chaperones superfamily protein
Sb07g005330	-1.805	7.585e-04	AT5G39110.1	RmlC-like cupins superfamily protein
Sb04g005490	-3.007	3.788e-07
Sb01g033090	2.034	2.843e-06	AT1G73040.1	Mannose-binding lectin superfamily protein
Sb02g037650	2.004	8.970e-06	AT1G50600.1	scarecrow-like 5
Sb10g009820	7.104	1.214e-06
Sb01g001660	1.729	3.879e-04	AT2G44060.1	Late embryogenesis abundant protein, group 2
Sb05g024565	-6.475	3.843e-14	AT5G20850.1	RAS associated with diabetes protein 51
Sb02g030950	1.838	2.158e-04	AT5G02560.1	histone H2A 12
Sb10g001580	7.062	3.619e-06	AT2G21480.1	Malectin/receptor-like protein kinase family protein
Sb01g045050	2.576	2.022e-08	AT1G72360.2	Integrase-type DNA-binding superfamily protein
Sb03g045210	3.398	3.633e-06	AT3G21460.1	Glutaredoxin family protein
Sb09g006670	-2.492	5.495e-05	AT1G64390.1	glycosyl hydrolase 9C2
Sb02g030320	2.941	5.176e-10	AT4G25480.1	dehydration response element B1A
Sb06g005420	6.93	1.196e-05
Sb06g025640	6.231	5.140e-04	AT4G00910.1	Aluminium activated malate transporter family protein
Sb09g027110	1.89	1.984e-06	AT3G15670.1	Late embryogenesis abundant protein (LEA) family protein
Sb01g039390	2.042	1.123e-07	AT5G02500.1	heat shock cognate protein 70-1
Sb06g026490	1.849	4.291e-04	AT5G59970.1	Histone superfamily protein
Sb06g033410	2.348	8.897e-08	AT3G48990.1	AMP-dependent synthetase and ligase family protein
Sb04g034160	1.975	3.049e-04	AT2G15620.1	nitrite reductase 1
Sb10g005720	-2.376	4.625e-06	AT2G07680.1	multidrug resistance-associated protein 11
Sb09g029700	-2.013	5.675e-04	AT2G30933.1	Carbohydrate-binding X8 domain superfamily protein
Sb10g028550	3.101	1.237e-12	AT5G57560.1	Xyloglucan endotransglucosylase/hydrolase family protein
Sb02g037880	-2.089	8.486e-05	AT5G44240.2	aminophospholipid ATPase 2
Sb05g006640	3.061	4.827e-04	AT3G03080.1	Zinc-binding dehydrogenase family protein
Sb01g036080	1.516	7.542e-04	AT3G51620.2	PAP/OAS1 substrate-binding domain superfamily
Sb09g019880	2.575	1.296e-06	AT5G51600.1	Microtubule associated protein (MAP65/ASE1) family protein
Sb04g031120	-2.187	2.197e-08	AT1G05260.1	Peroxidase superfamily protein
Sb01g042040	-1.376	6.896e-04	AT3G49680.1	branched-chain aminotransferase 3
Sb08g003320	-1.727	3.365e-04	AT2G31450.2	DNA glycosylase superfamily protein
Sb07g024200	-5.199	1.297e-25	AT1G08360.1	Ribosomal protein L1p/L10e family
Sb01g032720	2.36	1.503e-06	AT1G17020.1	senescence-related gene 1
Sb04g023000	2.446	2.128e-07	AT4G15760.1	monooxygenase 1
Sb03g004620	2.905	1.970e-08	AT5G21950.1	alpha/beta-Hydrolases superfamily protein
Sb09g019930	-2.734	3.508e-09	AT4G15530.5	pyruvate orthophosphate dikinase
Sb07g005240	-1.51	8.934e-05	AT3G05950.1	RmlC-like cupins superfamily protein
Sb08g021485	-6.304	6.196e-05	AT1G30370.1	alpha/beta-Hydrolases superfamily protein
Sb02g035080	1.84	2.498e-05	AT1G03670.1	ankyrin repeat family protein
Sb05g004663	-2.752	9.731e-04	AT4G31480.2	Coatomer, beta subunit
Sb09g028490	1.735	1.999e-05	AT2G20520.1	FASCICLIN-like arabinogalactan 6
Sb02g038770	1.888	8.235e-06	AT3G02230.1	reversibly glycosylated polypeptide 1
Sb10g007520	2.319	2.583e-08	AT2G32300.1	uclacyanin 1
Sb03g006970	-3.192	9.062e-11	AT5G48930.1	hydroxycinnamoyl-CoA shikimate/quinate hydroxycinnamoyl transferase
Sb05g001650	-2.894	5.486e-05	AT1G69550.1	disease resistance protein (TIR-NBS-LRR class)
Sb10g019680	1.969	3.239e-04	AT4G00910.1	Aluminium activated malate transporter family protein
Sb09g016160	-7.876	2.277e-10	AT5G28780.1	PIF1 helicase
Sb03g007270	2.149	1.115e-04	AT3G02550.1	LOB domain-containing protein 41
Sb05g000440	-2.359	1.231e-09	AT3G47340.1	glutamine-dependent asparagine synthase 1
Sb06g028970	1.973	3.029e-07	AT2G43020.1	polyamine oxidase 2
Sb10g027640	3.287	1.575e-10	AT4G35160.1	O-methyltransferase family protein
Sb01g050080	3.677	5.150e-10	AT5G03450.1	Transducin/WD40 repeat-like superfamily protein
Sb06g032630	2.238	2.595e-06	AT1G01550.1	Protein of unknown function (DUF793)
Sb05g027450	4.212	6.574e-04	AT3G53600.1	C2H2-type zinc finger family protein
Sb09g027270	1.669	4.457e-04	AT5G55090.1	mitogen-activated protein kinase kinase kinase 15
Sb02g025610	2.709	4.829e-04	AT5G20820.1	SAUR-like auxin-responsive protein family
Sb07g005750	5.956	3.432e-11	AT3G58860.1	F-box/RNI-like superfamily protein
Sb10g020570	1.69	1.492e-04	AT5G53120.1	spermidine synthase 3
Sb01g028880	3.035	2.478e-11	AT4G16820.1	alpha/beta-Hydrolases superfamily protein
Sb06g014550	2.387	3.610e-08	AT1G17020.1	senescence-related gene 1
Sb10g002890	2.337	1.812e-06	AT5G25940.1	early nodulin-related
Sb01g006940	2.407	2.609e-07	AT1G76600.1
Sb08g015916	-4.768	5.277e-12	AT5G27660.1	Trypsin family protein with PDZ domain
Sb08g016370	9.617	1.957e-48	AT4G10500.1	2-oxoglutarate (2OG) and Fe(II)-dependent oxygenase superfamily protein
Sb05g022300	3.373	7.503e-04
Sb05g023870	6.503	2.184e-04	AT3G56860.4	UBP1-associated protein 2A
Sb06g029360	-2.855	1.578e-05	AT5G20620.1	ubiquitin 4
Sb02g004300	1.772	1.991e-04	AT1G19250.1	flavin-dependent monooxygenase 1
Sb08g001200	2.328	2.432e-04	AT3G10190.1	Calcium-binding EF-hand family protein
Sb06g026310	2.788	1.989e-11	AT3G61460.1	brassinosteroid-responsive RING-H2
Sb06g022790	2.371	1.031e-09	AT2G28315.1	Nucleotide/sugar transporter family protein
Sb08g021950	-4.315	1.395e-11	AT5G20480.1	EF-TU receptor
Sb01g037870	1.882	2.291e-05	AT3G62660.1	galacturonosyltransferase-like 7
Sb05g026690	1.861	2.487e-05
Sb06g006920	-2.75	3.448e-12	AT5G50400.1	purple acid phosphatase 27
Sb10g022920	-1.677	3.286e-04	AT4G09750.1	NAD(P)-binding Rossmann-fold superfamily protein
Sb01g017360	-6.304	3.346e-04	AT1G76240.1	Arabidopsis protein of unknown function (DUF241)
Sb02g035500	2.745	1.377e-10	AT4G23310.1	cysteine-rich RLK (RECEPTOR-like protein kinase) 23
Sb09g022370	1.983	3.625e-04	AT2G37770.2	NAD(P)-linked oxidoreductase superfamily protein
Sb10g028140	2.473	1.242e-07	AT1G44350.1	IAA-leucine resistant (ILR)-like gene 6
Sb02g003510	-1.55	1.930e-04	AT5G16010.1	3-oxo-5-alpha-steroid 4-dehydrogenase family protein
Sb06g026030	2.061	2.905e-04	AT2G45470.1	FASCICLIN-like arabinogalactan protein 8
Sb10g031320	-8.146	2.656e-25	AT5G65750.1	2-oxoglutarate dehydrogenase, E1 component
Sb10g003480	-1.404	4.023e-05	AT3G59760.1	O-acetylserine (thiol) lyase isoform C
Sb04g036240	1.643	2.246e-04	AT5G20410.1	monogalactosyldiacylglycerol synthase 2
Sb02g007510	4.225	1.389e-13
Sb03g002930	1.482	8.867e-04	AT5G11890.1
Sb02g005380	2.253	3.859e-07	AT4G15560.1	Deoxyxylulose-5-phosphate synthase
Sb07g022210	2.692	7.810e-04	AT5G20820.1	SAUR-like auxin-responsive protein family
Sb08g017280	2.329	3.165e-08	AT1G02900.1	rapid alkalinization factor 1
Sb09g029870	2.984	5.626e-06	AT2G46150.1	Late embryogenesis abundant (LEA) hydroxyproline-rich glycoprotein family
Sb07g023150	5.351	2.645e-17
Sb09g005430	1.67	3.518e-04	AT1G04250.1	AUX/IAA transcriptional regulator family protein
Sb09g028860	1.635	5.140e-04	AT1G19440.1	3-ketoacyl-CoA synthase 4
Sb09g021160	1.544	4.559e-04	AT4G22200.1	potassium transport 2/3
Sb08g014580	-1.904	6.782e-05	AT5G16720.1	Protein of unknown function, DUF593
Sb01g021730	-2.766	1.288e-05	AT3G63210.1	Protein of unknown function (DUF581)
Sb06g018040	2.123	1.805e-06	AT1G17420.1	lipoxygenase 3
Sb06g030660	1.746	1.790e-04	AT2G23340.1	DREB and EAR motif protein 3
Sb06g003250	2.056	9.928e-04	AT1G20190.1	expansin 11
Sb05g005980	2.13	9.845e-05	AT5G09220.1	amino acid permease 2
Sb05g004660	-4.55	2.225e-06	AT3G47570.1	Leucine-rich repeat protein kinase family protein
Sb01g023481	-6.377	3.346e-04
Sb02g030040	-2.091	9.564e-06	AT1G05680.1	Uridine diphosphate glycosyltransferase 74E2
Sb02g026070	1.845	1.393e-04	AT1G55230.1	Family of unknown function (DUF716)
Sb01g027620	2.88	2.449e-09	AT1G10360.1	glutathione S-transferase TAU 18
Sb03g009430	4.622	1.297e-25	AT1G09560.1	germin-like protein 5
Sb01g044290	2.157	1.559e-06	AT2G22240.1	myo-inositol-1-phosphate synthase 2
Sb01g017040	1.544	5.805e-04	AT4G24130.1	Protein of unknown function, DUF538
Sb06g022410	3.244	4.333e-06	AT1G61820.1	beta glucosidase 46
Sb04g007210	2.65	5.738e-09	AT2G36750.1	UDP-glucosyl transferase 73C1
Sb02g005750	2.085	2.293e-05	AT3G28480.1	Oxoglutarate/iron-dependent oxygenase
Sb07g022410	2.089	2.225e-06	AT2G05940.1	Protein kinase superfamily protein
Sb07g015581	-2.921	1.016e-06	AT3G50150.1	Plant protein of unknown function (DUF247)
Sb10g013000	2.582	4.372e-06
Sb01g016580	2.784	1.257e-04	AT3G22060.1	Receptor-like protein kinase-related family protein
Sb01g007580	1.611	2.462e-04	AT3G29360.2	UDP-glucose 6-dehydrogenase family protein
Sb08g005510	3.011	1.195e-09	AT1G08490.1	chloroplastic NIFS-like cysteine desulfurase
Sb03g047290	1.791	4.227e-04	AT1G20850.1	xylem cysteine peptidase 2
Sb01g027480	3.375	6.789e-06
Sb02g026710	3.681	2.726e-06	AT1G47380.1	Protein phosphatase 2C family protein
Sb04g000640	2.114	7.058e-07	AT5G47610.1	RING/U-box superfamily protein
Sb01g050040	-1.998	1.497e-04	AT3G06980.1	DEA(D/H)-box RNA helicase family protein
Sb06g025320	2.727	9.627e-06	AT1G76240.1	Arabidopsis protein of unknown function (DUF241)
Sb06g032450	-1.992	9.293e-07	AT2G43020.1	polyamine oxidase 2
Sb03g036780	2.833	1.648e-08	AT1G27970.1	nuclear transport factor 2B
Sb01g027810	1.622	1.817e-04	AT1G32090.1	early-responsive to dehydration stress protein (ERD4)
Sb05g000650	1.711	3.346e-04	AT2G38360.1	prenylated RAB acceptor 1.B4
Sb09g018440	6.883	1.196e-05	AT2G23610.1	methyl esterase 3
Sb03g035520	1.695	2.377e-04	AT4G37560.1	Acetamidase/Formamidase family protein
Sb03g029320	3.195	2.263e-04	AT1G70940.1	Auxin efflux carrier family protein
Sb08g022883	2.685	1.104e-04
Sb04g025640	4.3	2.759e-13	AT1G21230.1	wall associated kinase 5
Sb04g005360	2.654	4.110e-10	AT4G30550.1	Class I glutamine amidotransferase-like superfamily protein
Sb03g012290	3.207	9.803e-07	AT5G09730.1	beta-xylosidase 3
Sb04g032710	2.65	8.849e-08	AT4G22560.1
Sb02g026530	2.649	8.881e-09	AT5G67060.1	basic helix-loop-helix (bHLH) DNA-binding superfamily protein
Sb0010s009900	-5.631	8.414e-12	AT5G54160.1	O-methyltransferase 1
Sb10g021620	1.948	5.192e-04	AT5G05340.1	Peroxidase superfamily protein
Sb08g002740	1.754	1.116e-04	AT5G58380.1	SOS3-interacting protein 1
Sb08g023000	-1.57	7.404e-05	AT2G16430.2	purple acid phosphatase 10
Sb08g000580	1.38	6.597e-04	AT2G38320.1	TRICHOME BIREFRINGENCE-LIKE 34
Sb10g012970	1.46	4.366e-04	AT5G48570.1	FKBP-type peptidyl-prolyl cis-trans isomerase family protein
Sb04g008360	-2.145	6.460e-06	AT4G18910.1	NOD26-like intrinsic protein 1;2
Sb01g042680	1.543	1.846e-04	AT2G32120.2	heat-shock protein 70T-2
Sb01g032640	2.959	2.010e-04
Sb02g025150	2.413	2.200e-06
Sb07g002380	3.814	4.053e-13	AT3G21800.1	UDP-glucosyl transferase 71B8
Sb09g023260	3.373	1.772e-04	AT2G30230.1
Sb03g036160	2.689	6.759e-10	AT1G75450.1	cytokinin oxidase 5
Sb09g029490	1.683	7.187e-04	AT5G14700.1	NAD(P)-binding Rossmann-fold superfamily protein
Sb07g006130	-1.994	4.454e-04	AT4G37020.1
Sb06g033570	1.697	3.518e-04	AT3G11650.1	NDR1/HIN1-like 2
Sb09g002430	-2.842	3.033e-04	AT3G17480.1	F-box and associated interaction domains-containing protein
Sb02g025775	2.473	3.532e-07	AT1G72490.1
Sb07g002990	-3.222	3.866e-13	AT5G23960.1	terpene synthase 21
Sb03g027040	4.47	6.303e-17	AT2G34420.1	photosystem II light harvesting complex gene B1B2
Sb08g017780	-1.654	6.749e-06	AT4G25800.2	Calmodulin-binding protein
Sb09g002810	2.127	1.099e-05	AT4G11290.1	Peroxidase superfamily protein
Sb09g022870	1.724	5.884e-05
Sb04g031500	5.476	8.384e-08	AT4G17670.1	Protein of unknown function (DUF581)
Sb04g034240	3.919	3.959e-09	AT5G08640.2	flavonol synthase 1
Sb08g019700	-1.656	2.712e-04	AT4G33950.1	Protein kinase superfamily protein
Sb09g005510	-2.17	1.095e-04	AT4G15550.1	indole-3-acetate beta-D-glucosyltransferase
Sb02g037750	1.511	6.529e-04
Sb03g047510	-6.751	9.360e-05	AT5G57300.2	S-adenosyl-L-methionine-dependent methyltransferases superfamily protein
Sb07g005130	3.629	5.241e-07	AT5G23960.1	terpene synthase 21
Sb03g039710	1.952	3.598e-06	AT3G55580.1	Regulator of chromosome condensation (RCC1) family protein
Sb01g023320	3.007	7.510e-12	AT3G43440.1	jasmonate-zim-domain protein 11
Sb10g001620	2.265	9.371e-06	AT4G25470.1	C-repeat/DRE binding factor 2
Sb10g025710	2.692	6.149e-04
Sb02g040510	3.821	7.091e-18	AT2G46950.1	cytochrome P450, family 709, subfamily B, polypeptide 2
Sb05g002240	-2.852	6.464e-05	AT3G50520.1	Phosphoglycerate mutase family protein
Sb03g012890	2.365	1.048e-07	AT2G47520.1	Integrase-type DNA-binding superfamily protein
Sb01g026350	-3.336	4.513e-04	AT4G38630.1	regulatory particle non-ATPase 10
Sb01g047780	-7.659	1.735e-08	AT3G58970.1	magnesium transporter 6
Sb02g025210	2.293	3.780e-05	AT4G30420.1	nodulin MtN21 /EamA-like transporter family protein
Sb09g021000	2.104	1.071e-05	AT5G06730.1	Peroxidase superfamily protein
Sb03g008970	-3.548	2.992e-12	AT1G20050.1	C-8,7 sterol isomerase
Sb06g030790	2.165	8.000e-07	AT5G67210.1	Protein of unknown function (DUF579)
Sb07g021260	1.898	4.067e-05	AT3G47470.1	light-harvesting chlorophyll-protein complex I subunit A4
Sb10g019590	-2.795	5.458e-08	AT4G29080.1	phytochrome-associated protein 2
Sb02g037870	1.637	4.967e-04	AT5G50890.1	alpha/beta-Hydrolases superfamily protein
Sb06g029840	2.842	8.663e-10
Sb04g035465	1.889	3.671e-05
Sb01g046000	1.816	5.337e-05	AT2G18340.1	late embryogenesis abundant domain-containing protein / LEA domain-containing protein
Sb02g003550	-3.316	2.576e-09	AT5G10010.1
Sb10g008650	2.439	2.397e-06	AT1G70170.1	matrix metalloproteinase
Sb03g004680	2.011	3.711e-06	AT5G58320.2	Kinase interacting (KIP1-like) family protein
Sb09g020740	3.016	7.502e-08	AT4G02360.1	Protein of unknown function, DUF538
Sb08g022140	1.709	8.736e-05	AT5G15120.1	Protein of unknown function (DUF1637)
Sb04g008110	-1.567	8.778e-04	AT5G25930.1	Protein kinase family protein with leucine-rich repeat domain
Sb05g024390	1.648	4.455e-04	AT2G26560.1	phospholipase A 2A
Sb01g009040	-1.529	4.461e-04
Sb01g020580	2.479	9.909e-05	AT3G54700.1	phosphate transporter 1;7
Sb04g027470	-4.349	1.924e-15	AT1G22400.1	UDP-Glycosyltransferase superfamily protein
Sb01g037590	1.896	1.254e-04	AT4G02090.1
Sb05g000390	3.045	4.722e-06	AT5G05580.1	fatty acid desaturase 8
Sb04g038040	4.121	3.389e-12	AT1G03610.1	Protein of unknown function (DUF789)
Sb08g000430	3.369	3.020e-04	AT5G05580.1	fatty acid desaturase 8
Sb02g043260	1.96	6.291e-07	AT2G39050.1	hydroxyproline-rich glycoprotein family protein
Sb02g010730	1.872	2.670e-04	AT2G45110.1	expansin B4
Sb03g006765	-2.129	4.953e-04	AT1G67000.1	Protein kinase superfamily protein
Sb02g040480	2.792	1.410e-10	AT5G26660.1	myb domain protein 86
Sb03g021040	4.766	1.216e-08	AT4G12110.1	sterol-4alpha-methyl oxidase 1-1
Sb01g006160	-2.331	1.232e-06	AT1G56000.1	FAD/NAD(P)-binding oxidoreductase family protein
Sb07g015410	2.569	1.972e-09	AT3G22490.1	Seed maturation protein
Sb09g025540	3.359	1.389e-13	AT4G35150.1	O-methyltransferase family protein
Sb09g002660	2.856	1.561e-08
Sb04g034190	2.482	3.723e-09	AT1G45249.1	abscisic acid responsive elements-binding factor 2
Sb09g027590	1.963	1.322e-06	AT3G18280.1	Bifunctional inhibitor/lipid-transfer protein/seed storage 2S albumin superfamily protein
Sb09g020980	2.579	4.763e-04	AT5G06730.1	Peroxidase superfamily protein
Sb03g005570	6.012	9.962e-27	AT5G06570.1	alpha/beta-Hydrolases superfamily protein
Sb05g024900	3.642	6.077e-10	AT1G50180.1	NB-ARC domain-containing disease resistance protein
Sb04g001290	2.592	9.515e-04	AT1G42540.1	glutamate receptor 3.3
Sb09g004390	4.261	2.225e-06	AT4G27050.2	F-box/RNI-like superfamily protein
Sb06g024780	4.152	2.141e-20	AT4G12520.1	Bifunctional inhibitor/lipid-transfer protein/seed storage 2S albumin superfamily protein
Sb05g027340	3.745	3.734e-17	AT4G35150.1	O-methyltransferase family protein
Sb08g022350	2.446	2.496e-07	AT4G20880.1	ethylene-responsive nuclear protein / ethylene-regulated nuclear protein (ERT2)
Sb02g026630	2.197	6.023e-06	AT4G34410.1	redox responsive transcription factor 1
Sb05g001915	8.343	1.837e-12	AT5G07610.1	F-box family protein
Sb10g005560	-2.294	6.023e-06	AT5G58200.2	Calcineurin-like metallo-phosphoesterase superfamily protein
Sb01g033820	3.764	5.239e-16	AT1G78070.1	Transducin/WD40 repeat-like superfamily protein
Sb06g000660	2.067	4.230e-08	AT5G52640.1	heat shock protein 90.1
Sb10g024580	2.131	9.319e-06	AT1G76600.1
Sb02g038490	1.686	4.822e-04
Sb10g010290	1.602	2.368e-04	AT3G30390.1	Transmembrane amino acid transporter family protein
Sb02g024890	1.421	9.740e-04	AT4G31820.1	Phototropic-responsive NPH3 family protein
Sb07g002370	5.767	7.309e-24	AT3G16520.3	UDP-glucosyl transferase 88A1
Sb08g015850	-5.558	2.225e-08	AT3G18640.1	Zinc finger C-x8-C-x5-C-x3-H type family protein
Sb07g004690	1.446	3.228e-04	AT5G54160.1	O-methyltransferase 1
Sb02g020270	1.688	1.487e-04	AT5G63380.1	AMP-dependent synthetase and ligase family protein
Sb01g034670	-2.248	1.886e-09	AT3G62550.1	Adenine nucleotide alpha hydrolases-like superfamily protein
Sb05g027620	-2.215	6.149e-04	AT3G14470.1	NB-ARC domain-containing disease resistance protein
Sb02g009220	2.903	5.721e-04	AT2G45550.1	cytochrome P450, family 76, subfamily C, polypeptide 4
Sb03g039530	3.486	5.947e-12	AT5G60020.1	laccase 17
Sb06g023830	1.677	1.762e-04	AT1G62740.1	stress-inducible protein, putative
Sb10g028250	-2.058	3.395e-07	AT4G23280.1	cysteine-rich RLK (RECEPTOR-like protein kinase) 20
Sb06g033840	-2.116	1.027e-09	AT1G71695.1	Peroxidase superfamily protein
Sb04g010760	-1.672	3.490e-04	AT5G57530.1	xyloglucan endotransglucosylase/hydrolase 12
Sb09g003460	-1.849	2.994e-05	AT2G35840.3	Sucrose-6F-phosphate phosphohydrolase family protein
Sb03g012640	2.98	2.068e-12
Sb07g005230	-3.87	1.241e-06	AT5G39110.1	RmlC-like cupins superfamily protein
Sb02g025660	1.549	6.448e-04	AT1G19230.1	Riboflavin synthase-like superfamily protein
Sb01g035910	-7.95	1.370e-09	AT5G41220.1	glutathione S-transferase THETA 3
Sb07g020100	1.614	1.230e-04	AT5G65140.1	Haloacid dehalogenase-like hydrolase (HAD) superfamily protein
Sb03g028690	1.834	9.522e-05	AT3G14680.1	cytochrome P450, family 72, subfamily A, polypeptide 14
Sb03g028710	-2.276	7.382e-04	AT3G14690.1	cytochrome P450, family 72, subfamily A, polypeptide 15
Sb02g031590	4.189	1.352e-07	AT5G66740.1	Protein of unknown function (DUF620)
Sb07g021680	2.047	3.957e-08	AT1G15950.1	cinnamoyl coa reductase 1
Sb04g033820	2.38	2.919e-07	AT3G05200.1	RING/U-box superfamily protein
Sb02g041150	2.117	7.058e-07	AT3G06035.1	Glycoprotein membrane precursor GPI-anchored
Sb01g042500	1.939	4.161e-05	AT2G33380.1	Caleosin-related family protein
Sb03g039870	-2.745	3.502e-10
Sb08g016390	3.533	4.700e-08	AT4G10500.1	2-oxoglutarate (2OG) and Fe(II)-dependent oxygenase superfamily protein
Sb07g024220	1.59	2.675e-04	AT2G36310.1	uridine-ribohydrolase 1
Sb07g019930	1.829	3.554e-05	AT4G04990.1	Protein of unknown function (DUF761)
Sb05g022970	-1.737	9.711e-04	AT5G47780.1	galacturonosyltransferase 4
Sb09g001010	-6.194	5.580e-23	AT2G38870.1	Serine protease inhibitor, potato inhibitor I-type family protein
Sb04g017450	2.019	2.644e-05	AT5G16760.1	Inositol 1,3,4-trisphosphate 5/6-kinase family protein
Sb09g000980	4.229	3.443e-05	AT5G23960.1	terpene synthase 21
Sb10g006580	8.308	8.414e-12
Sb05g020270	-2.199	6.554e-06	AT3G26690.1	nudix hydrolase homolog 13
Sb01g007820	1.396	3.274e-04	AT5G45890.1	senescence-associated gene 12
Sb10g005940	-6.513	1.432e-04	AT1G17020.1	senescence-related gene 1
Sb09g029050	3.242	1.481e-04	AT4G11070.1	WRKY family transcription factor
Sb09g003960	3.463	4.452e-05	AT2G47770.1	TSPO(outer membrane tryptophan-rich sensory protein)-related
Sb04g003240	-1.661	6.213e-04	AT5G20730.2	Transcriptional factor B3 family protein / auxin-responsive factor AUX/IAA-related
Sb09g021310	1.898	3.663e-05	AT2G16570.1	GLN phosphoribosyl pyrophosphate amidotransferase 1
Sb04g019750	-2.117	9.785e-04	AT3G04710.1	ankyrin repeat family protein
Sb01g029690	-7.537	6.617e-08	AT2G39050.1	hydroxyproline-rich glycoprotein family protein
Sb10g025150	-1.372	9.391e-04	AT5G32440.3	Ubiquitin system component Cue protein
Sb09g019980	-2.23	3.897e-04	AT4G15545.1
Sb06g018100	1.801	7.268e-05	AT1G59960.1	NAD(P)-linked oxidoreductase superfamily protein
Sb09g027770	1.622	8.455e-04	AT3G03280.1
Sb05g026276	6.44	3.346e-04	AT3G16030.1	lectin protein kinase family protein
Sb10g030260	2.096	2.191e-06	AT3G51250.1	Senescence/dehydration-associated protein-related
Sb10g005700	2.443	4.993e-07	AT1G15950.1	cinnamoyl coa reductase 1
Sb09g004520	-2.552	2.174e-07	AT1G02400.1	gibberellin 2-oxidase 6
Sb09g023820	1.877	6.347e-04	AT3G01170.1	Ribosomal protein L34e superfamily protein
Sb07g007690	3.011	6.045e-09	AT5G06760.1	Late Embryogenesis Abundant 4-5
Sb03g007210	1.819	6.302e-05	AT1G13360.1
Sb04g027360	2.283	1.680e-06	AT4G08950.1	Phosphate-responsive 1 family protein
Sb05g026100	2.34	5.877e-08	AT2G47600.1	magnesium/proton exchanger
Sb10g030310	1.653	1.903e-04	AT4G35840.1	RING/U-box superfamily protein
Sb07g022750	2.267	5.458e-08	AT1G77760.1	nitrate reductase 1
Sb04g024300	3.706	9.319e-06	AT1G77760.1	nitrate reductase 1
Sb01g038380	1.417	6.555e-04	AT3G08970.1	DNAJ heat shock N-terminal domain-containing protein
Sb01g045810	2.116	1.676e-06	AT5G64850.1
Sb01g006670	2.115	8.345e-05	AT5G10530.1	Concanavalin A-like lectin protein kinase family protein
Sb02g035520	2.045	3.641e-06	AT4G26830.1	O-Glycosyl hydrolases family 17 protein
Sb02g038790	1.994	3.500e-06
Sb03g039570	2.005	3.072e-05	AT2G29130.1	laccase 2
Sb01g012210	2.877	7.713e-04	AT1G58370.1	glycosyl hydrolase family 10 protein / carbohydrate-binding domain-containing protein
Sb01g009620	2.287	8.863e-08
Sb10g018280	-4.3	4.112e-06	AT1G48760.2	delta-adaptin
Sb01g017890	-1.991	2.658e-05	AT5G53490.1	Tetratricopeptide repeat (TPR)-like superfamily protein
Sb07g002500	-1.904	1.067e-05	AT4G20380.2	LSD1 zinc finger family protein
Sb06g010096	-1.896	3.576e-04	AT5G52450.1	MATE efflux family protein
Sb06g022330	1.636	8.529e-04	AT2G33385.2	actin-related protein C2B
Sb03g007220	1.997	1.470e-04
Sb01g032990	-3.107	1.195e-05	AT2G26260.1	3beta-hydroxysteroid-dehydrogenase/decarboxylase isoform 2
Sb05g020400	2.732	1.500e-07	AT5G13870.1	xyloglucan endotransglucosylase/hydrolase 5
Sb04g029940	1.902	1.559e-06	AT4G35320.1
Sb02g008850	5.684	2.961e-09	AT1G06570.1	phytoene desaturation 1
Sb02g026350	2.019	8.130e-05	AT2G03200.1	Eukaryotic aspartyl protease family protein
Sb06g008990	2.209	1.095e-07	AT4G13010.1	Oxidoreductase, zinc-binding dehydrogenase family protein
Sb03g007280	-1.664	2.908e-04	AT1G73850.1	Protein of unknown function (DUF1666)
Sb02g031510	3.257	5.412e-10	AT5G03470.1	Protein phosphatase 2A regulatory B subunit family protein
Sb07g027640	3.272	1.799e-08	AT4G35320.1
Sb03g039730	2.463	8.448e-08	AT5G02090.1
Sb07g026735	-6.513	8.051e-04	AT5G19000.1	BTB-POZ and MATH domain 1
Sb03g037350	2.716	8.047e-11	AT5G57090.1	Auxin efflux carrier family protein
Sb09g028270	-2.507	2.267e-06	AT1G76660.1
Sb10g027485	8.654	7.842e-14	AT3G57060.2	binding
Sb01g040580	1.806	3.067e-05	AT5G16080.1	carboxyesterase 17
Sb03g005190	-1.914	9.349e-05	AT5G20890.1	TCP-1/cpn60 chaperonin family protein
Sb01g048390	2.904	9.406e-10	AT1G65880.1	benzoyloxyglucosinolate 1
Sb01g007160	2.365	9.853e-04	AT2G14760.1	basic helix-loop-helix (bHLH) DNA-binding superfamily protein
Sb06g027670	3.046	3.346e-12	AT4G30270.1	xyloglucan endotransglucosylase/hydrolase 24
Sb03g038520	2.591	6.213e-04	AT2G30230.1
Sb09g023040	2.112	4.243e-07	AT5G01300.1	PEBP (phosphatidylethanolamine-binding protein) family protein
Sb04g022080	2.982	6.382e-12	AT2G35930.1	plant U-box 23
Sb08g016450	2.151	1.648e-07	AT1G10200.1	GATA type zinc finger transcription factor family protein
Sb09g026280	2.897	4.827e-04	AT3G16520.3	UDP-glucosyl transferase 88A1
Sb02g031520	1.783	4.457e-04	AT1G20300.1	Pentatricopeptide repeat (PPR) superfamily protein
Sb06g025870	2.332	6.074e-06	AT4G29140.1	MATE efflux family protein
Sb09g000290	2.541	4.634e-06	AT5G38020.1	S-adenosyl-L-methionine-dependent methyltransferases superfamily protein
Sb10g003970	-1.546	1.652e-04	AT4G23850.1	AMP-dependent synthetase and ligase family protein
Sb04g000450	7.259	5.650e-07	AT4G01440.1	nodulin MtN21 /EamA-like transporter family protein
Sb10g026970	2.278	2.028e-06	AT3G12830.1	SAUR-like auxin-responsive protein family
Sb10g024540	2.121	5.057e-04	AT1G76500.1	Predicted AT-hook DNA-binding family protein
Sb08g022150	5.165	1.174e-13	AT3G14460.1	LRR and NB-ARC domains-containing disease resistance protein
Sb06g030690	-2.361	9.930e-05
Sb06g026670	2.196	6.544e-07	AT5G47060.1	Protein of unknown function (DUF581)
Sb03g028360	2.066	3.682e-05	AT5G24030.1	SLAC1 homologue 3
Sb02g035570	3.427	4.392e-09	AT2G32300.1	uclacyanin 1
Sb01g017440	-1.273	1.997e-04	AT5G24655.1	response to low sulfur 4
Sb08g021750	2.794	9.515e-04	AT1G30190.1
Sb08g005513	2.832	8.275e-05
Sb09g030780	2.324	1.757e-08	AT3G02550.1	LOB domain-containing protein 41
Sb10g020170	2.964	2.622e-05	AT5G41761.1
Sb03g010740	1.843	4.030e-05	AT2G39040.1	Peroxidase superfamily protein
Sb06g025710	2.637	2.734e-06	AT5G62020.1	heat shock transcription factor B2A
Sb09g025530	2.519	8.745e-06	AT4G35160.1	O-methyltransferase family protein
Sb05g024430	2.775	5.407e-10	AT2G26560.1	phospholipase A 2A
Sb05g027300	-5.473	8.414e-12	AT3G07040.1	NB-ARC domain-containing disease resistance protein
Sb09g018310	2.688	5.736e-05
Sb01g016460	3.27	2.033e-07	AT2G22330.1	cytochrome P450, family 79, subfamily B, polypeptide 3
Sb01g050670	2.378	7.916e-06	AT4G25140.1	oleosin 1
Sb09g002300	2.22	2.140e-04	AT4G08330.1
Sb10g021140	2.198	6.346e-06
Sb08g022240	4.384	5.522e-09	AT5G17860.1	calcium exchanger 7
Sb03g045260	2.063	2.291e-05	AT1G03220.1	Eukaryotic aspartyl protease family protein
Sb09g025520	7.526	2.413e-08	AT5G25610.1	BURP domain-containing protein
Sb05g020750	-7.332	8.307e-07	AT3G47680.1	DNA binding
Sb07g029100	2.82	1.177e-04	AT5G15120.1	Protein of unknown function (DUF1637)
Sb02g029200	2.364	6.625e-05	AT3G25110.1	fatA acyl-ACP thioesterase
Sb10g023060	2.305	2.498e-05	AT4G15550.1	indole-3-acetate beta-D-glucosyltransferase
Sb03g040870	1.835	7.084e-05	AT3G18773.1	RING/U-box superfamily protein
Sb08g015630	-1.697	2.821e-05	AT2G03530.2	ureide permease 2
Sb10g026040	2.653	4.111e-06	AT5G57685.1	glutamine dumper 3
Sb01g023100	1.884	4.685e-05	AT4G20330.1	Transcription initiation factor TFIIE, beta subunit
Sb03g031430	1.907	1.691e-04	AT3G49690.1	myb domain protein 84
Sb07g005580	-4.55	1.461e-07	AT4G05460.1	RNI-like superfamily protein
Sb03g037700	2.973	3.095e-07	AT2G27080.2	Late embryogenesis abundant (LEA) hydroxyproline-rich glycoprotein family
Sb03g002750	4.789	4.810e-08	AT2G25770.2	Polyketide cyclase/dehydrase and lipid transport superfamily protein
Sb01g009980	1.967	9.997e-05	AT2G01910.1	Microtubule associated protein (MAP65/ASE1) family protein
Sb01g037000	-1.568	3.736e-04	AT2G26980.4	CBL-interacting protein kinase 3
Sb01g028080	2.341	1.275e-07	AT4G17940.1	Tetratricopeptide repeat (TPR)-like superfamily protein
Sb04g032900	1.895	7.206e-05	AT5G47450.1	tonoplast intrinsic protein 2;3
Sb05g004910	2.731	1.311e-06
Sb01g043520	1.506	9.284e-04	AT1G49890.1	Family of unknown function (DUF566)
Sb02g002010	-7.135	1.727e-06
Sb08g017540	2.987	1.701e-10	AT5G36110.1	cytochrome P450, family 716, subfamily A, polypeptide 1
Sb01g017910	1.608	6.292e-04	AT2G23790.1	Protein of unknown function (DUF607)
Sb07g003860	1.307	7.009e-04	AT5G54160.1	O-methyltransferase 1
Sb10g027460	2.966	1.937e-10	AT3G20570.1	early nodulin-like protein 9
Sb08g023067	-5.336	3.698e-07	AT1G55810.3	uridine kinase-like 3
Sb01g017695	1.995	2.798e-05	AT5G52300.1	CAP160 protein
Sb04g025080	4.398	1.138e-14	AT4G31860.1	Protein phosphatase 2C family protein
Sb10g007165	2.202	1.956e-06
Sb04g008970	2.418	2.070e-06	AT4G40070.1	RING/U-box superfamily protein
Sb01g048100	-2.574	3.782e-10	AT2G17120.1	lysm domain GPI-anchored protein 2 precursor
Sb05g027350	2.304	8.291e-08	AT1G03230.1	Eukaryotic aspartyl protease family protein
Sb03g032380	2.731	6.018e-11	AT3G15670.1	Late embryogenesis abundant protein (LEA) family protein
Sb09g019000	2.7	1.660e-05
Sb10g006510	2.419	4.086e-04	AT3G18030.1	HAL3-like protein A
Sb06g033450	1.689	5.252e-04	AT5G46640.1	AT hook motif DNA-binding family protein
Sb04g006510	1.621	2.792e-04	AT3G12150.1
Sb01g016470	7.104	8.307e-07	AT2G22330.1	cytochrome P450, family 79, subfamily B, polypeptide 3
Sb05g024940	7.062	2.461e-06	AT5G42510.1	Disease resistance-responsive (dirigent-like protein) family protein
Sb04g031510	2.938	8.218e-11	AT5G47060.1	Protein of unknown function (DUF581)
Sb01g008960	-2.283	2.397e-06	AT1G72060.1	serine-type endopeptidase inhibitors
Sb04g032250	2.164	4.880e-07	AT1G20440.1	cold-regulated 47
Sb04g033320	3.363	8.436e-11	AT5G53550.2	YELLOW STRIPE like 3
Sb04g020160	1.748	3.124e-05	AT1G15140.1	FAD/NAD(P)-binding oxidoreductase
Sb01g019850	3.903	1.132e-16	AT3G23920.1	beta-amylase 1
Sb09g006010	3.353	7.323e-15	AT4G25150.1	HAD superfamily, subfamily IIIB acid phosphatase
Sb03g007470	-2.163	1.187e-04	AT1G23010.1	Cupredoxin superfamily protein
Sb01g032030	-1.901	2.801e-04	AT5G40010.1	AAA-ATPase 1
Sb03g041700	2.009	1.807e-05	AT1G43800.1	Plant stearoyl-acyl-carrier-protein desaturase family protein
Sb03g047000	-1.823	6.023e-06	AT5G04830.1	Nuclear transport factor 2 (NTF2) family protein
Sb02g023260	1.821	1.172e-05	AT5G10100.1	Haloacid dehalogenase-like hydrolase (HAD) superfamily protein
Sb01g038500	2.041	4.765e-06	AT5G05580.1	fatty acid desaturase 8
Sb03g008230	3.355	4.876e-12
Sb03g013050	2.771	2.686e-10	AT3G10040.1	sequence-specific DNA binding transcription factors
Sb10g010900	-6.377	3.843e-14	AT3G07870.1	F-box and associated interaction domains-containing protein
Sb05g024570	2.521	1.696e-06	AT3G63390.1
Sb04g006713	1.838	6.121e-04
Sb01g035780	-1.34	4.953e-04	AT1G56220.3	Dormancy/auxin associated family protein
Sb05g003130	-2.488	2.946e-10	AT2G16980.2	Major facilitator superfamily protein
Sb02g007410	-3.972	1.624e-14	AT2G02130.1	low-molecular-weight cysteine-rich 68
Sb04g002160	2.095	2.096e-05	AT3G63120.1	cyclin p1;1
Sb03g031960	-5.424	7.516e-08
Sb02g003230	2.316	6.803e-06	AT1G78390.1	nine-cis-epoxycarotenoid dioxygenase 9
Sb1306s002010	2.874	3.461e-09	AT4G18550.1	alpha/beta-Hydrolases superfamily protein
Sb02g034720	1.845	4.625e-06	AT3G21690.1	MATE efflux family protein
Sb07g000720	2.24	1.046e-07	AT3G06210.1	ARM repeat superfamily protein
Sb01g030770	2.151	4.601e-04	AT4G38900.3	Basic-leucine zipper (bZIP) transcription factor family protein
Sb01g034150	3.101	4.876e-12	AT3G13620.1	Amino acid permease family protein
Sb01g043430	2.04	4.696e-06	AT4G33920.1	Protein phosphatase 2C family protein
Sb04g009370	4.549	1.461e-07	AT5G24130.1
Sb01g000365	1.56	1.443e-04	AT5G60720.1	Protein of unknown function, DUF547
Sb05g002420	-2.631	3.263e-04	AT1G50450.1	Saccharopine dehydrogenase
Sb02g038480	2.331	3.841e-07
Sb05g008910	-3.783	2.992e-12	AT5G42510.1	Disease resistance-responsive (dirigent-like protein) family protein
Sb03g034070	1.473	3.811e-04	AT2G35680.1	Phosphotyrosine protein phosphatases superfamily protein
Sb10g010030	2.634	8.870e-04	AT3G25560.3	NSP-interacting kinase 2
Sb06g026700	1.89	1.563e-05	AT5G47060.1	Protein of unknown function (DUF581)
Sb10g007610	3.088	6.149e-15	AT4G00430.1	plasma membrane intrinsic protein 1;4
Sb01g048470	2.25	9.731e-04	AT1G42970.1	glyceraldehyde-3-phosphate dehydrogenase B subunit
Sb08g017420	-7.629	3.363e-08
Sb10g024100	-1.915	6.397e-04	AT3G52115.1	gamma response gene 1
Sb08g014065	2.746	2.727e-05	AT1G69630.1	F-box/RNI-like superfamily protein
Sb05g000940	2.33	1.533e-08	AT5G27760.1	Hypoxia-responsive family protein
Sb04g031980	2.362	1.696e-06	AT4G29140.1	MATE efflux family protein
Sb02g029590	2.144	4.951e-07	AT5G47920.1
Sb05g020340	1.862	3.900e-04	AT1G28190.1
Sb09g021040	1.84	1.505e-04	AT5G06730.1	Peroxidase superfamily protein
Sb07g001460	-3.594	7.244e-09	AT1G61330.1	FBD, F-box and Leucine Rich Repeat domains containing protein
Sb02g027470	-2.331	4.287e-08	AT5G15740.1	O-fucosyltransferase family protein
Sb03g007700	2.059	8.647e-05	AT3G45980.1	Histone superfamily protein
Sb08g009120	2.935	7.985e-10	AT5G50360.1
Sb01g043150	1.71	2.708e-05	AT5G15490.1	UDP-glucose 6-dehydrogenase family protein
Sb06g025580	-4.367	2.225e-06
Sb03g025650	-2.848	3.469e-07	AT2G34930.1	disease resistance family protein / LRR family protein
Sb05g026710	3.912	3.733e-11	AT4G35160.1	O-methyltransferase family protein
Sb04g036170	2.521	4.970e-08	AT5G11090.1	serine-rich protein-related
Sb07g028080	-1.901	2.225e-06	AT2G13360.2	alanine:glyoxylate aminotransferase
Sb04g012650	2.67	1.707e-08	AT5G03040.1	IQ-domain 2
Sb01g023740	1.635	4.530e-04	AT1G72330.1	alanine aminotransferase 2
Sb02g038180	-1.688	2.440e-04	AT1G24625.1	zinc finger protein 7
Sb01g045240	1.768	1.710e-04	AT1G17420.1	lipoxygenase 3
Sb07g027140	2.541	4.521e-06
Sb01g012110	2.224	1.057e-05	AT4G21620.2	glycine-rich protein
Sb08g017240	2.07	1.878e-06	AT1G09090.2	respiratory burst oxidase homolog B
Sb03g036100	2.165	1.122e-05	AT5G43650.1	basic helix-loop-helix (bHLH) DNA-binding superfamily protein
Sb06g018880	2.776	6.596e-06	AT1G12900.1	glyceraldehyde 3-phosphate dehydrogenase A subunit 2
Sb03g030630	2.723	6.224e-04	AT2G34060.1	Peroxidase superfamily protein
Sb01g019100	2.351	1.415e-08	AT5G03230.1	Protein of unknown function, DUF584
Sb06g022930	5.572	8.384e-08	AT3G63440.1	cytokinin oxidase/dehydrogenase 6
Sb07g024945	2.607	1.799e-08	AT2G17880.1	Chaperone DnaJ-domain superfamily protein
Sb01g037110	1.955	1.964e-06	AT1G48000.1	myb domain protein 112
Sb04g021650	4.697	1.216e-08	AT2G27550.1	centroradialis
Sb01g041700	3.796	6.777e-18	AT5G17330.1	glutamate decarboxylase
Sb10g029510	2.756	2.227e-11	AT1G15710.1	prephenate dehydrogenase family protein
Sb03g041770	1.645	3.114e-04	AT1G21410.1	F-box/RNI-like superfamily protein
Sb02g029350	-1.929	8.245e-04	AT3G23510.1	Cyclopropane-fatty-acyl-phospholipid synthase
Sb02g002130	-2.726	1.123e-07	AT3G19690.1	CAP (Cysteine-rich secretory proteins, Antigen 5, and Pathogenesis-related 1 protein) superfamily protein
Sb09g001020	1.681	8.897e-05	AT2G38870.1	Serine protease inhibitor, potato inhibitor I-type family protein
Sb06g021550	4.483	2.104e-04	AT2G24800.1	Peroxidase superfamily protein
Sb03g041660	1.69	1.099e-04	AT3G18660.2	plant glycogenin-like starch initiation protein 1
Sb05g016750	2.039	7.018e-05	AT1G74110.1	cytochrome P450, family 78, subfamily A, polypeptide 10
Sb02g031650	2.137	2.432e-06	AT5G11880.1	Pyridoxal-dependent decarboxylase family protein
Sb04g035440	1.673	7.603e-04
Sb06g032600	2.016	9.570e-06	AT5G62920.1	response regulator 6
Sb10g009090	2.17	4.148e-06	AT5G37670.1	HSP20-like chaperones superfamily protein
Sb08g003140	2.856	5.495e-05	AT3G52820.1	purple acid phosphatase 22
Sb06g031920	1.765	3.017e-04	AT1G55120.1	beta-fructofuranosidase 5
Sb03g032210	1.886	4.126e-04	AT2G26170.1	cytochrome P450, family 711, subfamily A, polypeptide 1
Sb05g023710	1.497	8.932e-04	AT5G24090.1	chitinase A
Sb02g030180	-1.777	2.041e-04	AT3G60890.2	protein binding
Sb10g008730	6.975	3.619e-06	AT5G04370.2	S-adenosyl-L-methionine-dependent methyltransferases superfamily protein
Sb03g005280	2.478	1.033e-10	AT5G03170.1	FASCICLIN-like arabinogalactan-protein 11
Sb03g027400	1.956	2.764e-04	AT2G26730.1	Leucine-rich repeat protein kinase family protein
Sb02g006230	1.626	5.052e-04	AT3G47570.1	Leucine-rich repeat protein kinase family protein
Sb04g038260	-1.656	1.377e-04	AT4G33540.1	metallo-beta-lactamase family protein
Sb05g006950	1.919	3.173e-05	AT2G44130.1	Galactose oxidase/kelch repeat superfamily protein
Sb03g041900	4.056	2.087e-07	AT4G25420.1	2-oxoglutarate (2OG) and Fe(II)-dependent oxygenase superfamily protein
Sb04g035130	2.542	3.766e-10	AT1G54050.1	HSP20-like chaperones superfamily protein
Sb07g028110	3.143	4.835e-15	AT2G44310.1	Calcium-binding EF-hand family protein
Sb08g003190	2.062	1.676e-05	AT3G52780.1	Purple acid phosphatases superfamily protein
Sb01g005770	1.764	2.076e-05	AT5G06390.1	FASCICLIN-like arabinogalactan protein 17 precursor
Sb08g014070	1.994	1.563e-05	AT5G13200.1	GRAM domain family protein
Sb02g028590	1.3	7.274e-04	AT2G33590.1	NAD(P)-binding Rossmann-fold superfamily protein
Sb09g029640	-3.059	2.182e-06	AT5G05490.2	Rad21/Rec8-like family protein
Sb01g039610	1.569	5.055e-04	AT2G28840.1	XB3 ortholog 1 in Arabidopsis thaliana
Sb06g026660	1.861	4.302e-06	AT5G47060.1	Protein of unknown function (DUF581)
Sb01g003910	2.823	2.108e-10	AT1G64980.1	Nucleotide-diphospho-sugar transferases superfamily protein
Sb03g032420	1.898	6.312e-05	AT2G46510.1	ABA-inducible BHLH-type transcription factor
Sb09g022390	-6.377	3.346e-04	AT5G59850.1	Ribosomal protein S8 family protein
Sb07g021760	2.862	2.086e-07	AT5G48930.1	hydroxycinnamoyl-CoA shikimate/quinate hydroxycinnamoyl transferase
Sb07g028690	3.171	1.219e-10	AT3G11480.1	S-adenosyl-L-methionine-dependent methyltransferases superfamily protein
Sb10g008090	2.698	1.377e-10	AT5G37820.1	NOD26-like intrinsic protein 4;2
Sb01g023300	4.856	3.076e-14	AT3G43440.1	jasmonate-zim-domain protein 11
Sb02g031110	1.897	1.523e-04	AT4G34940.1	armadillo repeat only 1
Sb05g026330	1.997	1.795e-04	AT4G01970.1	stachyose synthase
Sb09g022400	1.797	7.084e-05	AT4G21105.1	cytochrome-c oxidases;electron carriers
Sb03g044530	1.505	2.104e-04	AT1G27440.1	Exostosin family protein
Sb02g042760	2.293	5.191e-08	AT3G16770.1	ethylene-responsive element binding protein
Sb04g031960	2.593	1.947e-05	AT5G52020.1	Integrase-type DNA-binding superfamily protein
Sb01g015790	2.79	6.612e-05	AT5G50600.1	hydroxysteroid dehydrogenase 1
Sb01g009370	2.573	1.964e-06	AT1G17870.1	ethylene-dependent gravitropism-deficient and yellow-green-like 3
Sb01g046820	1.588	4.998e-04	AT2G36950.1	Heavy metal transport/detoxification superfamily protein
Sb02g039380	-1.699	3.720e-04	AT1G69190.1	Dihydropterin pyrophosphokinase / Dihydropteroate synthase
Sb10g009250	1.693	8.455e-05	AT5G37710.1	alpha/beta-Hydrolases superfamily protein
Sb06g000740	-7.599	2.413e-08	AT5G19000.1	BTB-POZ and MATH domain 1
Sb09g025900	1.947	2.374e-06	AT1G74310.1	heat shock protein 101
Sb05g021790	2.167	1.687e-05	AT2G23770.1	protein kinase family protein / peptidoglycan-binding LysM domain-containing protein
Sb02g030970	2.401	6.353e-09	AT5G47070.1	Protein kinase superfamily protein
Sb05g025820	-3.411	3.460e-06	AT2G29360.1	NAD(P)-binding Rossmann-fold superfamily protein
Sb0283s002010	2.667	8.112e-06	AT1G33260.2	Protein kinase superfamily protein
Sb04g033270	-2.41	2.351e-06
Sb01g048000	1.673	8.105e-04	AT2G47730.1	glutathione S-transferase phi 8
Sb02g023100	-2.67	1.937e-06
Sb04g025620	4.786	1.259e-12	AT1G01170.2	Protein of unknown function (DUF1138)
Sb03g043180	2.553	5.115e-09	AT5G14360.1	Ubiquitin-like superfamily protein
Sb02g013190	2.039	4.119e-04	AT4G31830.1
Sb02g000700	2.654	6.074e-09	AT5G42510.1	Disease resistance-responsive (dirigent-like protein) family protein
Sb01g038395	2.071	1.125e-04	AT2G30040.1	mitogen-activated protein kinase kinase kinase 14
Sb03g005166	1.912	1.095e-04	AT1G72280.1	endoplasmic reticulum oxidoreductins 1
Sb06g027950	-1.701	3.274e-04	AT4G31240.1	protein kinase C-like zinc finger protein
Sb10g025600	3.39	1.774e-11	AT1G80840.1	WRKY DNA-binding protein 40
Sb06g020960	2.341	1.102e-04	AT5G14230.1
Sb05g027330	1.908	2.182e-06	AT4G35150.1	O-methyltransferase family protein
Sb10g028290	4.383	3.039e-06	AT2G24490.2	replicon protein A2
Sb01g044090	-1.417	2.989e-04	AT1G22150.1	sulfate transporter 1;3
Sb03g009380	1.899	3.015e-04	AT4G36810.1	geranylgeranyl pyrophosphate synthase 1
Sb02g028440	4.623	3.221e-04	AT3G12145.1	Leucine-rich repeat (LRR) family protein
Sb03g033750	2.143	8.904e-07	AT3G24520.1	heat shock transcription factor C1
Sb06g022980	-2.892	5.852e-05	AT1G79670.1	Wall-associated kinase family protein
Sb04g023830	3.909	1.705e-06	AT5G15140.1	Galactose mutarotase-like superfamily protein
Sb02g024220	1.875	1.473e-05	AT4G39330.1	cinnamyl alcohol dehydrogenase 9
Sb08g022890	2.48	8.827e-08	AT2G22880.1	VQ motif-containing protein
Sb03g001890	1.47	5.701e-04	AT2G31090.1
Sb10g002280	-8.533	1.544e-13
Sb06g022840	1.529	6.832e-04	AT2G37170.1	plasma membrane intrinsic protein 2
Sb05g008780	-1.652	2.426e-06	AT5G42510.1	Disease resistance-responsive (dirigent-like protein) family protein
Sb07g007020	3.369	3.020e-04	AT4G14130.1	xyloglucan endotransglucosylase/hydrolase 15
Sb07g028090	3.221	4.915e-14	AT2G44310.1	Calcium-binding EF-hand family protein
Sb02g003110	1.594	2.040e-04	AT3G07560.1	peroxin 13
Sb01g038640	2.686	2.872e-11	AT2G37090.1	Nucleotide-diphospho-sugar transferases superfamily protein
Sb01g014550	-3.822	3.880e-15	AT3G19000.1	2-oxoglutarate (2OG) and Fe(II)-dependent oxygenase superfamily protein
Sb10g010400	-3.754	2.046e-08	AT1G09310.1	Protein of unknown function, DUF538
Sb01g038670	1.873	1.022e-05	AT2G38905.1	Low temperature and salt responsive protein family
Sb08g022440	-1.786	5.527e-04	AT4G11650.1	osmotin 34
Sb01g015400	2.43	2.248e-08	AT3G27690.1	photosystem II light harvesting complex gene 2.3
Sb02g041820	2.003	4.282e-06	AT2G41250.1	Haloacid dehalogenase-like hydrolase (HAD) superfamily protein
Sb02g031220	1.487	2.065e-04	AT2G20990.1	synaptotagmin A
Sb09g001420	1.639	3.637e-04	AT4G18550.1	alpha/beta-Hydrolases superfamily protein
Sb02g034050	-3.399	3.921e-13	AT3G46710.1	NB-ARC domain-containing disease resistance protein
Sb01g042160	-7.974	1.014e-09	AT3G13160.1	Tetratricopeptide repeat (TPR)-like superfamily protein
Sb02g030220	2.738	9.108e-07	AT2G28100.1	alpha-L-fucosidase 1
Sb09g023830	-2.803	4.556e-08	AT5G18240.1	myb-related protein 1
Sb02g040490	2.392	2.956e-08	AT2G46950.1	cytochrome P450, family 709, subfamily B, polypeptide 2
Sb01g049710	2.344	3.780e-07	AT4G24110.1
Sb01g035040	1.973	8.157e-04	AT2G38760.1	annexin 3
Sb08g020690	-1.889	1.192e-05	AT4G14580.1	CBL-interacting protein kinase 4
Sb04g012640	-5.858	9.740e-10
Sb02g025675	2.529	3.506e-07	AT3G43110.1
Sb02g027520	-3.503	1.590e-09
Sb07g021330	1.903	6.844e-04	AT2G02990.1	ribonuclease 1
Sb02g030640	2.576	3.517e-07	AT3G61880.2	cytochrome p450 78a9
Sb01g013030	2.303	2.665e-06	AT5G15120.1	Protein of unknown function (DUF1637)
Sb02g009870	2.538	4.507e-10	AT1G32900.1	UDP-Glycosyltransferase superfamily protein
Sb01g012740	1.697	1.854e-04	AT5G23860.1	tubulin beta 8
Sb02g030480	6.144	8.999e-24	AT2G45760.1	BON association protein 2
Sb05g000400	2.328	1.415e-08	AT5G05580.1	fatty acid desaturase 8
Sb09g002910	1.357	8.290e-04	AT3G62160.1	HXXXD-type acyl-transferase family protein
Sb09g022580	2.327	3.992e-09	AT3G12580.1	heat shock protein 70
Sb03g036960	2.21	3.846e-05
Sb07g003870	1.816	1.215e-06	AT1G01060.1	Homeodomain-like superfamily protein
Sb03g005300	1.818	1.440e-04	AT4G18690.1
Sb04g037800	2.334	9.674e-09	AT4G00430.1	plasma membrane intrinsic protein 1;4
Sb03g001980	3.354	3.640e-11	AT4G10150.1	RING/U-box superfamily protein
Sb01g008380	1.764	8.423e-05	AT3G22830.1	heat shock transcription factor A6B
Sb10g006590	1.792	6.301e-05
Sb04g031810	2.877	1.954e-05	AT1G05510.1	Protein of unknown function (DUF1264)
Sb03g008760	3.613	2.849e-19	AT1G75280.1	NmrA-like negative transcriptional regulator family protein
Sb03g043820	-1.849	4.334e-05	AT5G07280.1	Leucine-rich repeat transmembrane protein kinase
Sb04g027330	1.964	1.437e-05	AT5G51440.1	HSP20-like chaperones superfamily protein
Sb01g017060	-1.839	7.658e-07	AT1G64660.1	methionine gamma-lyase
Sb02g025020	2.039	3.185e-07	AT5G17420.1	Cellulose synthase family protein
Sb02g022280	2.306	1.072e-07	AT2G46400.1	WRKY DNA-binding protein 46
Sb01g037480	3.967	3.090e-14	AT1G56430.1	nicotianamine synthase 4
Sb10g000660	-1.638	3.277e-04	AT3G61490.3	Pectin lyase-like superfamily protein
Sb10g002900	1.71	2.741e-05	AT5G25940.1	early nodulin-related
Sb10g007730	1.898	2.304e-04
Sb02g030380	1.837	2.021e-05	AT5G52060.1	BCL-2-associated athanogene 1
Sb01g017180	-1.846	1.219e-05	AT1G64940.1	cytochrome P450, family 87, subfamily A, polypeptide 6
Sb03g006880	2.626	7.446e-11	AT1G53540.1	HSP20-like chaperones superfamily protein
Sb02g036300	2.339	1.561e-08	AT4G27350.1	Protein of unknown function (DUF1223)
Sb06g014460	1.768	1.665e-04	AT5G13220.1	jasmonate-zim-domain protein 10
Sb04g002330	-1.802	8.339e-04	AT1G53540.1	HSP20-like chaperones superfamily protein
Sb03g012620	1.722	9.904e-04	AT2G41380.1	S-adenosyl-L-methionine-dependent methyltransferases superfamily protein
Sb04g024580	2.608	1.798e-10	AT3G05550.1	Hypoxia-responsive family protein
Sb01g003520	1.656	3.535e-04	AT2G40320.1	TRICHOME BIREFRINGENCE-LIKE 33
Sb05g026070	1.718	1.223e-04	AT5G42510.1	Disease resistance-responsive (dirigent-like protein) family protein
Sb10g002980	1.896	1.033e-06	AT1G52827.1	cadmium tolerance 1
Sb01g010700	1.484	9.003e-04	AT5G22090.2	Protein of unknown function (DUF3049)
Sb06g024250	3.572	1.657e-11
Sb06g024480	2.176	9.503e-05	AT3G60390.1	homeobox-leucine zipper protein 3
Sb06g005640	2.165	3.443e-05	AT1G17200.1	Uncharacterised protein family (UPF0497)
Sb04g034840	3.021	8.870e-04	AT2G05940.1	Protein kinase superfamily protein
Sb04g007190	1.652	5.781e-04	AT2G26640.1	3-ketoacyl-CoA synthase 11
Sb10g024730	2.605	1.172e-07	AT2G24762.1	glutamine dumper 4
Sb04g029300	2.006	8.777e-05	AT5G60850.1	OBF binding protein 4
Sb02g035480	2.669	3.029e-07	AT5G55180.1	O-Glycosyl hydrolases family 17 protein
Sb01g003330	1.676	5.072e-04	AT3G55120.1	Chalcone-flavanone isomerase family protein
Sb05g019030	9.617	1.315e-19
Sb03g005480	3.479	5.344e-10	AT1G01520.1	Homeodomain-like superfamily protein
Sb01g033855	7.947	4.142e-10	AT3G51550.1	Malectin/receptor-like protein kinase family protein
Sb09g016810	3.195	2.263e-04	AT2G40170.1	Stress induced protein
Sb05g002415	6.44	3.346e-04	AT3G10300.3	Calcium-binding EF-hand family protein
Sb01g000970	-1.736	9.206e-05	AT5G48840.1	homolog of bacterial PANC
Sb03g037260	1.933	2.504e-05	AT5G03990.1
Sb01g007360	1.889	1.989e-05	AT2G39540.1	Gibberellin-regulated family protein
Sb01g007530	1.593	8.438e-04	AT2G27035.1	early nodulin-like protein 20
Sb03g004910	6.93	5.313e-06
Sb03g032000	-2.444	5.109e-08	AT1G02520.1	P-glycoprotein 11
Sb05g007030	3.364	6.149e-15	AT4G10250.1	HSP20-like chaperones superfamily protein
Sb02g001640	-4.266	1.950e-06	AT4G03220.1	Protein with RNI-like/FBD-like domains
Sb05g006250	2.134	3.012e-05	AT1G76980.1
Sb04g025070	-2.238	5.327e-05	AT1G67700.2
Sb03g043660	2.234	8.307e-07	AT3G07350.1	Protein of unknown function (DUF506)
Sb01g031210	2.215	4.415e-07	AT1G63120.1	RHOMBOID-like 2
Sb04g031320	2.604	2.164e-07	AT1G32450.1	nitrate transporter 1.5
Sb05g016880	3.071	3.426e-08	AT1G67330.1	Protein of unknown function (DUF579)
Sb07g003150	2.358	2.057e-06	AT4G16820.1	alpha/beta-Hydrolases superfamily protein
Sb02g034980	1.978	1.675e-06	AT1G61800.1	glucose-6-phosphate/phosphate translocator 2
Sb09g028720	1.647	1.894e-05	AT2G34420.1	photosystem II light harvesting complex gene B1B2
Sb01g031410	1.992	1.352e-06	AT1G78550.1	2-oxoglutarate (2OG) and Fe(II)-dependent oxygenase superfamily protein
Sb06g003180	3.112	3.200e-07	AT3G19690.1	CAP (Cysteine-rich secretory proteins, Antigen 5, and Pathogenesis-related 1 protein) superfamily protein
Sb09g022260	-1.165	6.469e-04	AT5G02020.1
Sb01g012640	2.396	8.242e-05	AT3G22640.1	cupin family protein
Sb05g005630	-3.012	2.139e-14
Sb01g022350	-7.799	6.644e-09	AT5G35910.1	Polynucleotidyl transferase, ribonuclease H fold protein with HRDC domain
Sb02g024760	3.527	1.494e-08	AT1G80840.1	WRKY DNA-binding protein 40
Sb07g021660	2.397	1.552e-07	AT4G30960.1	SOS3-interacting protein 3
Sb05g007080	-1.758	1.215e-04	AT4G10330.1	glycine-rich protein
Sb09g022920	1.873	1.104e-04	AT5G59970.1	Histone superfamily protein
Sb04g004100	2.422	9.009e-07	AT1G15330.1	Cystathionine beta-synthase (CBS) protein
Sb03g028820	2.047	1.855e-04	AT1G11910.1	aspartic proteinase A1
Sb04g032070	1.788	5.015e-05	AT4G00910.1	Aluminium activated malate transporter family protein
Sb10g012150	3.4	1.172e-05	AT5G13490.2	ADP/ATP carrier 2
Sb08g015290	-3.701	8.174e-05	AT1G78160.1	pumilio 7
Sb03g024850	2.506	4.033e-04	AT2G26690.1	Major facilitator superfamily protein
Sb03g006415	-6.304	2.184e-04	AT4G15480.1	UDP-Glycosyltransferase superfamily protein
Sb06g022820	2.218	3.409e-07	AT2G28400.1	Protein of unknown function, DUF584
Sb03g009880	1.868	9.516e-05	AT2G47680.1	zinc finger (CCCH type) helicase family protein
Sb04g005220	-2.816	1.356e-04	AT1G13570.1	F-box/RNI-like superfamily protein
Sb03g045270	2.507	1.672e-05	AT1G03230.1	Eukaryotic aspartyl protease family protein
Sb08g003840	-4.564	6.574e-04
Sb03g026890	-3.77	1.443e-04
Sb04g017460	1.541	3.930e-04	AT2G30490.1	cinnamate-4-hydroxylase
Sb06g029860	2.821	2.594e-11	AT4G10270.1	Wound-responsive family protein
Sb01g036020	-1.496	7.487e-05	AT5G58380.1	SOS3-interacting protein 1
Sb01g033620	-2.075	1.669e-04	AT1G02170.1	metacaspase 1
Sb01g045630	5.205	3.698e-07	AT5G47550.1	Cystatin/monellin superfamily protein
Sb05g007043	1.936	2.059e-04	AT5G54160.1	O-methyltransferase 1
Sb10g025870	2.004	1.256e-04	AT4G30850.2	heptahelical transmembrane protein2
Sb06g027830	1.582	9.930e-05	AT1G16860.1	Ubiquitin-specific protease family C19-related protein
Sb05g006180	2.485	8.242e-05	AT5G10530.1	Concanavalin A-like lectin protein kinase family protein
Sb07g004390	-1.455	9.993e-04	AT1G31770.1	ATP-binding cassette 14
Sb09g022480	2.119	5.191e-08	AT5G07990.1	Cytochrome P450 superfamily protein
Sb06g001780	2.565	1.011e-06	AT1G32010.1	myosin heavy chain-related
Sb08g005090	-3.51	2.184e-04	AT5G25930.1	Protein kinase family protein with leucine-rich repeat domain
Sb04g022245	4.327	4.489e-04	AT1G72360.3	Integrase-type DNA-binding superfamily protein
Sb02g032350	-2.642	4.244e-05	AT2G22410.1	SLOW GROWTH 1
Sb04g016960	4.017	9.798e-07
Sb06g003280	1.863	1.615e-05	AT5G66110.1	Heavy metal transport/detoxification superfamily protein
Sb09g026590	2.542	1.009e-08	AT3G05200.1	RING/U-box superfamily protein
Sb02g032200	-4.376	1.048e-08	AT1G76390.2	ARM repeat superfamily protein
Sb07g019910	1.561	1.652e-04	AT2G46550.1
Sb01g021980	-1.677	4.663e-04	AT3G54660.1	glutathione reductase
Sb05g024126	2.508	3.271e-06	AT3G46710.1	NB-ARC domain-containing disease resistance protein
Sb01g032580	2.225	1.159e-06	AT3G02550.1	LOB domain-containing protein 41
Sb02g027270	2.612	6.768e-11
Sb03g042660	-2.823	2.926e-05	AT2G45510.1	cytochrome P450, family 704, subfamily A, polypeptide 2
Sb02g043230	1.742	1.807e-04	AT2G39050.1	hydroxyproline-rich glycoprotein family protein
Sb09g004000	1.477	7.274e-04	AT3G05500.1	Rubber elongation factor protein (REF)
Sb02g025700	1.946	1.825e-05	AT5G20720.3	chaperonin 20
Sb05g007070	1.53	8.697e-04	AT4G10340.1	light harvesting complex of photosystem II 5
Sb10g010660	1.894	4.732e-05	AT2G31880.1	Leucine-rich repeat protein kinase family protein
Sb04g000930	-2.395	9.401e-05	AT1G14290.1	sphingoid base hydroxylase 2
Sb03g042240	1.845	4.614e-05
Sb02g038740	2.006	1.516e-06	AT5G15630.1	COBRA-like extracellular glycosyl-phosphatidyl inositol-anchored protein family
Sb05g003100	2.912	2.960e-12	AT2G27690.1	cytochrome P450, family 94, subfamily C, polypeptide 1
Sb01g000950	1.682	6.397e-04	AT5G02560.1	histone H2A 12
Sb03g033550	3.51	8.859e-16
Sb04g004220	1.832	4.953e-04	AT4G10270.1	Wound-responsive family protein
Sb01g048380	1.744	3.594e-04	AT2G02100.1	low-molecular-weight cysteine-rich 69
Sb10g023720	1.561	5.389e-04	AT3G15820.1	phosphatidic acid phosphatase-related / PAP2-related
Sb08g020910	3.733	1.982e-11	AT4G22756.1	sterol C4-methyl oxidase 1-2
Sb01g039690	3.904	6.811e-16	AT5G60020.1	laccase 17
Sb08g005640	-1.898	1.365e-04	AT2G29540.1	RNApolymerase 14 kDa subunit
Sb08g022910	2.286	1.434e-06	AT4G36830.1	GNS1/SUR4 membrane protein family
Sb02g032510	2.163	6.393e-06	AT2G24220.1	purine permease 5
Sb02g030020	3.058	5.884e-05	AT2G43820.1	UDP-glucosyltransferase 74F2
Sb02g040730	2.658	1.386e-06	AT1G14540.1	Peroxidase superfamily protein
Sb07g004700	2.57	5.721e-04	AT5G13930.1	Chalcone and stilbene synthase family protein
Sb03g034110	2.944	1.989e-11	AT2G19770.1	profilin 5
Sb06g003340	1.696	3.142e-04	AT2G21045.1	Rhodanese/Cell cycle control phosphatase superfamily protein
Sb06g021210	-1.979	2.303e-04	AT3G54420.1	homolog of carrot EP3-3 chitinase
Sb02g023660	1.863	3.823e-04	AT5G15870.1	glycosyl hydrolase family 81 protein
Sb03g009720	2.268	4.099e-04	AT3G62630.1	Protein of unknown function (DUF1645)
Sb04g004070	2.049	3.306e-06	AT5G67210.1	Protein of unknown function (DUF579)
Sb10g028500	1.796	9.930e-05	AT2G18980.1	Peroxidase superfamily protein
Sb03g003530	2.655	8.182e-11	AT5G12020.1	17.6 kDa class II heat shock protein
[truncated: 36 more rows]

## Sheet: 7 VS 3
List of DEGs between 7 vs 3 comparison
[truncated: 733 more rows]

[truncated: 3 more sheets: 7 VS 4, 7 VS 5, 7 VS 6]
