# Supplementary material for: Identification of differentially expressed genes between sorghum genotypes with contrasting nitrogen stress tolerance by genome-wide transcriptional profiling
Source: BMC Genomics. 2014 Mar 5;15:179. doi: 10.1186/1471-2164-15-179 (PMC4029069; doi:10.1186/1471-2164-15-179)
Supplement: Additional file 3 — List of DEGs among four tolerant genotypes [San Chi San (3), China17 (4), KS78 (5) and high-NUE RIL bulk (6)]. [file 1471-2164-15-179-S3.XLS]

## Sheet: Additional file 3
List of genes showed differential expression among four tolerant genotypes [San Chi San (3), China17 (4), KS78 (5), high NUE RIL bulk (6)]
log(FC)= log2 ratio of one tolerant genotype vs other tolerant genotype (P < 0.001)
				3/4	3/5	3/6	4/5	4/6	5/6
Gene	Chr	start	end	Log(FC)	Log(FC)	Log(FC)	Log(FC)	Log(FC)	Log(FC)	Annotation
Sb01g002723	1	2249041	2250853	0	-5.871	-6.488	-5.802	-6.438	-0.705	UB-like protease 1A
Sb01g004140	1	3336716	3341456	0	-7.101	-7.492	-7.045	-7.444	-0.46	N2,N2-dimethylguanosine tRNA methyltransferase
Sb01g008380	1	7214131	7215744	0.749	2.649	2.891	1.892	2.119	0.244	heat shock transcription factor A6B
Sb01g012020	1	10946220	10951295	0	-6.471	-5.144	-6.41	-5.083	1.266	ankyrin repeat family protein
Sb01g012460	1	11494360	11494929	2.329	2.279	4.782	-0.056	2.491	2.573	Homeodomain-like superfamily protein
Sb01g021110	1	24584808	24586884	1.569	-5.372	-5.246	-6.964	-6.816	0.094	UDP-glucosyltransferase 74F2
Sb01g022050	1	27019305	27022013	0.944	-2.537	-2.627	-3.475	-3.607	-0.134	receptor like protein 46
Sb01g035710	1	59334810	59337212	-0.078	-8.035	-7.231	-7.943	-7.182	0.75	F-box/RNI-like/FBD-like domains-containing protein
Sb01g039390	1	62807357	62810534	1.561	1.869	3.995	0.293	2.402	2.11	heat shock cognate protein 70-1
Sb01g044810	1	67970813	67981206	-0.592	-2.993	-2.025	-2.401	-1.46	0.95	K-box region and MADS-box transcription factor family protein
Sb10g001550	10	1247899	1250677	-0.426	-3.012	-2.304	-2.591	-1.916	0.688	RING/U-box superfamily protein
Sb10g001620	10	1301379	1302389	2.558	2.072	4.057	-0.485	1.477	1.979	C-repeat/DRE binding factor 2
Sb10g003300	10	2945018	2949236	0.601	2.936	2.414	2.331	1.783	-0.537	S-adenosyl-L-methionine-dependent methyltransferases superfamily protein
Sb10g021935	10	48802361	48804238	-1.603	-6.589	-5.548	-4.903	-3.903	0.994	Nucleic acid-binding, OB-fold-like protein
Sb10g021940	10	48863315	48866917	0	-6.947	-6.722	-6.892	-6.683	0.147	hydroxyproline-rich glycoprotein family protein
Sb10g030570	10	60223547	60225377	0.247	-2.653	-2.322	-2.918	-2.636	0.289	GDSL-like Lipase/Acylhydrolase superfamily protein
Sb02g003580	2	4018056	4019416	-0.531	-3.077	-2.44	-2.554	-1.927	0.631	alpha/beta-Hydrolases superfamily protein
Sb02g003820	2	4245795	4247705	0	-6.249	-5.497	-6.21	-5.475	0.682	S-adenosyl-L-methionine-dependent methyltransferases superfamily protein
Sb02g007350	2	9386703	9387134	-1.633	-7.912	-8.148	-6.203	-6.514	-0.319	Protein of unknown function, DUF538
Sb02g011990	2	20095845	20098519	0	-7.436	-6.455	-7.383	-6.421	0.9	Transducin/WD40 repeat-like superfamily protein
Sb02g021020	2	51997319	51998762	0	-5.488	-6.406	-5.453	-6.401	-1.002	wall associated kinase 5
Sb02g025840	2	60849905	60852719	1.536	2.299	4.863	0.761	3.331	2.588	Cytochrome P450 superfamily protein
Sb02g026630	2	61810910	61811988	2.676	3.427	5.104	0.757	2.415	1.677	redox responsive transcription factor 1
Sb02g041290	2	75158195	75160910	0	-5.743	-5.144	-5.69	-5.106	0.523	NB-ARC domain-containing disease resistance protein
Sb02g042120	2	75851842	75852940	0.685	2.998	2.979	2.319	2.259	-0.054	NAD(P)-binding Rossmann-fold superfamily protein
Sb03g012590	3	15043842	15046089	3.388	1.992	5.145	-1.389	1.715	3.13	high-affinity K+ transporter 1
Sb03g026915	3	53936770	53938218	2.217	1.098	4.017	-1.106	1.786	2.903	Transmembrane amino acid transporter family protein
Sb03g028650	3	56639054	56641961	-2.371	-8.887	-9.625	-6.431	-7.249	-0.821	cytochrome P450, family 72, subfamily A, polypeptide 14
Sb03g033210	3	61571621	61574959	-0.455	-4.337	-3.408	-3.852	-3.023	0.82	Ribosomal protein S5/Elongation factor G/III/V family protein
Sb03g040300	3	67915820	67917323	1.763	1.915	3.23	0.152	1.447	1.305	ortholog of sugar beet HS1 PRO-1 2
Sb04g009870	4	12578543	12580389	-1.958	-6.152	-5.9	-4.156	-3.955	0.204	phosphoribosylanthranilate isomerase 1
Sb04g036150	4	65901800	65904276	-6.305	-7.452	-8.39	-1.117	-2.104	-0.982	RNI-like superfamily protein
Sb05g022600	5	54591453	54595889	-0.224	3.58	2.956	3.796	3.145	-0.636	Subtilase family protein
Sb06g000660	6	837983	840716	2.032	2.201	3.735	0.155	1.687	1.533	heat shock protein 90.1
Sb06g001820	6	3323070	3325006	1.569	-4.383	-3.943	-5.964	-5.509	0.396	Ribosomal protein L7Ae/L30e/S12e/Gadd45 family protein
Sb06g014950	6	41668321	41673384	1.856	3.89	4.531	2.024	2.599	0.592	high affinity K+ transporter 5
Sb06g015520	6	43082617	43090131	-3.704	-7.524	-7.565	-3.708	-3.814	-0.105	B-block binding subunit of TFIIIC
Sb06g015590	6	43204946	43209761	0.835	2.622	2.863	1.779	1.998	0.24	Glycosyl hydrolase superfamily protein
Sb06g016043	6	44460095	44461560	0	-6.169	-5.787	-6.119	-5.71	0.352	mediator subunit 8
Sb06g016160	6	44576681	44577477	-0.322	-2.467	-1.754	-2.149	-1.46	0.693	Bifunctional inhibitor/lipid-transfer protein/seed storage 2S albumin superfamily protein
Sb06g017850	6	47260226	47261197	2.046	1.866	3.952	-0.198	1.857	2.056	HSP20-like chaperones superfamily protein
Sb06g018620	6	48220383	48221417	0	-6.737	-5.55	-6.697	-5.484	1.162	Major facilitator superfamily protein
Sb06g023860	6	52894535	52895571	0.155	2.246	1.685	2.094	1.503	-0.587	Vacuolar iron transporter (VIT) family protein
Sb07g003040	7	3308737	3310296	1.772	5.343	4.918	3.567	3.125	-0.424	Pyridoxal phosphate (PLP)-dependent transferases superfamily protein
Sb07g005100	7	6857815	6861707	1.759	2.213	4.797	0.447	3.016	2.587	Major facilitator superfamily protein
Sb07g005130	7	6911480	6916319	0.949	2.993	4.628	2.044	3.685	1.667	terpene synthase 21
Sb07g005740	7	8029114	8052209	-0.343	-2.899	-2.443	-2.547	-2.147	0.406	BED zinc finger ;hAT family dimerisation domain
Sb07g023140	7	57977647	57978651	-0.324	-4.725	-3.752	-4.387	-3.412	0.979	alpha/beta-Hydrolases superfamily protein
Sb07g023770	7	58722654	58723477	0	-9.868	-9.099	-9.811	-9.045	0.705	rotamase cyclophilin 5
Sb07g023780	7	58732523	58734632	0.506	2.232	2.724	1.724	2.186	0.464	phosphate transporter 1;7
Sb07g027500	7	62523736	62525908	-0.432	-3.504	-3.514	-3.078	-3.135	-0.052	Photosystem II reaction center PsbP family protein
Sb09g000620	9	402970	404852	0	-6.621	-6.662	-6.563	-6.59	-0.09	Disease resistance protein (TIR-NBS-LRR class) family
Sb09g000630	9	409066	410521	0	-8.127	-7.579	-8.061	-7.536	0.458	cysteine-rich RLK (RECEPTOR-like protein kinase) 23
Sb09g001040	9	928438	929340	-0.262	-5.117	-4.357	-4.856	-4.136	0.726	Serine protease inhibitor, potato inhibitor I-type family protein
Sb09g016160	9	40558478	40564228	-1.647	-7.856	-6.979	-6.126	-5.304	0.81	PIF1 helicase
Sb09g021250	9	50714173	50715734	0.096	-2.61	-2.053	-2.703	-2.169	0.536	alpha/beta-Hydrolases superfamily protein
Sb09g023150	9	52794183	52797589	0.298	-2.062	-1.869	-2.351	-2.183	0.177	ribonuclease P family protein
Sb09g028960	9	57721281	57723990	-0.738	-4.261	-2.971	-3.516	-2.268	1.257	breast basic conserved 1
Sb0283s002010	super_283	7813	9330	2.995	1.993	4.848	-0.993	1.877	2.892	Protein kinase superfamily protein
Sb0460s002010	super_460	8	3503	0.22	-2.379	-2.355	-2.601	-2.619	-0.014	Flavin-binding monooxygenase family protein
