# Supplementary material for: Identification of differentially expressed genes between sorghum genotypes with contrasting nitrogen stress tolerance by genome-wide transcriptional profiling
Source: BMC Genomics. 2014 Mar 5;15:179. doi: 10.1186/1471-2164-15-179 (PMC4029069; doi:10.1186/1471-2164-15-179)
Supplement: Additional file 4 — List of DEGs among three sensitive genotypes [CK60 (1), BTx623 (2), and low-NUE RIL bulk (7)]. [file 1471-2164-15-179-S4.XLS]

## Sheet: Additional file 4
List of genes showed differential expression among three sensitive genotypes [CK60 (1), BTx623 (2), Low NUE RIL bulk (7)]
logFC= log2 ratio of one sensitive genotype vs other sensitive genotype (P < 0.001)
				1/2	1/7	2/7
Gene	Chr	start	end	Log(FC)	Log(FC)	Log(FC)	Annotation
Sb01g003960	1	3225965	3227616	-2.642	-2.068	0.552	NAD(P)-binding Rossmann-fold superfamily protein
Sb01g006160	1	5116027	5117368	-0.549	-2.259	-1.743	FAD/NAD(P)-binding oxidoreductase family protein
Sb01g007640	1	6560681	6562719	2.835	2.712	-0.168	UDP-Glycosyltransferase superfamily protein
Sb01g008350	1	7190256	7191424	-3.004	-2.141	0.853	Bax inhibitor-1 family protein
Sb01g010460	1	9277164	9279463	-3.216	-3.213	0.018	heat shock protein 70 (Hsp 70) family protein
Sb01g012430	1	11475422	11479874	3.249	3.359	0.067	zinc transporter 10 precursor
Sb01g012440	1	11482662	11483872	2.336	4.172	1.829	zinc transporter 10 precursor
Sb01g014300	1	13492656	13494836	0.174	3.012	2.78	Transducin/WD40 repeat-like superfamily protein
Sb01g014550	1	13853361	13854813	0.105	-2.544	-2.662	2-oxoglutarate (2OG) and Fe(II)-dependent oxygenase superfamily protein
Sb01g014800	1	14097900	14100279	2.202	1.768	-0.453	LOB domain-containing protein 37
Sb01g015870	1	15466200	15466994	2.771	2.171	-0.636	GDSL-like Lipase/Acylhydrolase superfamily protein
Sb01g016100	1	15879228	15885095	-3.796	-2.989	0.783	MATE efflux family protein
Sb01g016580	1	16731693	16732526	1.354	3.145	1.754	Receptor-like protein kinase-related family protein
Sb01g017220	1	17637925	17639866	-8.22	-7.692	0.631	UB-like protease 1B
Sb01g017800	1	18395139	18397108	0.47	1.993	1.493	HXXXD-type acyl-transferase family protein
Sb01g018395	1	19126993	19130614	-5.163	-4.864	0.265	Nucleic acid-binding, OB-fold-like protein
Sb01g018490	1	19233267	19234029	-2.253	-1.803	0.418	Plant basic secretory protein (BSP) family protein
Sb01g018550	1	19339052	19339989	0.359	2.071	1.661	Late embryogenesis abundant (LEA) hydroxyproline-rich glycoprotein
Sb01g019680	1	21510401	21512397	-6.339	-7.142	-0.713	disease resistance family protein / LRR family protein
Sb01g020210	1	22333204	22337200	-2.746	-2.575	0.141	CHY-type/CTCHY-type/RING-type Zinc finger protein
Sb01g021980	1	26745120	26748359	-1.445	-2.879	-1.449	glutathione reductase
Sb01g022350	1	27669418	27671522	0	-6.146	-6.112	Polynucleotidyl transferase
Sb01g023300	1	31302425	31302931	0.833	3.293	2.389	jasmonate-zim-domain protein 11
Sb01g027330	1	46976899	46979239	-0.115	-1.831	-1.727	Peroxidase superfamily protein
Sb01g028610	1	49903885	49905180	2.348	2.928	0.569	Peroxidase superfamily protein
Sb01g029690	1	51777574	51778083	0	-7.152	-7.108	hydroxyproline-rich glycoprotein family protein
Sb01g030050	1	52253532	52257527	-2.397	-3.933	-1.571	Cytochrome P450 superfamily protein
Sb01g030140	1	52344851	52346351	-0.151	-3.291	-3.173	xyloglucan endo-transglycosylase-related 8
Sb01g030300	1	52612025	52614137	3.35	7.004	3.56	Concanavalin A-like lectin protein kinase family protein
Sb01g031080	1	53638626	53642428	2.421	3.058	0.629	cytochrome P450, family 704, subfamily A, polypeptide 2
Sb01g031120	1	53668079	53668719	-2.488	-2.933	-0.496	peptidoglycan-binding LysM domain-containing protein
Sb01g031410	1	54007616	54009205	0.519	2.649	2.085	2-oxoglutarate (2OG) and Fe(II)-dependent oxygenase superfamily protein
Sb01g031470	1	54064049	54064706	0.879	2.468	1.547	Cystatin/monellin superfamily protein
Sb01g031660	1	54235597	54241230	-0.823	-2.784	-1.969	pyruvate orthophosphate dikinase
Sb01g032980	1	55977877	55984913	0.719	-3.182	-3.954	3beta-hydroxysteroid-dehydrogenase/decarboxylase isoform 1
Sb01g032990	1	56004806	56011778	-1.485	-5.132	-3.674	3beta-hydroxysteroid-dehydrogenase/decarboxylase isoform 2
Sb01g033010	1	56047918	56055677	-0.817	4.873	5.642	UB-like protease 1A
Sb01g033360	1	56595053	56601203	-5.055	-5.098	-0.066	acetoacetyl-CoA thiolase 2
Sb01g033630	1	56960341	56962211	-0.757	1.986	2.731	metacaspase 1
Sb01g033670	1	56983427	56986424	0.314	1.838	1.486	nodulin MtN21 /EamA-like transporter family protein
Sb01g033880	1	57277009	57278540	-2.69	-2.232	0.477	O-methyltransferase family protein
Sb01g033980	1	57393170	57395401	0	-7.64	-7.601	Ribosomal protein S4
Sb01g036790	1	60395728	60397303	0.909	3.277	2.378	embryonic cell protein 63
Sb01g037480	1	61031332	61033270	1.864	3.963	2.071	nicotianamine synthase 4
Sb01g039120	1	62570044	62571940	-5.447	-5.328	0.159	PsbP-like protein 2
Sb01g041180	1	64497962	64498941	-3.121	-2.658	0.48	heat shock protein 21
Sb01g041350	1	64653444	64655816	2.44	2.798	0.28	subtilisin-like serine protease 2
Sb01g042160	1	65462821	65464064	0	-5.903	-5.867	Tetratricopeptide repeat (TPR)-like superfamily protein
Sb01g046680	1	69834462	69835417	3.316	4.356	1.019	expansin 11
Sb01g046890	1	70005723	70007651	2.202	2.216	-0.009	phosphate transporter 1;7
Sb01g047550	1	70645925	70647967	-0.069	2.666	2.693	Tetratricopeptide repeat (TPR)-like superfamily protein
Sb01g047650	1	70741548	70744793	-0.666	-2.846	-2.197	CCT motif family protein
Sb01g047780	1	70919577	70921663	0	-7.827	-7.792	magnesium transporter 6
Sb01g048000	1	71075448	71076863	0.76	2.173	1.383	glutathione S-transferase phi 8
Sb01g048030	1	71101357	71103628	1.689	3.071	1.351	cytochrome P450, family 78, subfamily A, polypeptide 6
Sb01g048100	1	71159986	71161471	-0.935	-3.919	-3.047	lysm domain GPI-anchored protein 2 precursor
Sb01g049120	1	72119090	72120561	-1.589	-3.474	-1.944	nascent polypeptide-associated complex subunit alpha-like protein 2
Sb01g049530	1	72472728	72478692	-0.07	1.879	1.914	alpha/beta-Hydrolases superfamily protein
Sb01g050150	1	73142087	73143834	3.212	3.709	0.453	Divalent ion symporter
Sb01g050400	1	73461831	73466924	-0.458	-2.5	-2.056	OSBP(oxysterol binding protein)-related protein 2A
Sb01g050430	1	73488844	73489576	-0.317	-2.135	-1.851	expansin B2
Sb10g002600	10	2287283	2288998	-7.232	-6.595	0.741	S-locus lectin protein kinase family protein
Sb10g002850	10	2497021	2498092	-3.634	-4.676	-1.031	early nodulin-related
Sb10g002980	10	2586000	2589061	0.146	2.649	2.465	cadmium tolerance 1
Sb10g003700	10	3202024	3203677	-0.975	3.526	4.498	dehydrin xero 1
Sb10g004110	10	3628060	3628504	2.067	3.174	1.1	Histone superfamily protein
Sb10g007180	10	6988001	6989138	-3.171	-2.612	0.517	CP12 domain-containing protein 1
Sb10g007320	10	7130453	7131702	-3.612	-2.556	1.054	12-oxophytodienoate reductase 2
Sb10g007610	10	7434249	7435606	1.515	3.178	1.637	plasma membrane intrinsic protein 1;4
Sb10g009990	10	12135837	12137455	2.856	2.686	-0.178	UDP-Glycosyltransferase superfamily protein
Sb10g010060	10	12306678	12308956	-9.207	-8.727	0.572	ureide permease 1
Sb10g011510	10	16768459	16769814	2.525	2.695	0.193	Peroxidase superfamily protein
Sb10g011530	10	16855829	16857234	2.041	2.027	-0.006	Peroxidase superfamily protein
Sb10g012970	10	19765349	19768827	-2.68	-2.41	0.251	FKBP-type peptidyl-prolyl cis-trans isomerase family protein
Sb10g019360	10	41279125	41280840	-4	-4.874	-0.902	delta tonoplast integral protein
Sb10g021570	10	47512037	47513585	2.645	3.085	0.44	CBL-interacting protein kinase 12
Sb10g023110	10	51471961	51473822	-8.411	-7.16	1.244	UDP-glucosyl transferase 72B3
Sb10g024540	10	53624200	53625012	0.672	2.513	1.829	Predicted AT-hook DNA-binding family protein
Sb10g028140	10	58028550	58035387	0.114	1.76	1.606	IAA-leucine resistant (ILR)-like gene 6
Sb10g028440	10	58266199	58267197	-3.305	-3.625	-0.334	Concanavalin A-like lectin protein kinase family protein
Sb10g029510	10	59307002	59308442	-0.136	1.74	1.841	prephenate dehydrogenase family protein
Sb10g030710	10	60343678	60344799	5.184	3.837	-1.398	exocyst subunit exo70 family protein F1
Sb10g030830	10	60485830	60493712	3.948	4.381	0.382	FAD-binding Berberine family protein
Sb02g000500	2	451565	453137	3.127	2.823	-0.323	Peroxidase superfamily protein
Sb02g000670	2	544089	544748	2.793	2.22	-0.643	Disease resistance-responsive (dirigent-like protein) family protein
Sb02g002760	2	2873293	2875250	-3.109	-2.162	0.931	phytochrome interacting factor 3-like 5
Sb02g003530	2	3987762	3993095	1.943	2.42	0.441	Tyrosine transaminase family protein
Sb02g004300	2	4866587	4869925	0.927	2.659	1.705	flavin-dependent monooxygenase 1
Sb02g004380	2	4947752	4948745	-2.127	-2.136	-0.004	Chlorophyll A-B binding family protein
Sb02g005410	2	6394023	6395769	-5.555	-7.014	-1.424	Deoxyxylulose-5-phosphate synthase
Sb02g005430	2	6414831	6419274	-1.37	-4.39	-3.033	Forkhead-associated (FHA) domain-containing protein
Sb02g006210	2	7739045	7739837	1.026	2.544	1.503	flavodoxin-like quinone reductase 1
Sb02g006860	2	8737439	8738751	2.347	2.438	0.059	Galactose oxidase/kelch repeat superfamily protein
Sb02g007410	2	9413235	9413710	1.056	-2.3	-3.395	low-molecular-weight cysteine-rich 68
Sb02g007540	2	9524242	9526247	2.188	2.451	0.235	cytochrome P450, family 83, subfamily B, polypeptide 1
Sb02g019410	2	46946121	46949319	4.571	4.818	0.198	CYTOCHROME P450 51G1
Sb02g022650	2	55805153	55809767	3.019	2.379	-0.698	Leucine-rich repeat transmembrane protein kinase protein
Sb02g024420	2	58725697	58728694	-1.26	-4.537	-3.319	chlororespiratory reduction 6
Sb02g024760	2	59264547	59266116	0.32	2.036	1.664	WRKY DNA-binding protein 40
Sb02g028540	2	63689608	63691251	-2.881	-2.013	0.829	Zinc finger C-x8-C-x5-C-x3-H type family protein
Sb02g029090	2	64267238	64268834	-1.22	-3.521	-2.335	Oxidoreductase, zinc-binding dehydrogenase family protein
Sb02g030320	2	65385362	65386084	-0.248	1.823	2.031	dehydration response element B1A
Sb02g030330	2	65390448	65391233	-0.793	2.142	2.899	C-repeat/DRE binding factor 2
Sb02g030640	2	65662196	65664496	1.263	2.892	1.594	cytochrome p450 78a9
Sb02g035520	2	69941726	69944230	1.94	2.743	0.753	O-Glycosyl hydrolases family 17 protein
Sb02g035570	2	69974018	69974750	0.48	2.367	1.87	uclacyanin 1
Sb02g038180	2	72462044	72462580	3.184	1.978	-1.255	zinc finger protein 7
Sb02g039433	2	73531020	73531925	3.453	1.993	-1.493	Calcium-binding EF-hand family protein
Sb02g039470	2	73575044	73578086	2.501	2.127	-0.382	phospholipase A 2A
Sb02g040670	2	74575248	74576784	2.497	2.631	0.128	Peroxidase superfamily protein
Sb02g040680	2	74580542	74582283	2.648	2.509	-0.129	Peroxidase superfamily protein
Sb02g040720	2	74619285	74620878	2.827	2.722	-0.13	peroxidase 2
Sb02g040740	2	74638262	74639638	2.192	1.897	-0.316	Peroxidase superfamily protein
Sb02g040750	2	74643935	74645478	2.492	2.892	0.403	Peroxidase superfamily protein
Sb02g041310	2	75168923	75169996	0.841	2.692	1.795	galacturonosyltransferase-like 4
Sb02g041330	2	75180830	75184472	2.932	2.631	-0.319	Cytochrome P450 superfamily protein
Sb02g043350	2	77180833	77182864	2.372	1.851	-0.548	ETHYLENE-INSENSITIVE3-like 1
Sb02g043450	2	77274759	77276418	0.289	2.078	1.746	galactinol synthase 2
Sb03g002270	3	2083988	2086222	0.629	1.946	1.285	Peptide-N4-(N-acetyl-beta-glucosaminyl)asparagine amidase A protein
Sb03g004330	3	4624644	4627897	0.767	2.198	1.381	Lactoylglutathione lyase / glyoxalase I family protein
Sb03g005070	3	5265722	5270993	-6.315	-5.519	0.885	receptor like protein 19
Sb03g005150	3	5375989	5378694	2.05	2.524	0.451	germin-like protein 5
Sb03g005166	3	5398990	5404212	-7.329	-5.994	1.411	endoplasmic reticulum oxidoreductins 1
Sb03g006765	3	7009497	7012497	-2.703	-5.541	-2.873	Protein kinase superfamily protein
Sb03g006890	3	7119595	7120274	-3.911	-4.873	-0.95	heat shock protein 18.2
Sb03g006900	3	7131624	7132458	-2.775	-2.463	0.321	HSP20-like chaperones superfamily protein
Sb03g006920	3	7152230	7152682	-3.807	-3.151	0.652	HSP20-like chaperones superfamily protein
Sb03g007700	3	8099378	8099830	0.786	2.288	1.502	Histone superfamily protein
Sb03g008140	3	8624400	8626555	-1.629	-5.768	-4.068	Protein kinase superfamily protein
Sb03g008970	3	9730186	9735642	-5.529	-8.642	-3.042	C-8,7 sterol isomerase
Sb03g009370	3	10102734	10103654	-0.376	-2.123	-1.788	serine-type endopeptidase inhibitors
Sb03g009430	3	10162221	10164778	-1.502	2.465	3.931	germin-like protein 5
Sb03g009470	3	10188005	10193850	-5.801	-5.462	0.414	endoplasmic reticulum oxidoreductins 1
Sb03g011510	3	12908087	12911844	0.358	1.809	1.418	beta-6 tubulin
Sb03g012310	3	14198322	14199242	0.407	2.023	1.6	myb domain protein 112
Sb03g012360	3	14246425	14247482	2.566	4.168	1.545	senescence-related gene 1
Sb03g012500	3	14802338	14803564	0.539	2.519	1.987	Mitochondrial import inner membrane translocase subunit
Sb03g012570	3	15007831	15008505	-0.891	2.319	3.166	transcription factor-related
Sb03g026790	3	53702525	53704303	2.397	3.92	1.536	Galactose mutarotase-like superfamily protein
Sb03g026960	3	54104607	54107787	6.888	7.087	0.142	wall associated kinase 3
Sb03g027040	3	54239475	54240541	-0.754	3.213	3.943	photosystem II light harvesting complex gene B1B2
Sb03g027220	3	54727750	54730678	-0.184	-2.147	-2	DNAJ heat shock N-terminal domain-containing protein
Sb03g027670	3	55338058	55340327	-7.362	-8.171	-0.709	GDSL-like Lipase/Acylhydrolase superfamily protein
Sb03g028360	3	56148972	56151236	0.145	1.975	1.776	SLAC1 homologue 3
Sb03g028700	3	56715270	56717541	0.276	2.004	1.679	cytochrome P450, family 72, subfamily A, polypeptide 15
Sb03g029080	3	57221941	57223630	0.736	2.147	1.374	UDP-glucosyl transferase 73B5
Sb03g030630	3	58833619	58836380	0.557	2.569	2.007	Peroxidase superfamily protein
Sb03g031270	3	59629538	59634880	-0.996	-2.246	-1.261	AMP-dependent synthetase and ligase family protein
Sb03g032150	3	60589114	60590175	3.654	2.509	-1.224	mitogen-activated protein kinase kinase kinase 15
Sb03g032360	3	60798983	60804237	-1.09	-2.993	-1.907	chloride channel F
Sb03g032420	3	60850210	60852164	0.486	1.926	1.389	ABA-inducible BHLH-type transcription factor
Sb03g036770	3	64857586	64863300	-2.512	-2.127	0.351	methyl esterase 1
Sb03g037575	3	65498061	65503236	2.371	2.509	0.102	sigma factor binding protein 1
Sb03g040440	3	68059909	68061495	0.286	1.785	1.481	cytochrome P450, family 94, subfamily C, polypeptide 1
Sb03g042400	3	69783791	69786170	-3.57	-7.754	-4.12	Pectinacetylesterase family protein
Sb03g044790	3	72144413	72149281	-0.887	-2.726	-1.861	high affinity K+ transporter 5
Sb03g045210	3	72470612	72470935	0.266	2.19	1.919	Glutaredoxin family protein
Sb03g046890	3	73909572	73910391	0.375	2.482	2.095	AWPM-19-like family protein
Sb03g047000	3	73991785	73993785	-1.473	-3.159	-1.68	Nuclear transport factor 2 (NTF2) family protein
Sb03g047330	3	74205803	74207284	-2.117	-2.334	-0.264	Homeodomain-like superfamily protein
Sb03g047340	3	74216346	74217976	2.988	2.603	-0.446	ZRT/IRT-like protein 2
Sb03g047510	3	74398782	74403294	2.242	-3.543	-5.848	S-adenosyl-L-methionine-dependent methyltransferases
Sb04g000970	4	807816	809771	2.498	2.765	0.246	nitrate transporter 2.4
Sb04g007710	4	8079900	8082264	0.045	1.784	1.71	tetraspanin2
Sb04g008360	4	9508112	9511126	2.267	1.789	-0.513	NOD26-like intrinsic protein 1;2
Sb04g008990	4	10726750	10727615	-0.077	2.547	2.613	RING/U-box superfamily protein
Sb04g009670	4	12242485	12251685	-2.281	-3.818	-1.588	BCL-2-associated athanogene 6
Sb04g011090	4	16256176	16257675	-1.699	-2.98	-1.319	O-methyltransferase family protein
Sb04g011100	4	16296880	16298554	0.598	2.207	1.588	plasma-membrane associated cation-binding protein 1
Sb04g012680	4	20176393	20178024	-1.609	-6.659	-4.966	TTF-type zinc finger protein with HAT dimerisation domain
Sb04g019550	4	45697879	45698385	0.566	1.873	1.281	Disease resistance-responsive (dirigent-like protein) family protein
Sb04g022360	4	51852564	51855678	-5.775	-6.554	-0.769	Ankyrin repeat family protein / BTB/POZ domain-containing protein
Sb04g023000	4	52657447	52660585	0.926	2.799	1.843	monooxygenase 1
Sb04g027360	4	57250275	57251472	0.466	1.938	1.447	Phosphate-responsive 1 family protein
Sb04g029900	4	59930576	59931733	1.453	3.6	2.095	fatty acid desaturase 2
Sb04g031392	4	61379610	61380726	-6.297	-6.221	0.187	ATP binding;aminoacyl-tRNA ligases
Sb04g032430	4	62376719	62380912	0.1	1.91	1.789	plasma membrane intrinsic protein 1;4
Sb04g032650	4	62669645	62676565	2.867	5.256	2.359	seed storage 2S albumin superfamily protein
Sb04g033320	4	63221002	63225214	-0.1	2.801	2.871	YELLOW STRIPE like 3
Sb04g033330	4	63227150	63231148	5.536	3.928	-1.608	YELLOW STRIPE like 3
Sb04g033580	4	63477828	63484031	-2.559	-2.114	0.422	Pentapeptide repeat-containing protein
Sb04g034630	4	64473976	64475707	-2.71	-2.518	0.188	Adenine nucleotide alpha hydrolases-like superfamily protein
Sb04g035710	4	65604464	65604967	0.318	1.819	1.478	membrane-associated progesterone binding protein 2
Sb04g035800	4	65668258	65669070	3.032	3.359	0.3	Nucleotide-diphospho-sugar transferases superfamily protein
Sb04g037800	4	67357489	67359050	0.717	2.058	1.316	plasma membrane intrinsic protein 1;4
Sb05g000390	5	216857	218904	0.719	2.364	1.615	fatty acid desaturase 8
Sb05g001525	5	1601126	1601482	4.657	3.08	-1.603	glutathione S-transferase tau 7
Sb05g003170	5	3549122	3550355	4.097	4.348	0.192	Glycosyltransferase family 29 (sialyltransferase) family protein
Sb05g003480	5	3939686	3941007	-2.036	-1.876	0.142	ribulose bisphosphate carboxylase small chain 1A
Sb05g003920	5	4566438	4569779	-6.671	-6.092	0.59	NB-ARC domain-containing disease resistance protein
Sb05g005200	5	6828020	6828640	2.395	2.785	0.331	Disease resistance-responsive (dirigent-like protein) family protein
Sb05g005720	5	7861724	7863560	2.606	2.432	-0.218	2-oxoglutarate (2OG) and Fe(II)-dependent oxygenase superfamily protein
Sb05g006354	5	9934471	9936222	-3.687	-4.455	-0.783	FKBP-like peptidyl-prolyl cis-trans isomerase family protein
Sb05g006450	5	10420542	10422227	-0.188	2.361	2.553	Disease resistance-responsive (dirigent-like protein) family protein
Sb05g006915	5	11714053	11718593	-2.096	-2.187	-0.137	Ankyrin repeat family protein
Sb05g008440	5	15713191	15714431	2.955	3.365	0.365	carboxyesterase 17
Sb05g008460	5	15797535	15802297	2.765	3.084	0.286	2-oxoglutarate (2OG) and Fe(II)-dependent oxygenase superfamily protein
Sb05g017980	5	44069607	44070831	2.645	1.969	-0.699	Beta-1,3-N-Acetylglucosaminyltransferase family protein
Sb05g020400	5	50013608	50015373	-0.576	2.012	2.557	xyloglucan endotransglucosylase/hydrolase 5
Sb05g022670	5	54768863	54773304	-5.84	-5.281	0.624	FBD, F-box and Leucine Rich Repeat domains containing protein
Sb05g023920	5	56844350	56845245	2.019	2.093	0.007	uclacyanin 1
Sb05g024430	5	57599812	57601730	-0.197	2.069	2.242	phospholipase A 2A
Sb05g024565	5	57770174	57774435	-1.645	-6.66	-4.949	RAS associated with diabetes protein 51
Sb05g024880	5	58055848	58059255	-5.826	-7.494	-1.554	NB-ARC domain-containing disease resistance protein
Sb05g024890	5	58064101	58065633	2.895	2.85	-0.054	UDP-glucosyl transferase 73C7
Sb05g025450	5	58730571	58733380	1.118	6.717	5.494	disease resistance protein (TIR-NBS-LRR class)
Sb05g025820	5	59235613	59237729	-3.796	-7.532	-3.668	NAD(P)-binding Rossmann-fold superfamily protein
Sb05g025900	5	59416966	59417283	5.794	4.4	-1.512	Thioredoxin superfamily protein
Sb05g025990	5	59548254	59552059	3.725	4.012	0.306	Mono-/di-acylglycerol lipase, N-terminal;Lipase, class 3
Sb05g026040	5	59604328	59607841	-5.083	-7.952	-2.768	Leucine-rich repeat protein kinase family protein
Sb05g026175	5	59898285	59901008	-5.548	-5.56	-0.002	structural molecules
Sb05g026185	5	59927116	59943817	-5.395	-7.406	-2.031	S-locus lectin protein kinase family protein
Sb05g026490	5	60376700	60377964	-2.259	-3.88	-1.628	glutathione S-transferase TAU 18
Sb05g026920	5	60938221	60940458	1.246	-2.344	-3.645	NB-ARC domain-containing disease resistance protein
Sb05g027010	5	61102582	61104264	-3.125	-2.706	0.387	cytochrome P450, family 87, subfamily A, polypeptide 6
Sb05g027210	5	61415357	61418887	2.126	2.507	0.363	phospholipase D alpha 1
Sb05g027340	5	61614436	61616948	0.189	3.254	3.018	O-methyltransferase family protein
Sb05g027760	5	62162581	62164664	0.664	2.206	1.542	GRAS family transcription factor
Sb05g027780	5	62181147	62183282	2.015	1.83	-0.188	SCARECROW-like 14
Sb05g027785	5	62195815	62197995	0.277	2.732	2.434	GRAS family transcription factor
Sb06g000260	6	106880	108955	-0.038	2.599	2.586	cytochrome P450, family 93, subfamily D, polypeptide 1
Sb06g000820	6	1149898	1151703	0.529	2.131	1.571	O-methyltransferase 1
Sb06g003180	6	6636307	6637158	1.136	2.726	1.542	CAP (Cysteine-rich secretory proteins
Sb06g012290	6	33921889	33923074	4.757	3.475	-1.304	Galactose oxidase/kelch repeat superfamily protein
Sb06g014450	6	39970615	39972162	2.342	2.061	-0.299	FAD-binding Berberine family protein
Sb06g015940	6	44131262	44132501	0.565	2.124	1.537	xyloglucan endotransglucosylase/hydrolase 25
Sb06g016330	6	44995584	44996137	1.207	2.648	1.427	Histone superfamily protein
Sb06g018090	6	47532946	47534578	0.311	2.732	2.348	NAD(P)-linked oxidoreductase superfamily protein
Sb06g019090	6	48700776	48703341	2.482	2.318	-0.239	Transmembrane amino acid transporter family protein
Sb06g021040	6	50399341	50402636	2.184	2.167	-0.059	Major facilitator superfamily protein
Sb06g021520	6	50760157	50762178	2.701	3.604	0.89	glyoxal oxidase-related protein
Sb06g022630	6	51850366	51853173	-0.109	-2.05	-1.949	threonine aldolase 1
Sb06g025250	6	54207289	54212955	2.922	2.187	-0.809	Prolyl oligopeptidase family protein
Sb06g027740	6	56570838	56574085	-1.609	-5.764	-4.074	Ribosomal protein L30/L7 family protein
Sb06g027780	6	56617335	56618523	0	-5.606	-5.569	Ribosomal protein L30/L7 family protein
Sb06g028010	6	56855919	56858679	4.382	3.85	-0.587	HXXXD-type acyl-transferase family protein
Sb06g029800	6	58370505	58375274	3.385	2.402	-1.027	S-locus lectin protein kinase family protein
Sb06g031460	6	59852968	59857280	2.413	1.746	-0.688	glutamine synthetase 2
Sb06g031920	6	60228709	60231421	1.652	3.449	1.761	beta-fructofuranosidase 5
Sb06g032190	6	60420189	60423559	-0.59	-2.129	-1.564	Alternative oxidase family protein
Sb06g032280	6	60477768	60478615	-5.183	-5.498	-0.303	basic helix-loop-helix (bHLH) DNA-binding superfamily protein
Sb06g033760	6	61663580	61664763	3.119	3.484	0.318	Vacuolar iron transporter (VIT) family protein
Sb06g033846	6	61781146	61781641	-0.368	-3.059	-2.696	Peroxidase superfamily protein
Sb06g034030	6	61927847	61929890	0.128	-1.849	-2.011	Major facilitator superfamily protein
Sb07g000490	7	301901	303986	-0.557	-2.331	-1.799	FAD-binding Berberine family protein
Sb07g001280	7	1265833	1267178	1.959	1.785	-0.233	Peroxidase superfamily protein
Sb07g001360	7	1338712	1348679	1.378	2.772	1.347	cytochrome P450, family 87, subfamily A, polypeptide 6
Sb07g001460	7	1547113	1550267	0.284	-2.677	-2.98	FBD, F-box and Leucine Rich Repeat domains containing protein
Sb07g005140	7	6930171	6933232	2.333	2.825	0.465	zinc transporter 5 precursor
Sb07g007010	7	10770828	10771917	3.12	3.652	0.539	xyloglucan endotransglucosylase/hydrolase 15
Sb07g007030	7	10895543	10917140	-0.606	-2.08	-1.47	cycloartenol synthase 1
Sb07g007450	7	11413754	11414949	1.953	1.876	-0.105	Xyloglucan endotransglucosylase/hydrolase family protein
Sb07g009340	7	16011218	16015090	3.142	4.21	1.024	cell wall-associated kinase
Sb07g020050	7	51786852	51790492	-0.763	-2.075	-1.359	sulfate transporter 1;3
Sb07g022220	7	56624679	56626157	-2.024	-3.64	-1.636	Chaperone DnaJ-domain superfamily protein
Sb07g023030	7	57890002	57890892	0.376	2.212	1.781	redox responsive transcription factor 1
Sb07g024200	7	59189842	59193959	-0.436	-5.428	-5.06	Ribosomal protein L1p/L10e family
Sb07g028140	7	63122075	63124319	0.203	1.828	1.596	FASCICLIN-like arabinoogalactan 7
Sb08g000550	8	482761	484840	-0.592	-2.872	-2.312	ferritin 4
Sb08g001200	8	1156139	1156783	0.551	2.466	1.874	Calcium-binding EF-hand family protein
Sb08g001430	8	1388492	1393538	-0.691	-2.078	-1.431	CBL-interacting protein kinase 3
Sb08g002290	8	2429095	2433531	-0.764	-2.953	-2.23	LRR and NB-ARC domains-containing disease resistance protein
Sb08g002590	8	2673615	2675815	-1.05	-2.315	-1.299	WRKY DNA-binding protein 55
Sb08g002660	8	2779571	2780575	0.794	2.816	1.988	lipid transfer protein 3
Sb08g003170	8	3513569	3514786	0.593	2.95	2.306	Chalcone and stilbene synthase family protein
Sb08g003820	8	4423015	4425471	2.112	-2.996	-5.117	RING/FYVE/PHD zinc finger superfamily protein
Sb08g006180	8	9164826	9168664	-2.066	-1.749	0.312	Glycinamide ribonucleotide (GAR) synthetase
Sb08g016060	8	42400363	42403570	2.935	2.922	-0.071	ureide permease 2
Sb08g016370	8	43447740	43449505	1.297	2.656	1.332	2-oxoglutarate (2OG) and Fe(II)-dependent oxygenase protein
Sb09g000760	9	552847	554959	2.214	2.307	0.03	nodulin MtN21 /EamA-like transporter family protein
Sb09g000800	9	590010	592240	1.792	5.638	3.806	nodulin MtN21 /EamA-like transporter family protein
Sb09g001010	9	900532	900753	-1.045	-6.921	-5.932	Serine protease inhibitor, potato inhibitor I-type family protein
Sb09g001070	9	938688	938909	-0.494	-3.014	-2.532	Serine protease inhibitor, potato inhibitor I-type family protein
Sb09g005690	9	7578784	7589494	-3.054	-2.749	0.254	glutamine-tRNA ligase
Sb09g006490	9	10392561	10397318	-0.451	2.471	2.87	Arabidopsis thaliana gibberellin 2-oxidase 1
Sb09g018410	9	46028295	46028957	4.28	4.508	0.146	Calcium-dependent lipid-binding (CaLB domain) family protein
Sb09g021490	9	50944384	50946914	0.244	2.312	2.027	Subtilase family protein
Sb09g022400	9	52083991	52084714	-4.589	-3.84	0.728	cytochrome-c oxidases;electron carriers
Sb09g024350	9	53904154	53906521	0.715	2.216	1.459	metacaspase 6
Sb09g024950	9	54460812	54464066	0.703	2.185	1.404	Mannose-binding lectin superfamily protein
Sb09g025140	9	54627339	54628925	0.948	2.38	1.377	Pyridoxal phosphate (PLP)-dependent transferases protein
Sb09g025530	9	55006797	55008244	2.288	2.621	0.286	O-methyltransferase family protein
Sb09g025540	9	55018768	55020383	0.614	1.992	1.333	O-methyltransferase family protein
Sb09g025730	9	55141225	55143647	2.963	2.582	-0.417	hemoglobin 1
Sb09g025890	9	55281020	55282030	3.743	2.897	-0.906	Glycosyl hydrolase superfamily protein
Sb09g026141	9	55466916	55474425	3.925	4.139	0.177	Leucine-rich repeat transmembrane protein kinase protein
Sb09g027590	9	56662520	56663221	0.805	2.133	1.294	seed storage 2S albumin superfamily protein
Sb09g029640	9	58275799	58283150	-1.321	-3.834	-2.549	Rad21/Rec8-like family protein
Sb0012s002110	super_12	88801	92951	2.766	1.945	-0.883	nodulin MtN21 /EamA-like transporter family protein
