# Supplementary material for: Identification of differentially expressed genes between sorghum genotypes with contrasting nitrogen stress tolerance by genome-wide transcriptional profiling
Source: BMC Genomics. 2014 Mar 5;15:179. doi: 10.1186/1471-2164-15-179 (PMC4029069; doi:10.1186/1471-2164-15-179)
Supplement: Additional file 5 — Confirmation of differentially expressed candidate genes. A) The Fold changes observed between 12 pair-wise comparisons (1/3, 1/4, 1/5, 1/6, 2/3, 2/4, 2/5, 2/6, 7 /3, 7/4, 7/5, and 7/6) made between three sensitive genotypes [CK60 (1), BTx623 (2) and the low-NUE bulk (7)] with each of the four tolerant genotypes [San Chi San (3), China17 (4), KS78 (5) and the high-NUE bulk (6)] in RNA-seq. B) Confirmation of the fold changes observed in RNA-seq with Real-Time qRT-PCR for the cDNA’s extracted from root tissues of seedling grown under N-stress. C) Checking the expression levels of candidate genes for the cDNA’s extracted from root tissues of seedlings grown under full N (100% Hoagland solution). [file 1471-2164-15-179-S5.XLS]

## Sheet: Additional file 5
Confirmation of RNA-Sequencing Data by Real-Time RT-PCR.
A) The Fold changes observed between 12 pair-wise comparisons (1/3, 1/4, 1/5, 1/6, 2/3, 2/4, 2/5, 2/6, 7 /3, 7/4, 7/5, and 7/6)
made between three sensitive genotypes [CK60 (1), BTx623 (2) and the low-NUE bulk (7)] with each of the
four tolerant genotypes [San Chi San (3), China17 (4), KS78 (5) and the high-NUE bulk (6)] in RNA-seq.
B) Confirmation of the fold changes observed in RNA-seq with Real-Time RT-PCR between 12 pair-wise comparisons
1/3, 1/4, 1/5, 1/6 indicates increased No. of folds in 1 compared to 3, 4, 5 and 6 respectively
2/3, 2/4, 2/5, 2/6 indicates increased No. of folds in 2 compared to 3, 4, 5 and 6 respectively
7/3, 7/4, 7/5, 7/6 indicates increased No. of folds in 7 compared to 3, 4, 5 and 6 respectively; ** indicates not significant
Standard error, average of three biological replicates with three technical replications each
C) Gene expression changes observed in the three week old root tissues grown under full N with Real-Time RT-PCR
1/3, 1/4, 1/5, 1/6 indicates increased No. of folds in 1 compared to 3, 4, 5 and 6 respectively
2/3, 2/4, 2/5, 2/6 indicates increased No. of folds in 2 compared to 3, 4, 5 and 6 respectively
7/3, 7/4, 7/5, 7/6 indicates increased No. of folds in 7 compared to 3, 4, 5 and 6 respectively; ** indicates not significant
Standard error, average of three biological replicates with three technical replications each
A) Fold changes observed between the genotypes in RNA-seq
Gene name	Gene id	Fold changes
		1/3	1/4	1/5	1/6	2/3	2/4	2/5	2/6	7/3	7/4	7/5	7/6
Disease resistance	Sb05g008910	72.5548	10.6	28.6	8.6	6	4	**	5.2	70.6	**	6	4.79656
Thaumatin	Sb08g022420	7.03232	10.659	5.65685	7.3615	**	2.95468	**	**	**	3.92856	**	2.70195
aquaporin	Sb10g007610	8.58608	17.2916	9.25992	27.5504	**	5.4039	2.86791	8.50317	**	**	**	3.01885
chitinase	Sb05g023710	6.64837	**	**	3.77899	5.03852	**	**	2.82255	4.94853	**	**	2.80889
Bowman-Birk type bran trypsin inhibitor	Sb05g026670	11.3137	8.85812	6.50703	5.80381	7.43844	5.81186	4.231	3.7607	5.06303	3.97512	2.85997	2.59368
2OG-Fe oxygenase	Sb08g016370	464.006	9.48732	15.4229	1582.51	233.941	4.77996	7.70076	785.246	77.386	**	**	264.294
B) Fold changes observed between the genotypes grown under N-stress with standard errors using qRT-PCR
Gene name	Gene id	Fold changes ± Standard Error
		1/3	1/4	1/5	1/6	2/3	2/4	2/5	2/6	7/3	7/4	7/5	7/6
Disease resistance	Sb05g008910	117 (±0.04)	3.7 (±0.002)	11(±0.4)	4.4 (±0.15)	6.3(±0.04)	3.7(±0.03)	0.6(±0.4)	4.4(±0.15)	84 (±0.4)	2.7(±0.3)	8.2(±0.4)	3.2 (±0.1)
Thaumatin	Sb08g022420	9.4(±0.03)	54(±0.04)	30(±0.07)	13(±0.05)	1.6(±0.03)	9.4(±0.04)	5.2(±0.07)	2.2(±0.05)	1.7(0.01)	3.4(±0.04)	5.6(±0.07)	2.3(±0.05)
Aquaporin	Sb10g007610	25(±0.18)	135(±0.04)	8.1(±0.07)	17(±0.15)	2.1(±0.18)	11.3(±0.04)	0.7(±0.07)	1.4(±0.15)	3.7(±0.18)	20(±0.04)	1.2(±0.07)	2.5(±0.15)
Chitinase	Sb05g023710	33(±0.07)	14.4(±0.03)	6.17(±0.01)	14(±0.08)	11.7(±0.07)	5(±0.03)	2.1(±0.01)	4.9(±0.08)	22.4(±0.07)	9.7(±0.03)	4.13(±0.01)	9.5(±0.08)
Bowman-Birk type bran trypsin inhibitor	Sb05g026670	3.9(±0.27)	8.3(±0.43)	3.8(±0.2)	3.1(±0.6)	3.7(±0.27)	8.0(±0.43)	3.7(±0.2)	3.0(±0.6)	2.7(±0.27)	5.7(±0.43)	2.7(±0.2)	2.1(±0.6)
2OG-Fe oxygenase	Sb08g016370	472(±0.15)	1202(±0.18)	13.5(±0.23)	28.2(±0.32)	420(±0.15)	1068(±0.18)	12(±0.23)	25(±0.32)	366(±0.15)	930(±0.18)	10.4(±0.23)	21.8(±0.32)
C) Fold changes observed between the genotypes grown under full N with standard errors using qRT-PCR
Gene name	Gene id	Fold changes ± Standard Error
		1/3	1/4	1/5	1/6	2/3	2/4	2/5	2/6	7/3	7/4	7/5	7/6
Disease resistance	Sb05g008910	52.7 (±0.9)	1.3(±0.7)	3.8(±0.4)	1.9(±0.30)	2.9(±0.15)	0.1(±0.01)	0.04(±0.003)	1.1(±0.09)	77 (±0.26)	0.4(±0.03)	1.7 (±0.84)	0.3(±0.59)
Thaumatin	Sb08g022420	4.5 (±0.05)	2.6(±0.09)	0.6(±0.15)	3.0(±0.27)	3.3(±0.3)	5.3(±0.01)	1.2(±0.14)	1.8(±0.01)	2.0 (±0.13)	1.4(±0.08)	0.3(±0.18)	1.2(±0.10)
Aquaporin	Sb010g007610	0.3 (±0.2)	0.2(±0.9)	0.1(±0.1)	0.04(±0.21)	0.2(±0.8)	0.15(±0.02)	0.06(±0.3)	0.02(±0.02)	1.3(±0.1)	0.9(±0.4)	0.4(±0.06)	0.1(±0.2)
Chitinase	Sb05g023710	7.6(±0.03)	1.6(±0.04)	0.4(±0.1)	1.5(±0.2)	9.8(±0.09)	2.8(±0.8)	0.7(±0.001)	2.5(±0.06)	2.2(±1.2)	0.5(±0.12)	0.1(±1.8)	0.4(±1.3)
Bowman-Birk type bran trypsin inhibitor	Sb05g026670	1.4(±0.4)	3.3(±0.01)	0.5(±0.3)	0.4(±0.17)	0.9(±0.06)	0.9(±0.32)	0.1(±0.31)	0.09(±0.1)	3.3(±0.07)	3.1(±0.001)	0.5(±0.01)	0.3(±0.09)
2OG-Fe oxygenase	Sb08g016370	0.6(±0.09	0.5(±0.05)	0.6(±0.01)	0.9(±0.07)	0.4(±0.15)	0.3(±0.13)	0.3(±0.03)	0.5(±0.08)	0.5(±0.10)	0.5(±0.06)	0.5(±0.002)	0.8(±0.17)
