# Supplementary material for: Identification of differentially expressed genes between sorghum genotypes with contrasting nitrogen stress tolerance by genome-wide transcriptional profiling
Source: BMC Genomics. 2014 Mar 5;15:179. doi: 10.1186/1471-2164-15-179 (PMC4029069; doi:10.1186/1471-2164-15-179)
Supplement: Additional file 6 — Pathway enrichment analysis of common DEG transcripts. A. Pathways associated with DEG transcripts abundant in sensitive genotypes. B. Pathways associated with DEG transcripts abundant in tolerant genotypes. [file 1471-2164-15-179-S6.XLS]

## Sheet: Additional file 6a
Pathway enrichment analysis of DEG transcripts abundant in sensitive genotypes
Pathway	Total no. of annotated genes	Number of DE genes	DE gene list
Flavonoids, stilbene and lignin biosynthesis	531	80	"Sb01g036000,Sb06g010870,Sb06g019280,Sb10g011530,Sb03g004380,Sb04g005770,Sb10g028500,Sb02g042860,Sb03g038620,Sb07g000500,Sb07g003860,Sb07g004690,Sb07g004700,Sb07g021680,Sb08g007570,Sb03g030630,Sb01g049140,Sb02g028590,Sb03g010740,Sb03g016510,Sb03g040280,Sb05g027340,Sb06g021610,Sb06g026350,Sb07g000550,Sb09g002810,Sb10g028220,Sb01g028610,Sb02g020270,Sb03g012290,Sb04g036770,Sb05g027330,Sb05g008860,Sb…
Starch and sucrose metabolism	788	43	"Sb05g004560,Sb08g019670,Sb02g009870,Sb02g023260,Sb02g035460,Sb03g028850,Sb03g045490,Sb08g007570,Sb01g041910,Sb01g033855,Sb01g041810,Sb01g043150,Sb03g001560,Sb09g018750,Sb02g024230,Sb02g024050,Sb03g012290,Sb03g034220,Sb04g034840,Sb09g000630,Sb10g030270,Sb02g006230,Sb02g024770,Sb04g033400,Sb06g020830,Sb06g022410,Sb08g002740,Sb02g035480,Sb05g021790,Sb06g032760,Sb02g002290,Sb02g006310,Sb03g012840,Sb…
Ascorbate and aldarate metabolism	273	36	"Sb01g039690,Sb04g027860,Sb06g010870,Sb04g005770,Sb07g000500,Sb03g039520,Sb03g040280,Sb06g020600,Sb06g021610,Sb07g000550,Sb08g011530,Sb10g028220,Sb01g032600,Sb02g037140,Sb03g038550,Sb03g039530,Sb03g039570,Sb03g039980,Sb05g004900,Sb05g026630,Sb01g032440,Sb01g016470,Sb04g024950,Sb05g025570,Sb06g019600,Sb08g019500,Sb09g022460,Sb01g001160,Sb02g007540,Sb02g009220,Sb03g002060,Sb05g005480,Sb05g007210,Sb…
Sphingoglycolipid metabolism	551	30	"Sb05g004560,Sb04g029190,Sb01g041910,Sb01g033855,Sb01g041810,Sb03g006480,Sb02g024230,Sb03g034220,Sb04g034840,Sb05g018870,Sb09g000630,Sb10g030270,Sb02g006230,Sb02g024770,Sb02g039970,Sb04g033400,Sb06g020830,Sb08g002740,Sb10g022620,Sb05g021790,Sb02g002290,Sb02g006310,Sb05g003170,Sb08g006800,Sb09g005150,Sb02g030970,Sb03g033400,Sb09g028060,Sb10g006630,Sb10g011210"
Gamma-Hexachlorocyclohexane degradation	225	28	"Sb06g010870,Sb04g005770,Sb08g003140,Sb07g000500,Sb03g028700,Sb03g040280,Sb06g021610,Sb07g000550,Sb10g028220,Sb07g008300,Sb01g032600,Sb02g037140,Sb03g028690,Sb05g004900,Sb01g032440,Sb01g016470,Sb04g024950,Sb06g019600,Sb08g019500,Sb01g001160,Sb01g041570,Sb02g007540,Sb02g009220,Sb03g002060,Sb03g028600,Sb05g005480,Sb05g007210,Sb05g026610"
Phenylalanine metabolism	151	28	"Sb01g036000,Sb06g019280,Sb10g011530,Sb03g004380,Sb10g028500,Sb02g042860,Sb03g030630,Sb01g049140,Sb03g010740,Sb03g016510,Sb06g022740,Sb09g002810,Sb01g028610,Sb10g028470,Sb05g021610,Sb01g027330,Sb02g042840,Sb10g021620,Sb02g042870,Sb04g008650,Sb01g016600,Sb02g033790,Sb02g040720,Sb02g040740,Sb06g021550,Sb09g004660,Sb10g011290,Sb10g021630"
Methane metabolism	114	27	"Sb01g036000,Sb06g019280,Sb10g011530,Sb03g004380,Sb10g028500,Sb01g048280,Sb02g042860,Sb03g030630,Sb01g049140,Sb03g010740,Sb03g016510,Sb09g002810,Sb01g028610,Sb10g028470,Sb01g027330,Sb02g042840,Sb10g021620,Sb02g042870,Sb04g008650,Sb01g016600,Sb02g033790,Sb02g040720,Sb02g040740,Sb06g021550,Sb09g004660,Sb10g011290,Sb10g021630"
Benzoate degradation via CoA ligation	496	25	"Sb05g004560,Sb01g041910,Sb01g033855,Sb01g041810,Sb06g020600,Sb02g024230,Sb03g034220,Sb04g034840,Sb06g001260,Sb09g000630,Sb10g030270,Sb02g006230,Sb02g024770,Sb04g033400,Sb06g020830,Sb08g002740,Sb05g021790,Sb02g002290,Sb02g006310,Sb08g006800,Sb09g005150,Sb02g030970,Sb09g028060,Sb10g006630,Sb10g011210"
Inositol phosphate metabolism	495	24	"Sb05g004560,Sb01g041910,Sb01g033855,Sb01g041810,Sb02g024230,Sb03g034220,Sb04g034840,Sb09g000630,Sb10g030270,Sb02g006230,Sb02g024770,Sb04g033400,Sb06g020830,Sb08g002740,Sb05g021790,Sb01g008700,Sb02g002290,Sb02g006310,Sb08g006800,Sb09g005150,Sb02g030970,Sb09g028060,Sb10g006630,Sb10g011210"
Nicotinate and nicotinamide metabolism	469	24	"Sb05g004560,Sb03g033100,Sb01g041910,Sb01g033855,Sb01g041810,Sb02g024230,Sb03g034220,Sb04g034840,Sb09g000630,Sb10g030270,Sb02g006230,Sb02g024770,Sb04g033400,Sb06g020830,Sb08g002740,Sb05g021790,Sb02g002290,Sb02g006310,Sb08g006800,Sb09g005150,Sb02g030970,Sb09g028060,Sb10g006630,Sb10g011210"
Fluorene degradation	192	22	"Sb06g010870,Sb04g005770,Sb07g000500,Sb03g040280,Sb06g021610,Sb07g000550,Sb10g028220,Sb01g032600,Sb02g037140,Sb05g004900,Sb01g032440,Sb01g016470,Sb04g024950,Sb06g019600,Sb08g019500,Sb01g001160,Sb02g007540,Sb02g009220,Sb03g002060,Sb05g005480,Sb05g007210,Sb05g026610"
Glycolysis / Gluconeogenesis	104	11	"Sb04g023830,Sb03g026790,Sb01g036420,Sb05g004590,Sb10g008820,Sb04g000590,Sb01g038360,Sb04g000580,Sb05g009360,Sb09g005840,Sb09g023060"
Glutathione metabolism	105	11	"Sb06g017110,Sb01g048010,Sb08g006680,Sb09g002800,Sb01g027620,Sb01g048000,Sb04g022250,Sb01g031040,Sb03g045860,Sb06g028630,Sb09g020350"
Glycerolipid metabolism	229	10	"Sb04g036240,Sb09g023250,Sb03g006480,Sb06g020600,Sb07g027910,Sb09g022370,Sb08g016610,Sb10g022620,Sb03g033400,Sb05g009360"
Tryptophan metabolism	186	8	"Sb01g048280,Sb03g028700,Sb06g001260,Sb03g028690,Sb06g013940,Sb03g028600,Sb03g035520,Sb09g008090"
Fructose and mannose metabolism	117	8	"Sb09g023250,Sb03g006480,Sb05g004590,Sb06g020600,Sb09g026150,Sb09g022370,Sb03g033400,Sb09g005840"
Galactose metabolism	96	7	"Sb09g023250,Sb06g020600,Sb09g022370,Sb06g027910,Sb10g022620,Sb03g007230,Sb09g005840"
Fatty acid metabolism	80	7	"Sb03g028700,Sb06g001260,Sb09g029540,Sb03g028690,Sb03g028600,Sb05g009360,Sb10g006120"
Alanine and aspartate metabolism	56	7	"Sb01g015190,Sb07g022670,Sb05g004540,Sb01g023740,Sb06g018050,Sb06g030910,Sb02g033210"
Glutamate metabolism	66	7	"Sb07g022670,Sb05g004540,Sb06g031460,Sb01g023740,Sb06g018050,Sb09g021310,Sb02g033210"
Pentose and glucuronate interconversions	122	7	"Sb09g023250,Sb01g043150,Sb05g025370,Sb09g022370,Sb01g040580,Sb02g040810,Sb09g022100"
Pyruvate metabolism	86	6	"Sb09g023250,Sb10g008820,Sb09g022370,Sb03g034280,Sb04g000590,Sb04g000580"
Aminosugars metabolism	71	6	"Sb03g030100,Sb03g033100,Sb06g021240,Sb03g040590,Sb06g021230,Sb09g005840"
Nitrogen metabolism	39	6	"Sb01g015190,Sb06g022740,Sb06g031460,Sb06g030910,Sb03g035520,Sb04g034160"
Purine metabolism	286	6	"Sb05g001550,Sb06g021460,Sb04g004980,Sb05g001560,Sb09g021310,Sb10g027460"
Cyanoamino acid metabolism	73	6	"Sb01g015190,Sb08g007570,Sb03g012290,Sb06g022410,Sb06g030910,Sb05g024440"
Butanoate metabolism	100	5	"Sb07g022670,Sb06g020600,Sb10g008820,Sb01g040580,Sb06g018050"
Carbon fixation	75	4	"Sb04g030950,Sb05g004590,Sb01g023740,Sb03g034280"
Riboflavin metabolism	29	4	"Sb08g003140,Sb03g033100,Sb07g008300,Sb01g041570"
Sterol biosynthesis	44	4	"Sb02g039970,Sb03g008930,Sb02g013120,Sb04g003210"
Blood group glycolipid biosynthesis - neolact series	48	3	"Sb03g006480,Sb05g003170,Sb03g033400"
Prostaglandin and leukotriene metabolism	42	3	"Sb03g032210,Sb03g028680,Sb01g034300"
Pyrimidine metabolism	163	3	"Sb06g021460,Sb04g004980,Sb10g027460"
Peptidoglycan biosynthesis	41	3	"Sb03g006480,Sb06g031460,Sb03g033400"
Tyrosine metabolism	89	3	"Sb06g022740,Sb05g021610,Sb05g009360"
Lysine degradation	87	3	"Sb06g020600,Sb06g001260,Sb06g013940"
Globoside metabolism	61	3	"Sb03g006480,Sb05g003170,Sb03g033400"
beta-Alanine metabolism	51	3	"Sb07g022670,Sb10g020570,Sb06g018050"
Thiamine metabolism	18	3	"Sb03g033100,Sb05g001550,Sb05g001560"
Chondroitin / heparan sulfate biosynthesis	57	3	"Sb03g006480,Sb01g038640,Sb03g033400"
Bile acid biosynthesis	54	3	"Sb06g020600,Sb02g039970,Sb05g009360"
Nucleotide sugars metabolism	54	3	"Sb01g039350,Sb01g043150,Sb06g020600"
Cysteine metabolism	17	3	"Sb03g033120,Sb04g000590,Sb04g000580"
O-Glycans biosynthesis	41	3	"Sb03g006480,Sb05g003170,Sb03g033400"
Glyoxylate and dicarboxylate metabolism	31	2	"Sb01g002590,Sb03g035520"
Keratan sulfate biosynthesis	38	2	"Sb03g006480,Sb03g033400"
Type II secretion system	23	2	"Sb01g009920,Sb09g004300"
N-Glycans biosynthesis	64	2	"Sb03g006480,Sb03g033400"
N-Glycan degradation	51	2	"Sb10g022620,Sb02g030220"
Arginine and proline metabolism	72	2	"Sb10g020570,Sb02g005750"
Phenylalanine, tyrosine and tryptophan biosynthesis	43	2	"Sb05g021610,Sb04g009870"
Vitamin B6 metabolism	36	2	"Sb03g033100,Sb06g020600"
Taurine and hypotaurine metabolism	15	2	"Sb07g022670,Sb06g018050"
Erythromycin biosynthesis	15	2	"Sb01g039350,Sb09g005840"
Blood group glycolipid biosynthesis - lact series	47	2	"Sb03g006480,Sb03g033400"
Propanoate metabolism	40	2	"Sb04g000590,Sb04g000580"
Glycine, serine and threonine metabolism	66	2	"Sb06g020600,Sb03g012990"
C21-Steroid hormone metabolism	7	1	"Sb01g015790"
Alkaloid biosynthesis II	23	1	"Sb06g022740"
Citrate cycle (TCA cycle)	34	1	"Sb06g013940"
Lipopolysaccharide biosynthesis	27	1	"Sb05g003170"
Sphingophospholipid biosynthesis	9	1	"Sb04g029190"
Sulfur metabolism	12	1	"Sb03g033120"
2,4-Dichlorobenzoate degradation	18	1	"Sb01g040580"
Pentose phosphate pathway	42	1	"Sb05g004590"
Androgen and estrogen metabolism	37	1	"Sb01g015790"
Glycosylphosphatidylinositol(GPI)-anchor biosynthesis	4	1	"Sb03g029770"
Porphyrin and chlorophyll metabolism	64	1	"Sb03g033100"
Glycosaminoglycan degradation	21	1	"Sb10g022620"
Ubiquinone biosynthesis	127	1	"Sb09g008090"
Oxidative phosphorylation	32	1	"Sb09g021610"
Selenoamino acid metabolism	45	1	"Sb04g012430"
Valine, leucine and isoleucine biosynthesis	27	1	"Sb10g008820"
RNA polymerase	63	1	"Sb10g027460"
Urea cycle and metabolism of amino groups	20	1	"Sb10g020570"
DNA polymerase	47	1	"Sb04g004980"
Alkaloid biosynthesis I	21	1	"Sb05g021610"
Tetrachloroethene degradation	24	1	"Sb06g020600"

## Sheet: Additional file 6b
Pathway enrichment analysis of DEG transcripts abundant in tolerant genotypes
Pathway	Total no. of annotated genes	Number of DE genes	DE gene list
Starch and sucrose metabolism	788	27	"Sb01g036020,Sb04g034140,Sb08g005090,Sb08g019700,Sb01g002670,Sb02g025910,Sb03g010640,Sb05g004660,Sb09g026180,Sb10g000660,Sb01g037000,Sb04g000670,Sb07g005820,Sb07g022400,Sb06g015590,Sb04g007490,Sb10g008200,Sb10g011110,Sb10g021580,Sb03g043820,Sb04g003840,Sb01g004220,Sb01g050040,Sb04g008110,Sb08g001430,Sb09g006670,Sb10g023970"
Flavonoids, stilbene and lignin biosynthesis	531	22	"Sb03g042660,Sb08g016600,Sb01g022690,Sb04g024730,Sb08g018780,Sb02g034030,Sb10g006140,Sb02g025830,Sb05g027640,Sb05g022050,Sb09g002760,Sb01g007410,Sb03g040250,Sb01g048050,Sb04g000930,Sb05g004180,Sb08g003400,Sb05g001190,Sb07g022300,Sb01g007240,Sb05g027010,Sb10g027650"
Sphingoglycolipid metabolism	551	20	"Sb03g006550,Sb01g036020,Sb08g005090,Sb08g019700,Sb02g025910,Sb05g004660,Sb05g022970,Sb09g026180,Sb01g037000,Sb03g041450,Sb07g005820,Sb07g022400,Sb04g007490,Sb10g011110,Sb10g021580,Sb03g043820,Sb04g003840,Sb04g008110,Sb08g001430,Sb10g023970"
Benzoate degradation via CoA ligation	496	18	"Sb01g036020,Sb08g005090,Sb08g019700,Sb02g025910,Sb05g004660,Sb09g026180,Sb01g037000,Sb07g005820,Sb07g022400,Sb04g007490,Sb10g011110,Sb10g021580,Sb03g043820,Sb04g003840,Sb04g008110,Sb08g001430,Sb10g022920,Sb10g023970"
Inositol phosphate metabolism	495	17	"Sb01g036020,Sb08g005090,Sb08g019700,Sb02g025910,Sb05g004660,Sb09g026180,Sb01g037000,Sb07g005820,Sb07g022400,Sb04g007490,Sb10g011110,Sb10g021580,Sb03g043820,Sb04g003840,Sb04g008110,Sb08g001430,Sb10g023970"
Nicotinate and nicotinamide metabolism	469	17	"Sb01g036020,Sb08g005090,Sb08g019700,Sb02g025910,Sb05g004660,Sb09g026180,Sb01g037000,Sb07g005820,Sb07g022400,Sb04g007490,Sb10g011110,Sb10g021580,Sb03g043820,Sb04g003840,Sb04g008110,Sb08g001430,Sb10g023970"
Ascorbate and aldarate metabolism	273	15	"Sb03g042660,Sb01g022690,Sb05g000680,Sb09g022510,Sb02g023160,Sb05g027640,Sb05g022050,Sb01g007410,Sb03g040250,Sb04g000930,Sb08g003400,Sb02g023140,Sb05g001190,Sb05g027010,Sb10g022920"
gamma-Hexachlorocyclohexane degradation	225	13	"Sb03g042660,Sb08g019110,Sb01g022690,Sb05g027640,Sb05g022050,Sb10g006050,Sb01g007410,Sb03g040250,Sb04g000930,Sb08g003400,Sb03g028710,Sb05g001190,Sb05g027010"
Glutathione metabolism	105	12	"Sb08g007340,Sb01g005990,Sb01g030780,Sb02g038130,Sb03g015070,Sb03g045800,Sb03g045830,Sb09g003700,Sb02g003090,Sb01g031050,Sb01g006000,Sb03g045810"
Fluorene degradation	192	10	"Sb03g042660,Sb01g022690,Sb05g027640,Sb05g022050,Sb01g007410,Sb03g040250,Sb04g000930,Sb08g003400,Sb05g001190,Sb05g027010"
Prostaglandin and leukotriene metabolism	42	4	"Sb04g033740,Sb04g033720,Sb04g033750,Sb06g023590"
Fatty acid metabolism	80	4	"Sb03g031270,Sb10g003970,Sb10g006050,Sb03g028710"
Folate biosynthesis	85	4	"Sb01g002670,Sb09g025680,Sb04g000670,Sb01g050040"
Methane metabolism	114	3	"Sb09g002760,Sb05g004180,Sb01g007240"
Peptidoglycan biosynthesis	41	3	"Sb01g042450,Sb05g022970,Sb01g010270"
Sulfur metabolism	12	3	"Sb01g008450,Sb01g044050,Sb09g024840"
Galactose metabolism	96	3	"Sb03g010640,Sb03g041450,Sb10g022920"
Glycerolipid metabolism	229	3	"Sb05g022970,Sb03g041450,Sb10g022920"
Tryptophan metabolism	186	3	"Sb03g047510,Sb10g006050,Sb03g028710"
Selenoamino acid metabolism	45	3	"Sb01g008450,Sb03g047510,Sb09g024840"
Phenylalanine metabolism	151	3	"Sb09g002760,Sb05g004180,Sb01g007240"
Glutamate metabolism	66	3	"Sb01g042450,Sb01g010270,Sb09g005690"
Purine metabolism	286	3	"Sb01g008450,Sb10g027780,Sb08g005640"
Pantothenate and CoA biosynthesis	40	2	"Sb01g000970,Sb01g042040"
Blood group glycolipid biosynthesis - neolact series	48	2	"Sb05g022970,Sb04g010430"
Pyruvate metabolism	86	2	"Sb09g019930,Sb01g040720"
N-Glycan degradation	51	2	"Sb03g006550,Sb03g041450"
Lysine degradation	87	2	"Sb10g001030,Sb10g022920"
Globoside metabolism	61	2	"Sb05g022970,Sb04g010430"
Carbon fixation	75	2	"Sb09g019930,Sb01g040720"
Androgen and estrogen metabolism	37	2	"Sb03g047510,Sb02g003510"
Fructose and mannose metabolism	117	2	"Sb05g022970,Sb10g022920"
Nitrogen metabolism	39	2	"Sb01g042450,Sb01g010270"
Bile acid biosynthesis	54	2	"Sb02g003510,Sb10g022920"
Pentose and glucuronate interconversions	122	2	"Sb06g018630,Sb08g022800"
Blood group glycolipid biosynthesis - lact series	47	2	"Sb05g022970,Sb04g010430"
Glycine, serine and threonine metabolism	66	2	"Sb03g009190,Sb10g022920"
Keratan sulfate biosynthesis	38	1	"Sb05g022970"
Alkaloid biosynthesis II	23	1	"Sb05g025827"
Citrate cycle (TCA cycle)	34	1	"Sb01g040720"
Pyrimidine metabolism	163	1	"Sb08g005640"
N-Glycans biosynthesis	64	1	"Sb05g022970"
Tyrosine metabolism	89	1	"Sb03g047510"
Histidine metabolism	64	1	"Sb03g047510"
beta-Alanine metabolism	51	1	"Sb01g000970"
Aminophosphonate metabolism	38	1	"Sb03g047510"
Fatty acid biosynthesis (path 1)	21	1	"Sb02g042120"
Riboflavin metabolism	29	1	"Sb08g019110"
Arginine and proline metabolism	72	1	"Sb07g000540"
Methionine metabolism	21	1	"Sb01g042580"
Chondroitin / heparan sulfate biosynthesis	57	1	"Sb05g022970"
Porphyrin and chlorophyll metabolism	64	1	"Sb03g047510"
Vitamin B6 metabolism	36	1	"Sb10g022920"
Glycosaminoglycan degradation	21	1	"Sb03g041450"
Ubiquinone biosynthesis	127	1	"Sb03g047510"
Oxidative phosphorylation	32	1	"Sb09g004850"
Glycolysis / Gluconeogenesis	104	1	"Sb06g018780"
Aminoacyl-tRNA biosynthesis	61	1	"Sb09g005690"
Valine, leucine and isoleucine biosynthesis	27	1	"Sb01g042040"
RNA polymerase	63	1	"Sb08g005640"
Nucleotide sugars metabolism	54	1	"Sb10g022920"
Lysine biosynthesis	30	1	"Sb10g001030"
Valine, leucine and isoleucine degradation	48	1	"Sb01g042040"
Cysteine metabolism	17	1	"Sb01g044050"
Butanoate metabolism	100	1	"Sb10g022920"
Propanoate metabolism	40	1	"Sb06g026160"
Tetrachloroethene degradation	24	1	"Sb10g022920"
O-Glycans biosynthesis	41	1	"Sb05g022970"
