# Supplementary material for: Identification of differentially expressed genes between sorghum genotypes with contrasting nitrogen stress tolerance by genome-wide transcriptional profiling
Source: BMC Genomics. 2014 Mar 5;15:179. doi: 10.1186/1471-2164-15-179 (PMC4029069; doi:10.1186/1471-2164-15-179)
Supplement: Additional file 7 — List of common DEGs among 12 pair-wise comparisons (1/3, 1/4, 1/5, 1/6, 2/3, 2/4, 2/5, 2/6, 7/3, 7/4, 7/5, and 7/6) made between three sensitive [CK60 (1), BTx623 (2), and low-NUE RIL bulk (7)] and four tolerant [San Chi San (3), China17 (4), KS78 (5) and high-NUE RIL bulk (6)] genotypes of sorghum. [file 1471-2164-15-179-S7.XLS]

## Sheet: Additional file 7
List of common gene transcripts showed differential expression among 12 pair-wise comparisons made between three low-N sensitive [CK60 (1), BTx623 (2), Low NUE RIL bulk (7)]
and four tolerant genotypes [San Chi San (3), China17 (4), KS78 (5), high NUE RIL bulk (6)].
logFC= log2 ratio of sensitive genotype vs tolerant genotype (P < 0.005)
If Log(FC) >0, gene expression leves are higher in low-N senstitive genotypes than in tolerant genotypes.
** not significant when FDR ≤ 0.005
				1/3	1/4	1/5	1/6	2/3	2/4	2/5	2/6	7/3	7/4	7/5	7/6
Gene	chr	start	end	Log(FC)	Log(FC)	Log(FC)	Log(FC)	Log(FC)	Log(FC)	Log(FC)	Log(FC)	Log(FC)	Log(FC)	Log(FC)	Log(FC)	Annotation
Sb01g011370	1	10219731	10220892	**	**	**	**	2.989	1.991	2.122	1.153	2.576	**	1.699	**	Cupin domain containing protein, expressed
Sb01g039360	1	62794473	62795640	**	2.234	2.144	**	**	1.323	1.221	**	1.998	2.287	2.168	**	Cysteine-rich repeat secretory protein 55 precursor, putative, expressed
Sb10g027485	10	57283652	57285752	**	**	**	**	8.677	8.62	2.542	8.654	7.136	7.087	**	7.124	Condensin complex subunit 1, putative, expressed
Sb10g028640	10	58495460	58497899	**	4.268	**	**	3.714	6.333	1.908	2.112	**	4.817	**	**	Protein phosphatase 2C, putative, expressed
Sb02g006310	2	7861864	7865836	**	**	**	**	2.059	1.612	1.954	**	1.869	1.429	1.754	**	Receptor kinase, putative, expressed
Sb03g025630	3	51484286	51486828	**	4.133	3.51	**	**	3.685	3.049	**	**	4.651	3.999	**	Receptor-like kinase ARK1AS, putative, expressed
Sb04g000580	4	408967	412175	**	1.698	2.015	1.944	**	2.273	2.576	2.5	**	**	**	**	Lactate/malate dehydrogenase, putative, expressed
Sb05g019210	5	47235783	47244735	**	4.376	4.033	**	2.532	4.744	4.39	**	2.145	4.373	4	**	Terpene synthase, putative, expressed
Sb05g026690	5	60660255	60660701	**	**	**	**	2.928	2.529	2.229	1.861	1.683	1.291	**	**	BBTI13 - Bowman-Birk type bran trypsin inhibitor precursor, expressed
Sb06g001800	6	3293456	3293866	**	3.507	**	3.592	**	**	**	3.361	3.556	3.451	**	3.529	OsSAUR4 - Auxin-responsive SAUR gene family member, expressed
Sb06g008990	6	26359064	26363229	**	2.375	**	1.705	2.256	2.897	**	2.209	**	1.875	**	**	Dehydrogenase, putative, expressed
Sb06g011770	6	32145882	32147132	**	6.844	**	**	4.1	7.225	**	2.178	4.617	7.857	**	2.705	ZOS6-01 - C2H2 zinc finger protein, expressed
Sb08g017630	8	47391922	47395524	**	**	4.512	**	2.823	**	5.298	1.226	2.015	**	4.481	**	GDSL-like lipase/acylhydrolase, putative, expressed
Sb08g022430	8	54383918	54384751	**	2.603	8.662	**	**	2.946	8.943	1.591	**	2.494	8.595	**	Thaumatin, putative, expressed
Sb09g001750	9	1736028	1738502	**	**	5.887	**	2.937	3.629	7.301	**	**	2.274	5.942	**	Receptor-like protein kinase, putative, expressed
Sb09g018440	9	46098300	46107295	**	6.288	6.382	6.329	4.573	6.849	6.94	6.883	**	**	**	**	Esterase, putative, expressed
Sb09g026280	9	55583576	55585270	**	**	3.213	3.663	**	**	2.452	2.897	**	2.433	2.815	3.289	Anthocyanidin 5,3-O-glucosyltransferase, putative, expressed
Sb09g029540	9	58186320	58188353	**	5.903	5.172	5.065	**	5.189	4.449	4.337	**	3.985	3.223	3.138	AMP-binding enzyme, putative, expressed
Sb06g018490	6	48086361	48088075	12.356	7.529	**	2.871	12.362	7.59	**	2.916	12.053	7.172	**	2.506	Cytokinin-O-glucosyltransferase 2, putative, expressed
Sb07g000550	7	380629	382686	11.772	7.504	4.773	4.854	8.705	4.49	1.748	1.824	10.183	5.862	3.098	3.203	Cytochrome P450, putative, expressed
Sb06g016570	6	45400235	45401537	10.547	10.493	**	2.294	10.027	9.97	**	**	10.127	10.077	**	**	Tetraspanin family protein, putative, expressed
Sb01g040490	1	63825647	63827820	10.44	7.956	6.061	2.72	9.723	7.284	5.385	2.041	8.914	6.385	4.453	**	Dynamin family protein, putative, expressed
Sb10g021250	10	46877190	46878737	10.068	9.964	**	3.464	8.776	8.67	**	2.163	8.97	8.87	**	2.353	Phospholipase, putative, expressed
Sb09g020980	9	50414518	50415897	9.791	**	**	3.966	8.366	**	**	2.579	8.452	**	**	2.565	Peroxidase precursor, putative, expressed
Sb01g028960	1	50556240	50556774	9.368	4.794	**	2.502	8.732	4.211	**	1.904	8.554	3.926	**	**	Core histone H2A/H2B/H3/H4 domain containing protein, putative, expressed
Sb04g003850	4	3713038	3714298	9.291	9.237	6.987	**	9.603	9.546	7.332	1.921	9.138	9.088	6.762	**	Expressed protein
Sb05g024900	5	58076916	58080591	8.676	**	**	3.536	8.745	**	**	3.642	8.452	**	**	3.25	Stripe rust resistance protein Yr10, putative, expressed
Sb01g014270	1	13459624	13461750	7.959	7.906	5.655	**	7.801	7.744	5.53	**	7.928	7.879	5.552	**	Expressed protein
Sb06g017410	6	46672668	46674820	7.745	7.692	7.786	**	8.576	8.518	8.61	**	7.64	7.591	7.667	**	OsFBX135 - F-box domain containing protein, expressed
Sb10g025286	10	54538854	54542350	7.693	4.349	**	**	7.518	4.225	**	**	7.718	4.324	**	**	Leucine Rich Repeat family protein, expressed
Sb05g004900	5	6322371	6326131	7.624	**	7.7	3.497	6.576	**	6.638	2.439	6.007	**	6.06	**	Cytochrome P450, putative, expressed
Sb08g018980	8	49442002	49448429	7.305	10.485	**	**	6.784	9.908	**	**	7.041	10.281	**	**	MLA12, putative, expressed
Sb06g017430	6	46699633	46702549	7.298	7.244	7.338	**	**	6.039	6.129	**	**	**	5.929	**	OsFBX135 - F-box domain containing protein, expressed
Sb02g008850	2	12381469	12383633	7.189	3.845	**	4.786	8.058	4.765	**	5.684	6.289	**	**	**	Glyoxalase family protein, putative, expressed
Sb1306s002010	super_1306	1007	2565	7.166	7.901	**	3.757	6.303	7.035	**	2.874	5.962	6.703	**	2.55	Phospholipase, putative, expressed
Sb02g005940	2	7140702	7142288	6.982	11.389	7.064	1.781	6.393	10.741	6.46	**	5.224	9.694	5.282	**	Glucosyltransferase, putative, expressed
Sb08g002380	8	2500301	2501618	6.802	**	6.842	**	7.353	**	7.387	**	6.289	**	6.316	**	rp1, putative, expressed
Sb07g008850	7	14918391	14919766	6.752	6.698	**	**	6.327	6.27	**	**	7.059	7.009	**	**	Ras-related protein, putative, expressed
Sb09g001050	9	934058	934258	6.641	5.712	**	**	6.319	5.389	**	**	6.47	5.545	**	**	Expressed protein
Sb06g011767	6	32144416	32145407	6.532	6.478	**	**	7.318	7.261	**	2.214	7.767	7.718	**	2.566	Suxin response factor, putative, expressed
Sb07g007710	7	12261667	12265027	6.184	5.221	**	8.552	6.701	5.741	**	9.011	6.346	5.382	**	8.763	Expressed protein
Sb05g024126	5	57066642	57069341	5.977	**	**	4.013	4.49	**	**	2.508	4.145	**	**	2.177	NB-ARC domain containing protein, expressed
Sb02g010790	2	16954792	16955852	5.916	6.75	**	4.804	4.166	4.997	**	3.035	3.81	4.651	**	2.696	Aquaporin protein, putative, expressed
Sb06g033940	6	61845617	61846654	5.896	8.222	**	2.97	5.747	8.022	**	2.811	**	6.488	**	**	Oxidoreductase, 2OG-Fe oxygenase family protein, putative, expressed
Sb02g003230	2	3685726	3687446	5.567	**	**	2.578	5.321	**	**	2.316	4.658	**	**	1.664	9-cis-epoxycarotenoid dioxygenase 1, chloroplast precursor
Sb01g039370	1	62800020	62802878	5.557	4.593	3.863	2.631	**	**	**	**	5.156	4.192	3.43	**	Cadmium tolerance factor, putative, expressed
Sb09g027470	9	56561299	56563200	5.286	7.612	**	**	5.389	7.665	**	2.17	5.21	7.591	**	**	NBS-LRR disease resistance protein, putative, expressed
Sb06g001780	6	3245670	3250402	5.204	5.864	**	3.116	4.672	5.329	**	2.565	4.607	5.273	**	2.515	Expressed protein
Sb02g002150	2	2187398	2188136	5.097	7.003	3.337	3.745	**	3.829	**	**	3.488	5.401	1.703	2.134	SCP-like extracellular protein, expressed
Sb02g023370	2	56970328	56972154	5.089	3.75	3.25	**	5.855	4.515	4.002	**	5.995	4.659	4.129	**	Transporter, putative, expressed
Sb04g003210	4	3040925	3051782	5.083	4.979	**	**	4.71	4.604	**	**	4.368	4.269	**	**	Cycloartenol synthase, putative, expressed
Sb10g028700	10	58563639	58568306	4.97	5.974	7.138	**	4.216	5.218	6.367	**	4.448	5.458	6.594	**	Choline monooxygenase, chloroplast precursor, putative, expressed
Sb06g014250	6	39313831	39320550	4.936	4.128	**	3.114	4.907	4.1	**	3.069	3.706	2.902	**	**	Multidrug resistance-associated protein, putative, expressed
Sb03g028410	3	56276080	56279347	4.537	3.564	3.858	**	5.097	4.122	4.403	**	3.789	2.82	3.085	**	Neutral ceramidase precursor, putative, expressed
Sb08g016610	8	44526150	44532575	4.494	**	**	2.362	4.618	**	**	2.469	4.027	**	**	1.891	Acyltransferase, putative, expressed
Sb01g014400	1	13690671	13694235	4.433	4.154	2.549	**	5.975	5.693	4.076	1.789	3.184	2.909	**	**	B3 DNA binding domain containing protein
Sb07g005780	7	8141742	8146379	3.902	4.187	2.58	1.882	3.223	3.506	1.886	**	3.362	3.652	2.015	1.34	Amine oxidase, flavin-containing, domain containing protein, expressed
Sb07g004700	7	6165600	6170242	3.867	4.984	8.369	3.374	3.082	4.194	7.521	2.57	**	**	6.776	**	Chalcone synthase, putative, expressed
Sb05g024570	5	57776392	57781640	3.866	**	**	2.215	4.191	**	**	2.521	3.754	**	**	2.099	Expressed protein
Sb08g019670	8	50600146	50601817	3.858	3.906	**	3.343	2.149	2.195	**	**	2.15	2.203	**	**	Glycosyl hydrolases family 17, putative, expressed
Sb04g000450	4	227960	231395	3.847	5.519	**	7.991	3.182	4.843	**	7.259	**	**	**	**	Auxin-induced protein 5NG4, putative, expressed
Sb01g035040	1	58570198	58571590	3.773	3.253	3.573	2.297	3.468	2.946	3.254	1.973	**	**	**	**	Annexin, putative, expressed
Sb09g021000	9	50425845	50427628	3.753	**	**	3.421	2.456	**	**	2.104	2.551	**	**	2.217	Peroxidase precursor, putative, expressed
Sb06g000810	6	1133345	1134530	3.612	**	**	1.864	3.248	**	**	1.48	3.406	**	**	1.656	Legume lectins beta domain containing protein, putative, expressed
Sb03g047120	3	74060469	74061547	3.563	**	4.338	3.071	3.926	2.473	4.684	3.414	**	**	3.251	**	RCLEA2 - Root cap and Late embryogenesis related family protein precursor
Sb05g026670	5	60649811	60650782	3.5	3.147	2.702	2.537	2.895	2.539	2.081	1.911	2.34	1.991	1.516	1.375	BBTI13 - Bowman-Birk type bran trypsin inhibitor precursor, expressed
Sb02g025150	2	59872446	59873542	3.489	3.953	**	3.411	2.512	2.973	**	2.413	**	**	**	**	Unknown
Sb02g003505	2	3961755	3962333	3.391	3.111	**	**	2.637	2.356	**	**	2.899	2.624	**	**	VQ domain containing protein, putative, expressed
Sb03g002260	3	2072680	2074652	3.346	2.234	2.051	2.749	2.202	**	**	1.584	1.865	**	**	**	Peptide-N4-asparagine amidase A, putative, expressed
Sb06g014550	6	40216040	40217587	3.344	3.007	**	2.946	2.806	2.466	**	2.387	2.201	1.868	**	1.801	Leucoanthocyanidin dioxygenase, putative, expressed
Sb04g021650	4	50748843	50750394	3.321	4.67	2.437	6.954	**	2.436	**	4.697	**	**	**	4.125	RCN2 Centroradialis-like1 homologous to TFL1 gene; contains Pfam profile PF01161: Phosphatidylethanolamine-binding protein, expressed
Sb09g018750	9	47019339	47022610	3.255	**	2.899	**	**	**	**	**	3.733	2.345	3.353	2.72	Glycosyl hydrolases family 17, putative, expressed
Sb01g041910	1	65150991	65154270	3.207	**	**	3.181	3.175	**	**	3.128	2.44	**	**	2.413	Protein kinase, putative, expressed
Sb04g004980	4	4785234	4786936	3.205	2.625	3.592	**	3.049	2.468	3.421	**	**	**	**	**	PCNA - Putative DNA replicative polymerase clamp, expressed
Sb07g021940	7	56219220	56221605	2.996	4.14	**	**	2.898	4.04	**	1.801	1.925	3.074	**	**	Receptor-like protein kinase precursor, putative, expressed
Sb04g003900	4	3750737	3752668	2.983	2.625	**	**	2.622	2.261	**	**	2.078	1.724	**	**	60S ribosomal protein L37a, putative, expressed
Sb09g030390	9	58924518	58925737	2.925	4.15	**	2.387	1.724	2.946	**	**	**	2.391	**	**	Myb transcription factor, putative, expressed
Sb01g002590	1	2119766	2121194	2.886	3.809	3.019	1.793	**	2.795	**	**	**	2.702	1.883	**	Haloacid dehalogenase-like hydrolase family protein, putative, expressed
Sb08g022420	8	54374408	54375215	2.814	3.414	2.5	2.88	**	1.563	**	**	**	1.974	**	1.434	Thaumatin, putative, expressed
Sb09g001310	9	1179313	1182347	2.754	3.219	**	**	2.97	3.432	**	**	2.059	2.528	**	**	Mitochondrial import inner membrane translocase subunit Tim17, putative
Sb10g028070	10	57970633	57971473	2.751	3.934	**	2.589	**	2.575	**	**	2.28	3.468	**	2.116	Beta-expansin precursor, putative, expressed
Sb05g023710	5	56447566	56448691	2.733	**	**	1.918	2.333	**	**	1.497	2.307	**	**	1.49	Glycosyl hydrolase, putative, expressed
Sb09g005270	9	6771485	6775784	2.672	2.48	**	2.383	1.931	1.736	**	1.62	**	**	**	**	Glyoxalase family protein, putative, expressed
Sb05g003830	5	4440604	4443126	2.669	**	2.782	**	2.596	**	2.694	**	2.153	**	2.241	**	Expressed protein
Sb04g000640	4	453946	454864	2.605	1.922	2.09	**	3.273	2.587	2.742	2.114	2.248	1.569	1.708	**	RNA recognition motif containing protein, putative, expressed
Sb02g003110	2	3399273	3402868	2.461	2.15	**	**	2.533	2.22	**	1.594	2.017	1.712	**	**	Glycine-rich protein, putative, expressed
Sb09g003640	9	4136970	4140289	2.407	2.318	**	**	2.398	2.307	**	1.554	2.338	2.254	**	1.513	F-box/LRR-repeat protein 14, putative, expressed
Sb09g026590	9	55803666	55804847	2.03	1.86	**	1.88	2.712	2.54	**	2.542	2.121	1.956	**	1.97	Zinc finger, C3HC4 type domain containing protein, expressed
Sb09g003700	9	4187067	4188209	-2.056	-2.638	**	**	-2.377	-2.961	**	-1.306	-1.906	-2.483	**	**	Glutathione S-transferase, putative, expressed
Sb08g019110	8	49755157	49758408	-2.096	-2.855	-2.096	-2.029	-2.857	-3.619	-2.873	-2.811	**	-1.604	**	**	Nucleotide pyrophosphatase/phosphodiesterase, putative, expressed
Sb01g036330	1	59936853	59938356	-2.749	-3.384	-2.276	-2.033	**	-1.652	**	**	**	-1.392	**	**	Ribosomal protein, putative, expressed
Sb04g003840	4	3705397	3708579	-2.749	-2.581	-2.676	**	-1.945	-1.779	-1.887	**	**	**	-1.493	**	Phytosulfokine receptor precursor, putative, expressed
Sb06g000380	6	367608	370391	-3.357	-3.334	**	-3.606	**	-1.457	**	-1.748	**	**	**	-1.344	Phosphoglycerate mutase, putative, expressed
Sb01g019830	1	21739112	21739529	-3.499	-4.99	-3.194	-3.221	**	-2.146	**	**	**	-1.98	**	**	Enzyme of the cupin superfamily protein, putative, expressed
Sb07g029150	7	64202924	64204263	-3.593	-2.732	**	**	-4.237	-3.377	-3.061	-2.776	**	**	**	**	Homeobox associated leucine zipper, putative, expressed
Sb08g019270	8	49966103	49970121	-3.671	-3.693	**	-2.993	-3.947	-3.97	**	-3.289	**	**	**	**	Expressed protein
Sb04g013790	4	24574794	24596184	-3.812	-4.577	**	-3.191	-2.322	-3.089	**	-1.722	**	-2.299	**	**	Drought induced 19 protein, putative, expressed
Sb04g022100	4	51381542	51384280	-3.837	-3.596	**	-3.254	-3.17	-2.932	**	-2.608	**	**	**	**	WD domain, G-beta repeat domain containing protein, expressed
Sb04g000700	4	505130	507523	-3.882	-3.942	**	**	-6.932	-6.944	**	**	-3.463	-3.521	**	**	Expressed protein
Sb08g015916	8	42042595	42047929	-4.302	**	**	-4.859	-4.191	**	**	-4.768	-3.147	**	**	-3.707	OsDegp14 - Putative Deg protease homologue, expressed
Sb02g007166	2	9182097	9184758	-4.724	-4.604	**	-4.487	-4.087	-3.97	**	-3.87	-2.399	-2.279	**	**	Elongation factor Tu, putative, expressed
Sb02g003510	2	3966929	3967998	-4.88	-4.491	**	-3.212	-3.196	-2.81	**	-1.55	-2.803	-2.41	**	-1.137	3-oxo-5-alpha-steroid 4-dehydrogenase, putative, expressed
Sb07g026735	7	61850599	61859978	-5.099	-5.617	**	**	-7.308	-7.781	**	-6.513	**	-2.342	**	**	BTB/POZ domain containing protein, expressed
Sb02g001640	2	1509442	1516808	-5.41	**	**	-4.354	-5.302	**	**	-4.266	-3.489	**	**	-2.436	OsFBD13 - F-box and FBD domain containing protein, expressed
Sb01g038720	1	62214256	62214888	-7.037	-7.696	**	-6.743	-6.979	-7.636	**	-6.695	**	**	**	**	Expressed protein
Sb05g020750	5	50920224	50920832	-7.037	-7.391	**	-7.38	-6.979	-7.331	**	-7.332	**	-2.573	**	**	Expressed protein
Sb07g002190	7	2336570	2338778	-7.506	-8.387	-7.651	-6.906	**	**	**	**	**	-3	-2.201	**	Expressed protein
Sb04g000690	4	495706	497775	-7.694	-7.922	**	-7.004	-7.635	-7.862	**	-6.956	-5.53	-5.796	**	-4.851	Expressed protein
Sb06g001645	6	2703592	2706678	-7.911	-7.601	**	-7.183	-7.852	-7.541	**	-7.135	**	**	**	**	Leucine Rich Repeat family protein, expressed
Sb04g012640	4	20114871	20115487	-8.325	**	**	-8.2	-5.955	**	**	-5.858	-3.859	**	**	-3.747	Hypothetical protein
Sb0067s002240	super_67	71506	73552	-9.052	-7.428	**	-7.141	-6.682	-5.103	**	-4.799	-3.505	**	**	**	Glycosyl hydrolases, putative, expressed
Sb04g012541	4	20112326	20114102	-9.075	**	**	-9.327	-9.016	**	**	-9.278	-4.21	**	**	-4.475	Hypothetical protein
Sb07g005307	7	7400669	7400863	**	-2.901	**	**	-7.693	-9.196	-8.007	-7.901	**	-2.666	**	**	Cupin domain containing protein, expressed
Sb04g027470	4	57390838	57392415	**	**	**	**	-6.214	-4.513	-5.193	-4.349	-2.258	**	-1.245	**	Cytokinin-O-glucosyltransferase 2, putative, expressed
Sb06g000740	6	966614	967711	**	**	**	-3.082	-7.193	-7.039	**	-7.599	-3.724	-3.617	**	-4.134	Broad Complex BTB domain with Meprin and TRAF Homology MATH domain
